# Supplementary material for: Unveiling the Trypanosoma cruzi Nuclear Proteome
Source: PLoS One. 2015 Sep 18;10(9):e0138667. doi: 10.1371/journal.pone.0138667 (PMC4575177; doi:10.1371/journal.pone.0138667)
Supplement: S1 Table — (XLSX) [file pone.0138667.s002.xlsx]

## Sheet: Plan1
S1 Table. Proteins that compose the nuclear proteome of T. cruzi epimastigote form.
Protein entry	Protein Description	MW	ScoreAVG	CoverageAVG	Biological Replicate*
Q4D1R9	2 oxoglutarate dehydrogenase E2 component dihydrolipoamide succinyltransferase putative Trypanoso	44259.9	319.121	8.17	b
Q4CNP4	2 oxoglutarate dehydrogenase E2 component dihydrolipoamide succinyltransferase putative Trypanoso	42874.4	170.338	8.42	b
Q4DG86	25 kDa translation elongation factor 1 beta putative Trypanosoma cruzi strain CL Brener Tc00 1047	24408.9	1169.5	18.6167	b
Q4DHH6	26S protease regulatory subunit putative Trypanosoma cruzi strain CL Brener Tc00 1047053510265 20	44642.3	967.636	8.79	a
Q4DTF6	26S protease regulatory subunit putative Trypanosoma cruzi strain CL Brener Tc00 1047053510311 70	44682.4	929.339	8.79	a
Q4DWU3	26S proteasome regulatory non ATPase subunit putative Fragment Trypanosoma cruzi strain CL Brene	31630.1	658.16	10.64	a
Q4CRI1	3 2 trans enoyl CoA isomerase mitochondrial putative Trypanosoma cruzi strain CL Brener Tc00 104	39792.5	1114.64	14.2967	a
Q4CTQ3	3 2 trans enoyl CoA isomerase mitochondrial putative Trypanosoma cruzi strain CL Brener Tc00 104	45424.3	1253.06	14.575	a
Q4D4C9	3 hydroxy 3 methylglutaryl CoA reductase putative Trypanosoma cruzi strain CL Brener Tc00 1047053	46740.7	664.446	10.57	ab
Q4DQR5	3 hydroxy 3 methylglutaryl CoA reductase putative Trypanosoma cruzi strain CL Brener Tc00 1047053	48695	1004.78	13.05	a
Q4CM68	3 oxo 5 alpha steroid 4 dehydrogenase putative Fragment Trypanosoma cruzi strain CL Brener Tc00	29889.7	214.001	7.98	b
Q4DNV7	3 phosphoglycerate kinase glycosomal Trypanosoma cruzi strain CL Brener Tc00 1047053505999 100 3	55187.6	830.904	13.12	a
Q4E088	40S ribosomal protein S10 putative Trypanosoma cruzi strain CL Brener Tc00 1047053506679 140 4 1	18306.7	2377.55	36.02	a
Q4D4L4	40S ribosomal protein S11 putative Trypanosoma cruzi strain CL Brener Tc00 1047053507837 50 3 1	20514.7	2326.94	14.2	a
Q4D0U7	40S ribosomal protein S11 putative Trypanosoma cruzi strain CL Brener Tc00 1047053508319 70 3 1	20201.3	1873.36	14.45	a
Q4CRH9	40S ribosomal protein S11 putative Trypanosoma cruzi strain CL Brener Tc00 1047053511139 20 3 1	20185.3	1873.36	14.45	a
Q4DW69	40S ribosomal protein S12 Trypanosoma cruzi strain CL Brener Tc00 1047053508231 20 3 1	16192.3	1865.81	7.75	a
Q4CQG0	40S ribosomal protein S12 Trypanosoma cruzi strain CL Brener Tc00 1047053508551 20 3 1	16125.2	3016.17	26.06	a
Q4D6I5	40S ribosomal protein S14 putative Trypanosoma cruzi strain CL Brener Tc00 1047053409117 20 3 1	15739.1	2265.55	33.33	a
Q4DGZ5	40S ribosomal protein S15 putative Trypanosoma cruzi strain CL Brener Tc00 1047053511809 130 3 1	17517.4	20720.8	10.53	a
Q4E0N6	40S ribosomal protein S15a putative Trypanosoma cruzi strain CL Brener Tc00 1047053506297 330 3 1	14888.4	971.214	9.615	a
Q4CXX2	40S ribosomal protein S15a putative Trypanosoma cruzi strain CL Brener Tc00 1047053508041 30 3 1	16427.2	716.424	9.66	a
Q4CP93	40S ribosomal protein S15a putative Trypanosoma cruzi strain CL Brener Tc00 1047053509381 20 3 1	17741	716.424	8.97	a
Q4DIZ9	40S ribosomal protein S2 putative Trypanosoma cruzi strain CL Brener Tc00 1047053503833 40 3 1	28703	1075.66	23.005	a
Q4DFU6	40S ribosomal protein S21 putative Trypanosoma cruzi strain CL Brener Tc00 1047053507765 60 4 1	25419.7	1342.54	6.55	a
Q4DFU5	40S ribosomal protein S21 putative Trypanosoma cruzi strain CL Brener Tc00 1047053507765 70 4 1	26629	1235.53	6.3	a
Q4E3M0	40S ribosomal protein S21 putative Trypanosoma cruzi strain CL Brener Tc00 1047053510101 420 4 1	26154.5	1235.53	6.36	a
Q4E3L9	40S ribosomal protein S21 putative Trypanosoma cruzi strain CL Brener Tc00 1047053510101 430 4 1	27916.4	1235.53	5.98	a
Q4DTQ1	40S ribosomal protein S23 putative Trypanosoma cruzi strain CL Brener Tc00 1047053504181 20 3 1	16039.7	1006.87	13.99	a
Q4DMK9	40S ribosomal protein S3 putative Trypanosoma cruzi strain CL Brener Tc00 1047053504021 109 3 1	24314.5	228.596	6.07	b
Q4D5P4	40S ribosomal protein S4 putative Trypanosoma cruzi strain CL Brener Tc00 1047053509683 117 4 1	30989.5	3846.12	14.65	a
Q4E0Q3	40S ribosomal protein S5 putative Trypanosoma cruzi strain CL Brener Tc00 1047053506297 150 3 1	21366.7	2426.86	25.26	ab
Q4E3P1	40S ribosomal protein S5 putative Trypanosoma cruzi strain CL Brener Tc00 1047053510101 170 3 1	21394.8	1986.91	25.26	ab
Q4CQU0	40S ribosomal protein SA putative Trypanosoma cruzi strain CL Brener Tc00 1047053503719 20 3 1	28104.3	498.419	23.67	a
Q4E657	6 phospho 1 fructokinase putative Trypanosoma cruzi strain CL Brener Tc00 1047053508153 340 4 1	54021.9	866.932	9.795	b
Q4E3A4	60S acidic ribosomal protein P0 Trypanosoma cruzi strain CL Brener Tc00 1047053508355 250 3 1	35243.1	407.244	10.22	ab
Q4E3A3	60S acidic ribosomal protein P0 Trypanosoma cruzi strain CL Brener Tc00 1047053508355 260 3 1	35216.1	354.801	10.22	ab
Q4CVQ4	60S acidic ribosomal protein P2 beta H6 4 putative Trypanosoma cruzi strain CL Brener Tc00 1047	10628.8	2343.3	18.69	a
Q4CPY1	60S acidic ribosomal protein P2 putative Trypanosoma cruzi strain CL Brener Tc00 1047053503505 10	11526	10325.4	35.65	a
Q4CSS8	60S acidic ribosomal protein P2 putative Trypanosoma cruzi strain CL Brener Tc00 1047053505977 26	10982.3	917.498	71.43	a
Q4DWU6	60S acidic ribosomal protein P2 putative Trypanosoma cruzi strain CL Brener Tc00 1047053510643 14	10568.7	1044.04	18.69	a
Q4D991	60S acidic ribosomal protein putative Trypanosoma cruzi strain CL Brener Tc00 1047053510823 70 4	10811.2	2001.11	23.85	a
Q4DD50	60S ribosomal protein L10 putative Trypanosoma cruzi strain CL Brener Tc00 1047053510241 50 4 1	25102.4	1726.09	10.33	a
Q4CQ81	60S ribosomal protein L12 putative Trypanosoma cruzi strain CL Brener Tc00 1047053504037 30 3 1	17833.9	1416.7	14.02	ab
Q4D3B0	60S ribosomal protein L12 putative Trypanosoma cruzi strain CL Brener Tc00 1047053508413 44 3 1	17805.9	1809.29	14.02	ab
Q4D7Y0	60S ribosomal protein L12 putative Trypanosoma cruzi strain CL Brener Tc00 1047053510755 129 3 1	21852.7	1416.7	11.62	ab
Q4DHZ9	60S ribosomal protein L12 putative Trypanosoma cruzi strain CL Brener Tc00 1047053511071 171 3 1	17805	1416.7	14.02	ab
Q4CQW1	60S ribosomal protein L14 putative Fragment Trypanosoma cruzi strain CL Brener Tc00 10470535041	21731	1853.09	14.825	a
Q4DKZ4	60S ribosomal protein L18a Trypanosoma cruzi strain CL Brener Tc00 1047053506957 90 3 1	20949.3	1369.43	23.46	a
Q4DZ31	60S ribosomal protein L18a Trypanosoma cruzi strain CL Brener Tc00 1047053511001 120 3 1	20921.3	1059.78	23.46	a
Q4D8K4	60S ribosomal protein L30 putative Trypanosoma cruzi strain CL Brener Tc00 1047053503453 30 4 1	11817.6	273.75	18.1	ab
Q4D8K3	60S ribosomal protein L30 putative Trypanosoma cruzi strain CL Brener Tc00 1047053503453 40 4 1	11791.6	283.962	18.1	ab
Q4DIC9	60S ribosomal protein L30 putative Trypanosoma cruzi strain CL Brener Tc00 1047053506959 120 4 1	11851.7	312.899	18.1	ab
Q4DB26	60S ribosomal protein L34 putative Trypanosoma cruzi strain CL Brener Tc00 1047053506963 20 4 1	19666.3	729.886	16.96	a
Q4DN72	60S ribosomal protein L34 putative Trypanosoma cruzi strain CL Brener Tc00 1047053511233 20 4 1	19537.2	740.378	17.06	a
Q4DL18	60S ribosomal protein L34 putative Trypanosoma cruzi strain CL Brener Tc00 1047053511261 140 4 1	19665.3	740.378	16.96	a
Q4CY07	60S ribosomal protein L4 putative Fragment Trypanosoma cruzi strain CL Brener Tc00 104705350364	17659.3	1506.46	10.43	a
Q4CQW2	60S ribosomal protein L4 putative Trypanosoma cruzi strain CL Brener Tc00 1047053504121 30 4 1	41427.4	2568.59	13.37	a
Q4CU61	60S ribosomal protein L5 putative Trypanosoma cruzi strain CL Brener Tc00 1047053509671 80 3 1	34909.4	986.185	10.03	a
Q4CU60	60S ribosomal protein L5 putative Trypanosoma cruzi strain CL Brener Tc00 1047053510765 70 3 1	29466	1184.38	11.925	a
Q4CRI7	60S ribosomal protein L9 putative Trypanosoma cruzi strain CL Brener Tc00 1047053504181 10 4 1	22010.5	1251.63	7.41	a
Q4DGQ2	60S ribosomal protein L9 putative Trypanosoma cruzi strain CL Brener Tc00 1047053506835 30 4 1	21980.5	1251.63	7.41	a
Q4CVX9	60S ribosomal protein L9 putative Trypanosoma cruzi strain CL Brener Tc00 1047053509695 170 4 1	21966.5	1847.03	14.81	a
Q4D0N7	69 kDa paraflagellar rod protein putative Fragment Trypanosoma cruzi strain CL Brener Tc00 1047	42783.5	962.157	11.21	ab
Q4DIF6	69 kDa paraflagellar rod protein putative Trypanosoma cruzi strain CL Brener Tc00 1047053511215 1	70018.6	1231.96	14.9514	ab
Q4CWA4	ABC transporter putative Fragment Trypanosoma cruzi strain CL Brener Tc00 1047053507241 39 4 1	32116.7	1208.45	8.62	a
Q4CX07	ABC transporter putative Trypanosoma cruzi strain CL Brener Tc00 1047053506249 70 4 1	75305.7	702.859	5.865	a
Q4DAY6	ABC transporter putative Trypanosoma cruzi strain CL Brener Tc00 1047053506579 10 3 1	78822.5	2132.74	28.29	a
Q4DW56	ABC transporter putative Trypanosoma cruzi strain CL Brener Tc00 1047053508231 190 4 1	75347.7	401.723	7.07	a
Q4D7V2	Acetylornithine deacetylase like putative Trypanosoma cruzi strain CL Brener Tc00 1047053508971 4	44006.6	976.971	7.215	b
Q4CR10	Acetylornithine deacetylase putative Fragment Trypanosoma cruzi strain CL Brener Tc00 104705351	35152.7	1996.51	20.01	ab
Q4DD76	Actin like protein putative Trypanosoma cruzi strain CL Brener Tc00 1047053509747 70 3 1	42463.8	1393.64	28.87	a
Q4D7A6	Actin putative Fragment Trypanosoma cruzi strain CL Brener Tc00 1047053510127 79 3 1	38324.8	2033.13	20.97	ab
Q4CYQ7	Actin putative Fragment Trypanosoma cruzi strain CL Brener Tc00 1047053510571 39 3 1	12698.3	1152.31	29.82	ab
Q4CLA9	Actin putative Fragment Trypanosoma cruzi strain CL Brener Tc00 1047053510573 10 3 1	32579.3	1526.1	15.625	ab
Q4CYQ8	Actin putative Trypanosoma cruzi strain CL Brener Tc00 1047053510571 30 3 1	42253.3	1688.53	16.89	ab
Q4DTN2	Activated protein kinase C receptor putative Trypanosoma cruzi strain CL Brener Tc00 104705351121	35544.7	1225.14	19.735	a
Q4DK44	Acyl CoA dehydrogenase putative Trypanosoma cruzi strain CL Brener Tc00 1047053508827 40 3 1	69411.3	382.87	12.095	b
Q4D6Z4	Adenylate kinase putative Trypanosoma cruzi strain CL Brener Tc00 1047053503479 30 3 1	29455.6	2424.74	18.464	a
Q4E1S6	Adenylate kinase putative Trypanosoma cruzi strain CL Brener Tc00 1047053506855 180 3 1	29506.7	2250.69	15.386	a
Q4DD13	ADP ATP carrier protein 1 mitochondrial putative Trypanosoma cruzi strain CL Brener Tc00 1047053	35256.4	1654.99	23.25	a
Q4DYK2	ADP ATP carrier protein 1 mitochondrial putative Trypanosoma cruzi strain CL Brener Tc00 1047053	35240.2	1006.49	23.25	a
Q4CLA1	Alpha tubulin putative Trypanosoma cruzi strain CL Brener Tc00 1047053411235 9 3 1	50426.7	7994.57	33.5637	ab
Q4CKT7	Amastin putative Fragment Trypanosoma cruzi strain CL Brener Tc00 1047053511497 19 4 1	10678	4234.06	11.46	a
Q4DAV2	Amino acid transporter putative Trypanosoma cruzi strain CL Brener Tc00 1047053504069 120 4 1	53403.9	1237.89	3.15	a
Q4DCW3	Amino acid transporter putative Trypanosoma cruzi strain CL Brener Tc00 1047053504229 110 4 1	61470.5	959.628	2.79	a
Q4DYJ8	Aminopeptidase putative Trypanosoma cruzi strain CL Brener Tc00 1047053506211 200 4 1	42900.8	925.093	12.3	a
Q4DD17	Aminopeptidase putative Trypanosoma cruzi strain CL Brener Tc00 1047053511289 30 4 1	42843.9	966.483	15.49	a
Q4CNM5	ATP dependent Clp protease subunit heat shock protein 100 HSP100 putative Fragment Trypanosoma	67819.7	921.599	8.35	ab
Q4CQI1	ATP dependent Clp protease subunit heat shock protein 100 HSP100 putative Fragment Trypanosoma	20608.5	1498.22	11.7	ab
Q4CLP1	ATP dependent Clp protease subunit heat shock protein 100 putative Fragment Trypanosoma cruzi s	28818.9	1455.62	18.75	ab
Q4DTH5	ATP dependent Clp protease subunit heat shock protein 78 putative Trypanosoma cruzi strain CL Bre	90516.4	133.612	4.24	b
Q4CM53	ATP dependent DEAD H RNA helicase putative Fragment Trypanosoma cruzi strain CL Brener Tc00 104	23444.9	900.333	19.62	a
Q4CUR6	ATP dependent DEAD H RNA helicase putative Fragment Trypanosoma cruzi strain CL Brener Tc00 104	19948.8	610.329	18.64	a
Q4D4P7	ATP dependent DEAD H RNA helicase putative Trypanosoma cruzi strain CL Brener Tc00 1047053506229	71838	513.459	11.16	a
Q4D8X3	ATP dependent DEAD H RNA helicase putative Trypanosoma cruzi strain CL Brener Tc00 1047053506587	45307.2	707.247	21.52	b
Q4DIE1	ATP dependent DEAD H RNA helicase putative Trypanosoma cruzi strain CL Brener Tc00 1047053506959	47093.9	3039.59	18.965	ab
Q4DC19	ATP dependent RNA helicase putative Trypanosoma cruzi strain CL Brener Tc00 1047053506213 120 3 1	69102	979.69	11.57	ab
Q4DH96	ATP dependent RNA helicase putative Trypanosoma cruzi strain CL Brener Tc00 1047053511285 120 3 1	68992.9	1167.59	15.71	ab
Q4DEY4	ATP dependent zinc metallopeptidase putative Trypanosoma cruzi strain CL Brener Tc00 104705350622	76146.8	571.948	4.54	ab
Q4E5H7	ATP dependent zinc metallopeptidase putative Trypanosoma cruzi strain CL Brener Tc00 104705351127	62083	2566.87	14.01	a
Q4DJU4	ATP dependent zinc metallopeptidase putative Trypanosoma cruzi strain CL Brener Tc00 104705351171	75995.7	590.683	4.55	ab
Q4CNR6	ATP synthase alpha chain mitochondrial putative Fragment Trypanosoma cruzi strain CL Brener T	25914	1425.41	15.25	ab
Q4DX76	ATP synthase epsilon chain putative Trypanosoma cruzi strain CL Brener Tc00 1047053506945 240 3	20417.2	972.578	22.95	ab
Q4DAV6	ATP synthase F1 subunit gamma protein putative Trypanosoma cruzi strain CL Brener Tc00 1047053504	34740.6	1207	16.015	ab
Q4D1H0	ATP synthase F1 subunit gamma protein putative Trypanosoma cruzi strain CL Brener Tc00 1047053511	34726.6	2193.03	16.8867	ab
Q4DTX7	ATP synthase subunit beta Trypanosoma cruzi strain CL Brener Tc00 1047053509233 180 3 1	55959.2	4975.69	24.155	ab
Q4CXB4	ATPase alpha subunit putative Fragment Trypanosoma cruzi strain CL Brener Tc00 1047053503617 40	24493.5	1822.06	12.79	a
Q4CQJ3	ATPase beta subunit putative Fragment Trypanosoma cruzi strain CL Brener Tc00 1047053467287 30	21261.2	2325.28	16.06	ab
Q4CY81	Axoneme central apparatus protein putative Fragment Trypanosoma cruzi strain CL Brener Tc00 104	34328.3	3191.51	48.56	ab
Q4CZ83	Axoneme central apparatus protein putative Trypanosoma cruzi strain CL Brener Tc00 1047053510955	56803.1	3168.34	29.63	ab
Q4CRB6	Basal body component putative Fragment Trypanosoma cruzi strain CL Brener Tc00 1047053511901 10	28301.7	191.843	16.67	a
Q4DI03	Basal body component putative Trypanosoma cruzi strain CL Brener Tc00 1047053511071 130 4 1	166410	227.574	3.52	a
Q4D103	Basic transcription factor 3a putative Trypanosoma cruzi strain CL Brener Tc00 1047053504017 10 4	15213.4	1337.65	22.135	a
Q4CYN3	Basic transcription factor 3a putative Trypanosoma cruzi strain CL Brener Tc00 1047053511231 80 4	11523	1108.65	28.71	a
Q4DQP2	Beta tubulin putative Trypanosoma cruzi strain CL Brener Tc00 1047053506563 40 3 1	50384.5	11592.7	26.651	ab
Q4D1Q2	Calcium binding protein putative Trypanosoma cruzi strain CL Brener Tc00 1047053509391 10 4 1	23949.9	1499.05	14.695	ab
Q4D2S5	Calmodulin putative Fragment Trypanosoma cruzi strain CL Brener Tc00 1047053506389 79 4 1	9498.38	10037.6	36.47	a
Q4CVY2	Calmodulin putative Fragment Trypanosoma cruzi strain CL Brener Tc00 1047053511729 9 4 1	31218.1	863.233	26.28	b
Q4DGP9	Calmodulin putative Trypanosoma cruzi strain CL Brener Tc00 1047053506835 60 4 1	73447.6	1270.14	13.075	a
Q4D139	Calmodulin putative Trypanosoma cruzi strain CL Brener Tc00 1047053507483 30 4 1	23627.2	2628.62	18.84	ab
Q4CWP2	Calmodulin putative Trypanosoma cruzi strain CL Brener Tc00 1047053509353 60 4 1	17881.2	1254.8	17.2	a
Q4CSZ2	Calmodulin Trypanosoma cruzi strain CL Brener Tc00 1047053506391 10 4 1	16824.7	1859.48	24.3867	ab
Q4D137	Calmodulin Trypanosoma cruzi strain CL Brener Tc00 1047053507483 50 4 1	16834.7	1735.02	24.3867	ab
Q4CPQ6	Calpain cysteine peptidase putative Fragment Trypanosoma cruzi strain CL Brener Tc00 1047053505	201086	1609.38	13.035	ab
Q4CS87	Calpain cysteine peptidase putative Fragment Trypanosoma cruzi strain CL Brener Tc00 1047053511	146313	669.84	8.13	ab
Q4CLF8	Calpain like cysteine peptidase putative Fragment Trypanosoma cruzi strain CL Brener Tc00 10470	72146.2	144.808	1.9	ab
Q4CW02	Calpain like cysteine peptidase putative Fragment Trypanosoma cruzi strain CL Brener Tc00 10470	156034	631.887	8.885	a
Q4DIZ1	Calpain like cysteine peptidase putative Fragment Trypanosoma cruzi strain CL Brener Tc00 10470	134061	1349.65	18.2	a
Q4CS86	Calpain like cysteine peptidase putative Fragment Trypanosoma cruzi strain CL Brener Tc00 10470	19293.7	726.37	8.07	a
Q4CMV9	Calpain like cysteine peptidase putative Fragment Trypanosoma cruzi strain CL Brener Tc00 10470	66040.4	726.37	7.12	a
Q4CZ45	Calpain like cysteine peptidase putative Trypanosoma cruzi strain CL Brener Tc00 1047053503987 20	32256.1	449.603	4.24	a
Q4DQN5	Calpain like cysteine peptidase putative Trypanosoma cruzi strain CL Brener Tc00 1047053506563 21	79140.3	574.559	14.74	a
Q4D6J0	Calpain like cysteine peptidase putative Trypanosoma cruzi strain CL Brener Tc00 1047053506721 30	522485	920.547	6.8025	a
Q4CYU3	Calpain like cysteine peptidase putative Trypanosoma cruzi strain CL Brener Tc00 1047053506983 39	12961.6	879.933	27.19	ab
Q4D066	Calpain like cysteine peptidase putative Trypanosoma cruzi strain CL Brener Tc00 1047053508675 29	12920.6	370.938	17.54	ab
Q4E0D7	Calpain like cysteine peptidase putative Trypanosoma cruzi strain CL Brener Tc00 1047053508999 20	78955	560.895	10.69	a
Q4CV42	Calpain like cysteine peptidase putative Trypanosoma cruzi strain CL Brener Tc00 1047053509001 40	16849.7	1782.33	20.41	b
Q4CW64	Calpain like cysteine peptidase putative Trypanosoma cruzi strain CL Brener Tc00 1047053509003 30	15044	1545.03	17.175	ab
Q4CW63	Calpain like cysteine peptidase putative Trypanosoma cruzi strain CL Brener Tc00 1047053509003 40	15688.6	1233.07	9.775	ab
Q4D5S6	Calpain like cysteine peptidase putative Trypanosoma cruzi strain CL Brener Tc00 1047053511711 10	32314.1	927.417	4.24	a
Q4CQ08	CAMP specific phosphodiesterase putative Trypanosoma cruzi strain CL Brener Tc00 1047053503541 5	23824.1	1517.32	34.43	a
Q4E0Y6	CAMP specific phosphodiesterase putative Trypanosoma cruzi strain CL Brener Tc00 1047053508277 10	103484	1963.44	17.65	a
Q4E591	Centrin putative Trypanosoma cruzi strain CL Brener Tc00 1047053506559 380 4 1	21008.7	659.683	11.05	a
Q4DQ49	Centrin putative Trypanosoma cruzi strain CL Brener Tc00 1047053508323 60 4 1	16523.7	2249.41	21.14	ab
Q4DWG6	Chaperonin containing T complex protein putative Trypanosoma cruzi strain CL Brener Tc00 10470535	60041.5	1021.25	9.29	a
Q4DYP4	Chaperonin HSP60 mitochondrial Fragment Trypanosoma cruzi strain CL Brener Tc00 1047053507641 3	27243	786.491	21.2	ab
Q4E496	Chaperonin HSP60 mitochondrial putative Fragment Trypanosoma cruzi strain CL Brener Tc00 104705	30820.5	266.69	9.09	ab
Q4DYP6	Chaperonin HSP60 mitochondrial Trypanosoma cruzi strain CL Brener Tc00 1047053507641 280 3 1	59901.8	1122.48	15.5933	ab
Q4DYP5	Chaperonin HSP60 mitochondrial Trypanosoma cruzi strain CL Brener Tc00 1047053507641 290 3 1	59394	1110.29	18.245	ab
Q4D1L5	Chaperonin T complex protein 1 gamma subunit putative Trypanosoma cruzi strain CL Brener Tc00 104	61296.4	538.276	14.05	b
Q4CVU1	Choline dehydrogenase putative Trypanosoma cruzi strain CL Brener Tc00 1047053506851 20 4 1	59483.8	562.267	13.07	a
Q4CRL8	Choline dehydrogenase putative Trypanosoma cruzi strain CL Brener Tc00 1047053511141 20 4 1	59513.8	731.675	13.07	a
Q4CVJ5	Citrate synthase Trypanosoma cruzi strain CL Brener Tc00 1047053509801 30 3 1	52892.9	604.274	11.44	a
Q4E5I4	Citrate synthase Trypanosoma cruzi strain CL Brener Tc00 1047053511277 110 3 1	53003.1	580.901	11.44	a
Q4D5X2	Clathrin heavy chain putative Trypanosoma cruzi strain CL Brener Tc00 1047053506167 50 4 1	194372	562.605	7.34	a
Q4D172	Cystathionine beta synthase Fragment Trypanosoma cruzi strain CL Brener Tc00 1047053509149 9 4 1	33624.3	2691.03	23.1	a
Q4DF36	Cystathionine beta synthase putative Trypanosoma cruzi strain CL Brener Tc00 1047053508177 129 4	30775	1904.18	28.91	a
Q4DG20	Cysteine synthase Fragment Trypanosoma cruzi strain CL Brener Tc00 1047053508241 149 3 1	10895.4	2814.82	24.24	a
Q4CRX0	Cysteine synthase Fragment Trypanosoma cruzi strain CL Brener Tc00 1047053511691 10 3 1	44132.3	5462.16	29.42	a
Q4CXR9	Cysteine synthase Trypanosoma cruzi strain CL Brener Tc00 1047053506905 50 3 1	42691.7	4697.38	29.82	a
Q4E2W1	Cysteine synthase Trypanosoma cruzi strain CL Brener Tc00 1047053508175 360 3 1	44658.1	4437.73	26.31	a
Q4DF38	Cysteine synthase Trypanosoma cruzi strain CL Brener Tc00 1047053508177 110 3 1	42718.7	2434.87	19.27	a
Q4DF37	Cysteine synthase Trypanosoma cruzi strain CL Brener Tc00 1047053508177 120 3 1	42709.7	4457.94	30.86	a
Q4DG21	Cysteine synthase Trypanosoma cruzi strain CL Brener Tc00 1047053508241 140 3 1	42677.7	4224.35	29.945	a
Q4CYV4	Cysteine synthase Trypanosoma cruzi strain CL Brener Tc00 1047053510381 10 3 1	47750.6	4437.73	24.71	a
Q4CRW9	Cysteine synthase Trypanosoma cruzi strain CL Brener Tc00 1047053511691 20 3 1	47829.8	4499.39	26.935	a
Q4CZ54	Cytochrome b domain protein putative Trypanosoma cruzi strain CL Brener Tc00 1047053503653 60 3 1	35961.2	1657.36	14.65	a
Q4DJQ7	Cytochrome b domain protein putative Trypanosoma cruzi strain CL Brener Tc00 1047053509395 100 3	32440.4	1278.58	11.5	a
Q4CM35	Cytochrome c oxidase subunit 10 putative Trypanosoma cruzi strain CL Brener Tc00 1047053455721 9	13963.9	1402.76	13.91	a
Q4CLQ9	Cytochrome c oxidase subunit 10 putative Trypanosoma cruzi strain CL Brener Tc00 1047053508651 20	13922.9	2491.52	13.91	a
Q4CZ48	Cytochrome c oxidase subunit 10 putative Trypanosoma cruzi strain CL Brener Tc00 1047053510783 49	13964.9	1402.76	13.91	a
Q4E5P5	Cytochrome C oxidase subunit IV putative Trypanosoma cruzi strain CL Brener Tc00 1047053506529 36	39119.8	4490.75	31.5367	ab
Q4E2P2	Cytochrome C oxidase subunit IV putative Trypanosoma cruzi strain CL Brener Tc00 1047053510889 50	39079.7	4369.52	29.99	ab
Q4E3G4	Cytochrome c oxidase subunit IX putative Trypanosoma cruzi strain CL Brener Tc00 1047053507611 28	13823.7	4982.59	15.86	ab
Q4DQJ6	Cytochrome c oxidase subunit IX putative Trypanosoma cruzi strain CL Brener Tc00 1047053507723 10	13833.8	4282.13	15.86	ab
Q4D214	Cytochrome c oxidase subunit V putative Trypanosoma cruzi strain CL Brener Tc00 1047053508503 20	22422.6	7392.48	27.04	ab
Q4DAW5	Cytochrome C oxidase subunit VI putative Trypanosoma cruzi strain CL Brener Tc00 1047053504069 20	19214.9	3315.92	22.3829	ab
Q4D1H9	Cytochrome C oxidase subunit VI putative Trypanosoma cruzi strain CL Brener Tc00 1047053511145 10	19214.9	2149.72	17.3786	ab
Q4CXC3	Cytochrome c oxidase VII putative Trypanosoma cruzi strain CL Brener Tc00 1047053503769 40 4 1	19046.9	12246.2	41.515	a
Q4DTY0	Cytochrome c oxidase VII putative Trypanosoma cruzi strain CL Brener Tc00 1047053509233 150 4 1	19064.9	10510.3	41.515	a
Q4CSY1	Cytochrome c oxidase VIII COX VIII putative Trypanosoma cruzi strain CL Brener Tc00 10470534074	18656.6	5446.4	9.55	a
Q4DU59	Cytochrome c1 heme protein mitochondrial putative Trypanosoma cruzi strain CL Brener Tc00 10470	30179.1	2884.02	25.58	ab
Q4CP00	Cytoskeleton associated protein CAP5 5 putative Fragment Trypanosoma cruzi strain CL Brener Tc0	81807.2	492.038	10.6943	ab
Q4DJS7	Cytoskeleton associated protein CAP5 5 putative Trypanosoma cruzi strain CL Brener Tc00 104705350	89750.5	449.999	11.3457	ab
Q4D609	Cytoskeleton associated protein CAP5 5 putative Trypanosoma cruzi strain CL Brener Tc00 104705350	90891.7	640.559	10.8983	ab
Q4D4Y0	Cytosolic leucyl aminopeptidase putative Trypanosoma cruzi strain CL Brener Tc00 1047053509859 40	62502.4	928.458	18.49	ab
Q4DEX4	Cytosolic leucyl aminopeptidase putative Trypanosoma cruzi strain CL Brener Tc00 1047053510515 60	62440.3	1287.79	13.36	ab
Q4CU52	D isomer specific 2 hydroxyacid dehydrogenase protein putative Fragment Trypanosoma cruzi strain	28648.7	326.674	14.23	ab
Q4DAE1	D isomer specific 2 hydroxyacid dehydrogenase protein putative Trypanosoma cruzi strain CL Brener	38795.2	281.221	12.35	ab
Q4CU50	D isomer specific 2 hydroxyacid dehydrogenase protein putative Trypanosoma cruzi strain CL Brener	39664.2	2433.07	19.08	a
Q4CU51	D isomer specific 2 hydroxyacid dehydrogenase protein putative Trypanosoma cruzi strain CL Brener	22356.4	1950.77	21.21	a
Q4E4D5	Developmentally regulated GTP binding protein putative Trypanosoma cruzi strain CL Brener Tc00 10	41836.3	217.437	7.065	b
Q4DMG9	Dihydrolipoamide acetyltransferase putative Trypanosoma cruzi strain CL Brener Tc00 1047053509717	49944.7	685.291	15.7833	ab
Q4DZT8	Dihydrolipoamide acetyltransferase putative Trypanosoma cruzi strain CL Brener Tc00 1047053510105	49974.7	339.002	21.44	ab
Q4DYI5	Dihydrolipoamide acetyltransferase putative Trypanosoma cruzi strain CL Brener Tc00 1047053511367	28322.2	299.191	8.735	b
Q4DWL8	Dihydrolipoyl dehydrogenase Trypanosoma cruzi strain CL Brener Tc00 1047053507089 270 3 1	51196.7	967.936	12.37	a
Q4DD33	Dihydrolipoyl dehydrogenase Trypanosoma cruzi strain CL Brener Tc00 1047053511025 110 3 1	51272.8	1007.52	10.9	a
Q4DJK2	Dispersed gene family protein 1 DGF 1 putative Trypanosoma cruzi strain CL Brener Tc00 10470535	367470	61.8602	2.87	b
Q4CPW0	Dynamin putative Fragment Trypanosoma cruzi strain CL Brener Tc00 1047053503671 39 3 1	31162.9	872.462	25.89	ab
Q4E689	Dynamin putative Trypanosoma cruzi strain CL Brener Tc00 1047053508153 20 3 1	73133.3	1102.68	20.37	ab
Q4DTQ6	Dynein arm light chain putative Trypanosoma cruzi strain CL Brener Tc00 1047053509695 130 4 1	32148.9	982.794	4.63	a
Q4DLN1	Dynein arm light chain putative Trypanosoma cruzi strain CL Brener Tc00 1047053509967 170 4 1	32049.8	1522.09	4.64	a
Q4DG38	Dynein associated protein putative Trypanosoma cruzi strain CL Brener Tc00 1047053510761 73 4 1	11242.9	2997.8	21.43	ab
Q4CX46	Dynein heavy chain putative Fragment Trypanosoma cruzi strain CL Brener Tc00 1047053509585 10 4	427662	424.407	7.02	a
Q4D3Z5	Dynein heavy chain putative Fragment Trypanosoma cruzi strain CL Brener Tc00 1047053511865 90 4	43543.3	513.179	18.945	a
Q4CKS7	Dynein heavy chain putative Fragment Trypanosoma cruzi strain CL Brener Tc00 1047053511869 9 4	56605.3	733.953	4.88	a
Q4D126	Dynein heavy chain putative Trypanosoma cruzi strain CL Brener Tc00 1047053510437 10 4 1	41284.8	615.003	24.53	a
Q4DRW6	Dynein intermediate chain putative Trypanosoma cruzi strain CL Brener Tc00 1047053507669 70 4 1	75617.6	1349.67	6.3	a
Q4D4E6	Dynein intermediate chain putative Trypanosoma cruzi strain CL Brener Tc00 1047053507857 60 4 1	75708.7	992.141	6.3	a
Q4DN14	Dynein light chain putative Trypanosoma cruzi strain CL Brener Tc00 1047053506203 20 4 1	29617.3	3356.59	36.86	a
Q4E4N7	Dynein light chain putative Trypanosoma cruzi strain CL Brener Tc00 1047053506925 104 4 1	10444	5109.94	34.445	ab
Q4CZW3	Dynein light chain putative Trypanosoma cruzi strain CL Brener Tc00 1047053508645 30 4 1	29603.3	3135.52	36.86	a
Q4DWH2	Dynein putative Trypanosoma cruzi strain CL Brener Tc00 1047053511725 180 4 1	69090.4	2014.68	21.06	a
Q4CRF5	Elongation factor 1 alpha EF 1 alpha putative Fragment Trypanosoma cruzi strain CL Brener Tc0	31020.7	8427.01	24.0756	ab
Q4CU73	Elongation factor 1 alpha EF 1 alpha putative Fragment Trypanosoma cruzi strain CL Brener Tc0	19653.5	2040.91	21.2367	ab
Q4CRF8	Elongation factor 1 alpha EF 1 alpha putative Fragment Trypanosoma cruzi strain CL Brener Tc0	16349.9	2029.17	22.7083	ab
Q4CXI2	Elongation factor 1 alpha Fragment Trypanosoma cruzi strain CL Brener Tc00 1047053510119 9 3 1	43177.4	9894.05	26.3356	ab
Q4CXI1	Elongation factor 1 alpha Trypanosoma cruzi strain CL Brener Tc00 1047053510119 20 3 1	49571	11734	26.0111	ab
Q4DYF9	Elongation factor 1 alpha Trypanosoma cruzi strain CL Brener Tc00 1047053511367 360 3 1	49585	11602.8	26.0111	ab
Q4CRF6	Elongation factor 1 alpha Trypanosoma cruzi strain CL Brener Tc00 1047053511367 370 3 1	49613.1	10198	25.4411	ab
Q4CRF7	Elongation factor 1 alpha Trypanosoma cruzi strain CL Brener Tc00 1047053511369 10 3 1	48803.1	10361.2	25.8422	ab
Q4CXW2	Elongation factor 1 gamma EF 1 gamma putative Trypanosoma cruzi strain CL Brener Tc00 104705351	46984	145.179	8.03	ab
Q4D5X1	Elongation factor 2 putative Fragment Trypanosoma cruzi strain CL Brener Tc00 1047053508169 9 4	22692.9	308.229	12.58	a
Q4D5X0	Elongation factor 2 putative Trypanosoma cruzi strain CL Brener Tc00 1047053508169 20 4 1	95159.9	276.372	4.49	ab
Q4D3T1	Elongation factor 2 putative Trypanosoma cruzi strain CL Brener Tc00 1047053510963 90 4 1	95158.9	440.334	4.49	ab
Q4DY24	Elongation factor TU putative Trypanosoma cruzi strain CL Brener Tc00 1047053506357 40 4 1	52348.3	1127.58	12.44	b
Q4E5I8	Elongation factor TU putative Trypanosoma cruzi strain CL Brener Tc00 1047053511277 70 4 1	52355.4	889.798	14.395	b
Q4E620	Elongation initiation factor 2 alpha subunit putative Trypanosoma cruzi strain CL Brener Tc00 104	48200.6	263.863	7.66	b
Q4CKX1	Enoyl CoA hydratase mitochondrial putative Trypanosoma cruzi strain CL Brener Tc00 1047053508185	29045.6	182.871	4.87	b
Q4E0F6	Eukaryotic initiation factor 4a putative Trypanosoma cruzi strain CL Brener Tc00 1047053510155 18	49973.1	947.303	14.2	ab
Q4E4N4	Eukaryotic initiation factor 5a putative Trypanosoma cruzi strain CL Brener Tc00 1047053506925 12	18129.3	1745.98	31.74	b
Q4DP89	Eukaryotic peptide chain release factor subunit 1 putative Trypanosoma cruzi strain CL Brener Tc0	51185	753.816	5.97	a
Q4CPV7	Eukaryotic translation initiation factor 2 subunit putative Trypanosoma cruzi strain CL Brener Tc	53149.9	691.886	17.4	b
Q4DHE0	Eukaryotic translation initiation factor 3 subunit 7 like protein putative Trypanosoma cruzi strai	57793.2	844.875	4.18	a
Q4DCN0	Eukaryotic translation initiation factor 3 subunit 7 like protein putative Trypanosoma cruzi strai	57869.4	834.819	4.18	a
Q4CUG4	Eukaryotic translation initiation factor 3 subunit G Trypanosoma cruzi strain CL Brener Tc00 10470	31628.4	1036.77	10.62	a
Q4DZB0	Eukaryotic translation initiation factor 5 putative Trypanosoma cruzi strain CL Brener Tc00 10470	43395.1	847.258	15.83	b
Q4CSE1	Eukaryotic translation initiation factor 5 putative Trypanosoma cruzi strain CL Brener Tc00 10470	43509.2	562.69	12.925	b
Q4E097	Eukaryotic translation initiation factor 6 Trypanosoma cruzi strain CL Brener EIF6 3 2	27417.8	2049.92	17.14	a
Q4CTW9	Flagellar calcium binding protein putative Fragment Trypanosoma cruzi strain CL Brener Tc00 104	8520.38	2137.33	26.58	ab
Q4CS04	Flagellar calcium binding protein putative Fragment Trypanosoma cruzi strain CL Brener Tc00 104	11994.3	1493.64	25.925	ab
Q4DRI4	Flagellar calcium binding protein putative Fragment Trypanosoma cruzi strain CL Brener Tc00 104	20921.7	5544.3	4.97	a
Q4CS05	Flagellar calcium binding protein putative Trypanosoma cruzi strain CL Brener Tc00 1047053506749	24047.1	849.946	14.69	ab
Q4DRI5	Flagellar calcium binding protein putative Trypanosoma cruzi strain CL Brener Tc00 1047053507491	23955.9	1560.86	14.695	ab
Q4CTX1	Flagellar calcium binding protein putative Trypanosoma cruzi strain CL Brener Tc00 1047053507891	24070	1782.32	14.695	ab
Q4CTX0	Flagellar calcium binding protein putative Trypanosoma cruzi strain CL Brener Tc00 1047053507891	24041.9	1499.05	14.695	ab
Q4CTX2	Flagellar calcium binding protein putative Trypanosoma cruzi strain CL Brener Tc00 1047053507891	24123.1	5614.6	10.9	a
Q4CUF2	Flagellar protofilament ribbon protein putative Trypanosoma cruzi strain CL Brener Tc00 104705350	46321	898.419	16.665	a
Q4CV35	Flagellar protofilament ribbon protein putative Trypanosoma cruzi strain CL Brener Tc00 104705350	46320.9	609.874	26.04	a
Q4CW25	Flagellar radial spoke component putative Fragment Trypanosoma cruzi strain CL Brener Tc00 1047	32740.2	2690.14	24.395	a
Q4DE57	Flagellar radial spoke component putative Trypanosoma cruzi strain CL Brener Tc00 1047053504089 5	67938.8	3205.14	14.68	a
Q4DW99	Flagellar radial spoke protein like putative Trypanosoma cruzi strain CL Brener Tc00 104705350698	60629.2	998.534	14.785	a
Q4DHQ3	Flagellar radial spoke protein like putative Trypanosoma cruzi strain CL Brener Tc00 104705351014	66147.5	708.436	9.54	a
Q4CUP1	Fructose 1 6 bisphosphatase cytosolic putative Trypanosoma cruzi strain CL Brener Tc00 104705350	38127.6	1172.05	18.31	ab
Q4DE31	Fructose 1 6 bisphosphatase cytosolic putative Trypanosoma cruzi strain CL Brener Tc00 104705350	38163.5	875.08	21.22	ab
Q4D0Q1	Fructose bisphosphate aldolase Fragment Trypanosoma cruzi strain CL Brener Tc00 1047053510301 10	23455.7	1967	28.8183	a
Q4D4S0	Fructose bisphosphate aldolase Trypanosoma cruzi strain CL Brener Tc00 1047053504163 40 3 1	41233.1	2130.43	25.6375	a
Q4D4R9	Fructose bisphosphate aldolase Trypanosoma cruzi strain CL Brener Tc00 1047053504163 50 3 1	41205.1	1525.91	21.2013	a
Q4D0Q0	Fructose bisphosphate aldolase Trypanosoma cruzi strain CL Brener Tc00 1047053510301 20 3 1	41207	2023.23	25.7375	a
Q4CR45	Gim5A protein putative Fragment Trypanosoma cruzi strain CL Brener Tc00 1047053510669 49 4 1	18087.1	355.593	6.21	ab
Q4DC12	Gim5A protein putative Trypanosoma cruzi strain CL Brener Tc00 1047053507009 10 4 1	25038.2	854.761	10.2517	ab
Q4E4Q2	Gim5A protein putative Trypanosoma cruzi strain CL Brener Tc00 1047053508461 570 4 1	27175.6	1190.64	10.89	ab
Q4CR48	Gim5A protein putative Trypanosoma cruzi strain CL Brener Tc00 1047053510669 20 4 1	27145.6	1090.34	10.3629	ab
Q4E4E1	Glucokinase 1 putative Trypanosoma cruzi strain CL Brener Tc00 1047053510187 100 1 1	42038.4	804.572	6.12	ab
Q4D0F2	Glucosamine 6 phosphate isomerase putative Trypanosoma cruzi strain CL Brener Tc00 1047053511531	31613.2	213.526	5.73	b
Q4D620	Glucose regulated protein 78 putative Trypanosoma cruzi strain CL Brener Tc00 1047053506585 40 3	71430	1646.1	16.32	ab
Q4CYZ4	Glutamamyl carboxypeptidase putative Fragment Trypanosoma cruzi strain CL Brener Tc00 104705350	28930.3	981.354	9.46	ab
Q4CPW6	Glutamamyl carboxypeptidase putative Trypanosoma cruzi strain CL Brener Tc00 1047053507657 10 4 1	44121.8	2091.6	17.595	ab
Q4CPW5	Glutamamyl carboxypeptidase putative Trypanosoma cruzi strain CL Brener Tc00 1047053507657 20 4 1	44240	1883.89	15.995	ab
Q4CYZ6	Glutamamyl carboxypeptidase putative Trypanosoma cruzi strain CL Brener Tc00 1047053507689 30 4 1	44249.9	1806.77	15.2367	ab
Q4CYZ5	Glutamamyl carboxypeptidase putative Trypanosoma cruzi strain CL Brener Tc00 1047053507689 40 4 1	44117.9	2072.05	17.4683	ab
Q4CR09	Glutamamyl carboxypeptidase putative Trypanosoma cruzi strain CL Brener Tc00 1047053510837 20 4 1	44219	1847.57	15.8667	ab
Q4DU62	Glutamamyl carboxypeptidase putative Trypanosoma cruzi strain CL Brener Tc00 1047053511391 120 4	44390.8	1310.66	11.295	ab
Q4CVH4	Glutamate dehydrogenase putative Fragment Trypanosoma cruzi strain CL Brener Tc00 1047053505843	24292.6	375.181	17.54	b
Q4DWV8	Glutamate dehydrogenase Trypanosoma cruzi strain CL Brener Tc00 1047053507875 20 3 1	45621.1	311.747	14.42	ab
Q4D5C2	Glutamate dehydrogenase Trypanosoma cruzi strain CL Brener Tc00 1047053508111 30 3 1	45455.8	937.061	22.115	ab
Q4CSV9	Glutamine dependent carbamoyl phosphate synthase putative Fragment Trypanosoma cruzi strain CL B	143435	161.061	2.79	b
Q4DBC3	Glutamine dependent carbamoyl phosphate synthetase putative Fragment Trypanosoma cruzi strain CL	74001	185.232	5.535	b
Q4D776	Glutathione S transferase glutaredoxin putative Trypanosoma cruzi strain CL Brener Tc00 104705350	35490.8	5712.85	29.325	a
Q4DMF2	Glutathione S transferase glutaredoxin putative Trypanosoma cruzi strain CL Brener Tc00 104705350	35453.8	4111.95	15.06	a
Q4DCN9	Glyceraldehyde 3 phosphate dehydrogenase putative Trypanosoma cruzi strain CL Brener Tc00 1047053	39260.7	1033.78	11.98	ab
Q4DHF0	Glyceraldehyde 3 phosphate dehydrogenase putative Trypanosoma cruzi strain CL Brener Tc00 1047053	39245.7	934.69	11.98	ab
Q4DG35	Glycerol 3 phosphate dehydrogenase putative Fragment Trypanosoma cruzi strain CL Brener Tc00 10	25078.6	4287.31	37.1	a
Q4DC80	Glycerol 3 phosphate dehydrogenase putative Trypanosoma cruzi strain CL Brener Tc00 1047053511151	67811.3	989.139	10.7	a
Q4DRD8	Glycosomal malate dehydrogenase putative Trypanosoma cruzi strain CL Brener Tc00 1047053506503 69	34296.1	1076.9	22.29	ab
Q4DDK8	Glycosomal malate dehydrogenase putative Trypanosoma cruzi strain CL Brener Tc00 1047053511293 69	34313.1	1213.23	24.765	ab
Q4D8V7	Glycosomal phosphoenolpyruvate carboxykinase putative Trypanosoma cruzi strain CL Brener Tc00 104	59329.9	2649.92	20.9025	a
Q4DB81	Glycosomal phosphoenolpyruvate carboxykinase putative Trypanosoma cruzi strain CL Brener Tc00 104	59320.9	2368.42	18.19	a
Q4CP51	GTP binding nuclear protein rtb2 putative Trypanosoma cruzi strain CL Brener Tc00 1047053503539 3	32240.1	1413.46	11.07	a
Q4DIB9	GTP binding nuclear protein rtb2 putative Trypanosoma cruzi strain CL Brener Tc00 1047053509455 8	24740.1	1689.5	14.285	a
Q4DUQ2	GTP binding protein putative Trypanosoma cruzi strain CL Brener Tc00 1047053504149 110 4 1	25160.7	941.302	11.95	a
Q4CVL7	Heat shock 70 kDa protein mitochondrial putative Fragment Trypanosoma cruzi strain CL Brener T	30915.5	683.619	15.32	a
Q4CVR9	Heat shock 70 kDa protein mitochondrial putative Trypanosoma cruzi strain CL Brener Tc00 1047053	71503.6	847.834	11.91	a
Q4CU95	Heat shock 70 kDa protein putative Fragment Trypanosoma cruzi strain CL Brener Tc00 10470535104	41027.5	878.105	20.05	a
Q4E663	Heat shock protein 20 putative Trypanosoma cruzi strain CL Brener Tc00 1047053508153 270 3 1	15955.2	1102.42	11.97	a
G3XCP0	Heat shock protein 20 putative Trypanosoma cruzi strain CL Brener Tc00 1047053510323 40 3 1	15982.2	1451.69	18.31	a
Q4CK86	Heat shock protein 70 HSP70 putative Fragment Trypanosoma cruzi strain CL Brener Tc00 1047053	15433.7	1886.42	36.6667	ab
Q4DTM9	Heat shock protein 70 HSP70 putative Trypanosoma cruzi strain CL Brener Tc00 1047053511211 160	71159.5	1193.68	14.83	a
Q4DTM8	Heat shock protein 70 HSP70 putative Trypanosoma cruzi strain CL Brener Tc00 1047053511211 170	73583.4	933.042	14.33	a
Q4DBM7	Heat shock protein 85 putative Trypanosoma cruzi strain CL Brener Tc00 1047053509105 140 3 1	81198	631.69	9.23	a
Q4D832	Heat shock protein DnaJ putative Trypanosoma cruzi strain CL Brener Tc00 1047053511627 110 3 1	44888.5	1528.65	22.18	a
Q4D4G9	Heat shock protein like protein putative Trypanosoma cruzi strain CL Brener Tc00 1047053508443 20	36178	295.486	14.89	a
Q4DTD8	Heat shock protein like protein putative Trypanosoma cruzi strain CL Brener Tc00 1047053509157 80	35985.8	1072.43	11.6	a
Q4DGN8	Heterogeneous nuclear ribonucleoprotein H F putative Trypanosoma cruzi strain CL Brener Tc00 1047	50522.9	1580.36	14.89	a
Q4DFM4	Heterogeneous nuclear ribonucleoprotein H F putative Trypanosoma cruzi strain CL Brener Tc00 1047	50182.5	972.38	15.18	a
Q4D3P5	Hexokinase putative Trypanosoma cruzi strain CL Brener Tc00 1047053508951 20 3 1	52657.8	936.417	17.625	ab
Q4DQ27	Hexokinase putative Trypanosoma cruzi strain CL Brener Tc00 1047053510121 20 3 1	52709.8	3450.31	20.7367	ab
Q4D714	High mobility group protein putative Trypanosoma cruzi strain CL Brener Tc00 1047053504431 64 4 1	30713.2	462.178	10.4933	ab
Q4DUS7	High mobility group protein putative Trypanosoma cruzi strain CL Brener Tc00 1047053507951 114 4	30542	699.898	11.7267	ab
Q4E133	Histidine ammonia lyase Trypanosoma cruzi strain CL Brener Tc00 1047053506247 220 3 1	58595.4	1786.09	7.87	ab
Q4CYH9	Histone H2A Fragment Trypanosoma cruzi strain CL Brener Tc00 1047053508321 11 3 1	11463.5	2876.04	12.8525	ab
Q4CYH8	Histone H2A Trypanosoma cruzi strain CL Brener Tc00 1047053508321 21 3 1	14394.1	2937.47	10.185	ab
Q4DYB0	Histone H2A Trypanosoma cruzi strain CL Brener Tc00 1047053509207 11 3 1	14347	2876.04	10.185	ab
Q4D6V9	Histone H2A Trypanosoma cruzi strain CL Brener Tc00 1047053510525 100 3 1	14353.9	2583.51	7.04	ab
Q4D6W0	Histone H2A Trypanosoma cruzi strain CL Brener Tc00 1047053510525 110 3 1	14335.9	1913.82	7.04	ab
Q4DYB1	Histone H2A Trypanosoma cruzi strain CL Brener Tc00 1047053511817 151 3 1	14347.9	2991.84	10.185	ab
Q4DYA8	Histone H2A Trypanosoma cruzi strain CL Brener Tc00 1047053511817 180 3 1	14361	2957.86	10.185	ab
Q4CTD8	Histone H2B Trypanosoma cruzi strain CL Brener Tc00 1047053511635 10 3 1	12360.4	2469.72	19.0057	ab
Q4CTD7	Histone H2B Trypanosoma cruzi strain CL Brener Tc00 1047053511635 20 3 1	12346.3	2850.18	19.0057	ab
Q4D0J9	Histone H3 putative Trypanosoma cruzi strain CL Brener Tc00 1047053505931 40 4 1	21600.9	10610.2	16.5325	ab
Q4CWE9	Histone H3 putative Trypanosoma cruzi strain CL Brener Tc00 1047053505931 50 4 1	14876.1	9085.77	23.4975	ab
Q4CZH3	Histone H3 putative Trypanosoma cruzi strain CL Brener Tc00 1047053509471 59 4 1	22567.1	12267.2	15.7825	ab
Q4CXR1	Histone H4 Fragment Trypanosoma cruzi strain CL Brener Tc00 1047053507943 5 3 1	6894	9701.85	53.4287	ab
Q4DDL6	Histone H4 Trypanosoma cruzi strain CL Brener Tc00 1047053507601 150 3 1	11184.1	13493.9	33.125	ab
Q4DEL1	Histone H4 Trypanosoma cruzi strain CL Brener Tc00 1047053507941 150 3 1	11170.1	8631.77	31.75	ab
Q4CMF1	Histone H4 Trypanosoma cruzi strain CL Brener Tc00 1047053508739 60 3 1	11287.3	6245.9	20.375	ab
Q4DRC3	Hypoxanthine guanine phosphoribosyltransferase putative Trypanosoma cruzi strain CL Brener Tc00 1	26016.1	1608.95	27.0243	a
Q4DGA2	Hypoxanthine guanine phosphoribosyltransferase putative Trypanosoma cruzi strain CL Brener Tc00 1	26016.1	1901.79	27.0243	a
Q4DFL2	I 6 autoantigen putative Trypanosoma cruzi strain CL Brener Tc00 1047053508323 100 4 1	23453.4	1276.8	18.14	ab
Q4DQ44	I 6 autoantigen putative Trypanosoma cruzi strain CL Brener Tc00 1047053511825 80 4 1	23347.3	973.922	14.792	ab
Q4E0V0	Importin subunit alpha Trypanosoma cruzi strain CL Brener Tc00 1047053509965 110 3 1	58609.7	792.216	5.07	a
Q4CQ93	Inosine 5 monophosphate dehydrogenase putative Fragment Trypanosoma cruzi strain CL Brener Tc0	22423.9	1335.13	40.3	a
Q4CUG6	Inosine 5 monophosphate dehydrogenase Trypanosoma cruzi strain CL Brener Tc00 1047053507211 40 3	56172.4	2534.65	34.96	a
Q4DM82	Inosine 5 monophosphate dehydrogenase Trypanosoma cruzi strain CL Brener Tc00 1047053511301 110 3	56153.4	1391.82	26.76	a
Q4DYL4	Intraflagellar transport protein component putative Trypanosoma cruzi strain CL Brener Tc00 10470	72403	722.583	7.08	a
Q4DCC4	Intraflagellar transport protein component putative Trypanosoma cruzi strain CL Brener Tc00 10470	72421.9	627.464	7.08	a
Q4E4L7	Isocitrate dehydrogenase NADP Trypanosoma cruzi strain CL Brener Tc00 1047053506925 319 3 1	47144	700.319	10.17	a
Q4CWN9	Kinesin like protein putative Fragment Trypanosoma cruzi strain CL Brener Tc00 1047053511253 31	159558	669.456	19.46	ab
Q4CXB6	Kinetoplast DNA associated protein putative Trypanosoma cruzi strain CL Brener Tc00 1047053503617	218950	937.824	26.21	a
Q4DNI4	Kinetoplast DNA associated protein putative Trypanosoma cruzi strain CL Brener Tc00 1047053509791	21302.2	606.307	16.76	a
Q4CXF1	Kinetoplast DNA associated protein putative Trypanosoma cruzi strain CL Brener Tc00 1047053511039	21339.3	791.292	16.76	a
Q4D3A5	Kinetoplastid membrane protein KMP 11 Fragment Trypanosoma cruzi strain CL Brener Tc00 104705350	9181.4	2123.13	11.84	a
Q4D7Y4	Kinetoplastid membrane protein KMP 11 putative Trypanosoma cruzi strain CL Brener Tc00 1047053510	11011.5	4650.44	9.78	a
Q4D3A7	Kinetoplastid membrane protein KMP 11 Trypanosoma cruzi strain CL Brener Tc00 1047053508413 68 4 1	10883.3	3112.34	9.89	a
Q4CU39	L threonine 3 dehydrogenase putative Trypanosoma cruzi strain CL Brener Tc00 1047053507923 10 4 1	37246.9	636.959	14.46	a
Q4DYI6	LA RNA binding protein putative Trypanosoma cruzi strain CL Brener Tc00 1047053511367 60 4 1	37563	1974.9	13.21	a
Q4CU35	Leucine rich repeat protein putative Fragment Trypanosoma cruzi strain CL Brener Tc00 104705351	25723.5	1622.33	20.27	a
Q4CLM9	Leucine rich repeat protein putative Trypanosoma cruzi strain CL Brener Tc00 1047053422189 20 4 1	26942.9	1601.28	24.57	a
Q4D4Q1	Leucine rich repeat protein putative Trypanosoma cruzi strain CL Brener Tc00 1047053506229 40 4 1	26900.8	2160.71	19.4	a
Q4D4A0	Malate dehydrogenase Fragment Trypanosoma cruzi strain CL Brener Tc00 1047053507883 109 3 1	31856.5	738.429	17.28	a
Q4CTR7	Malate dehydrogenase Trypanosoma cruzi strain CL Brener Tc00 1047053506937 10 3 1	36103.1	796.405	6.93	b
Q4DGA5	Methionine aminopeptidase Trypanosoma cruzi strain CL Brener Tc00 1047053506457 10 3 1	53295.9	464.476	6.11	b
Q4DRC6	Methionine aminopeptidase Trypanosoma cruzi strain CL Brener Tc00 1047053509693 50 3 1	53427	650.437	13.24	b
Q4D5A7	Microtubule associated protein putative Fragment Trypanosoma cruzi strain CL Brener Tc00 104705	125967	6606.44	31.16	ab
Q4CMT2	Microtubule associated protein putative Fragment Trypanosoma cruzi strain CL Brener Tc00 104705	85214.5	678.642	6.23	ab
Q4DH94	Mitochondrial DNA polymerase beta putative Trypanosoma cruzi strain CL Brener Tc00 1047053503955	45738.5	729.211	15.88	ab
Q4E024	Mitochondrial DNA polymerase beta putative Trypanosoma cruzi strain CL Brener Tc00 1047053507063	45741.5	806.614	19.6	b
Q4DB63	Mitochondrial processing peptidase alpha subunit putative Trypanosoma cruzi strain CL Brener Tc00	61819.2	582.526	12.7433	ab
Q4DI18	Mitochondrial processing peptidase alpha subunit putative Trypanosoma cruzi strain CL Brener Tc00	57074.6	424.955	11.626	ab
Q4DYG2	Mitochondrial processing peptidase alpha subunit putative Trypanosoma cruzi strain CL Brener Tc00	53356.7	842.5	21.17	ab
Q4CNA4	Mitochondrial processing peptidase beta subunit putative Fragment Trypanosoma cruzi strain CL B	31249.1	1690.59	22.705	ab
Q4CWV6	Mitochondrial processing peptidase beta subunit putative Fragment Trypanosoma cruzi strain CL B	15510.7	1147.82	13.795	ab
Q4DPR3	Mitochondrial processing peptidase beta subunit putative Trypanosoma cruzi strain CL Brener Tc00	54923.7	2635.73	22.1867	ab
Q4DQE1	Mitochondrial RNA binding protein 1 putative Trypanosoma cruzi strain CL Brener Tc00 104705350662	23288.2	223.654	10.63	ab
Q4D0R4	Mitochondrial RNA binding protein 1 putative Trypanosoma cruzi strain CL Brener Tc00 104705350983	23274.2	1343.03	22.71	a
Q4DWJ0	Mitochondrial RNA binding protein 2 putative Trypanosoma cruzi strain CL Brener Tc00 104705350675	25566.9	1033.34	11.06	a
Q4E544	Mitochondrial RNA binding protein 2 putative Trypanosoma cruzi strain CL Brener Tc00 104705351035	25410.7	613.292	11.11	a
Q4CRD8	Mucin associated surface protein MASP putative Fragment Trypanosoma cruzi strain CL Brener Tc	12584.3	332.98	22.76	a
Q4D9A1	Mucin associated surface protein MASP putative Trypanosoma cruzi strain CL Brener Tc00 10470535	43709.8	95.1137	9.2	b
Q4E3X9	Mucin associated surface protein MASP putative Trypanosoma cruzi strain CL Brener Tc00 10470535	40511.8	648.807	15.37	a
Q4CSJ9	Mucin associated surface protein MASP putative Trypanosoma cruzi strain CL Brener Tc00 10470535	44438	141.563	12.91	a
Q4DDU8	Mucin associated surface protein MASP putative Trypanosoma cruzi strain CL Brener Tc00 10470535	45566.3	442.106	7.05	a
Q4CNZ7	Mucin TcMUCII putative Trypanosoma cruzi strain CL Brener Tc00 1047053463955 10 4 1	26414.5	900.546	21.57	a
Q4DR13	Mucin TcMUCII putative Trypanosoma cruzi strain CL Brener Tc00 1047053507953 180 4 1	19290.4	966.102	17.74	a
Q4DAF4	Mucin TcMUCII putative Trypanosoma cruzi strain CL Brener Tc00 1047053508125 130 4 1	23265.5	377.878	35.11	a
Q4DGH1	Mucin TcMUCII putative Trypanosoma cruzi strain CL Brener Tc00 1047053509493 80 4 1	29411.8	431.296	16.84	a
Q4E2F4	Mucin TcMUCII putative Trypanosoma cruzi strain CL Brener Tc00 1047053509525 350 4 1	26290.3	886.808	21.57	a
Q4CVG1	Mucin TcMUCII putative Trypanosoma cruzi strain CL Brener Tc00 1047053509869 30 4 1	21076.8	656.176	20.29	a
Q4D496	Mucin TcMUCII putative Trypanosoma cruzi strain CL Brener Tc00 1047053510207 10 4 1	23261.5	544.809	35.11	a
Q4CNB2	Myosin heavy chain putative Fragment Trypanosoma cruzi strain CL Brener Tc00 1047053506439 9 4	44692.2	124.045	8.56	ab
Q4D1D3	Myosin heavy chain putative Fragment Trypanosoma cruzi strain CL Brener Tc00 1047053506491 20 4	399889	74.8934	44.59	ab
Q4CZT5	N acetylglucosamine 6 phosphate deacetylase like protein putative Fragment Trypanosoma cruzi str	40741.7	2105.89	25.55	ab
Q4CYW6	N acetylglucosamine 6 phosphate deacetylase like protein putative Fragment Trypanosoma cruzi str	30842.6	1500.92	25	ab
Q4DEP6	NADH cytochrome b5 reductase putative Fragment Trypanosoma cruzi strain CL Brener Tc00 10470535	21492.8	1425.8	12.885	ab
Q4D0C0	NADH cytochrome B5 reductase putative Trypanosoma cruzi strain CL Brener Tc00 1047053511047 40 4	34805.4	413.155	12.42	a
Q4DYC3	NADH cytochrome B5 reductase putative Trypanosoma cruzi strain CL Brener Tc00 1047053511817 40 4	32381.4	332.192	21.005	a
Q4DLP7	NADH cytochrome B5 reductase putative Trypanosoma cruzi strain CL Brener Tc00 1047053511859 170 4	34860.5	439.865	12.42	a
Q4DD49	Nascent polypeptide associated complex subunit putative Trypanosoma cruzi strain CL Brener Tc00 1	19576.1	1069.89	8.29	a
Q4DA56	Nitrate reductase putative Trypanosoma cruzi strain CL Brener Tc00 1047053507019 20 4 1	52643.2	613.993	14.88	a
Q4CUL1	NLI interacting factor putative Trypanosoma cruzi strain CL Brener Tc00 1047053430605 20 4 1	39979.1	712.193	14.33	a
Q4CWP4	NLI interacting factor putative Trypanosoma cruzi strain CL Brener Tc00 1047053509353 40 4 1	39993.1	699.488	4.39	a
Q4CU04	Nucleolar protein putative Fragment Trypanosoma cruzi strain CL Brener Tc00 1047053503773 50 4	23723.5	371.474	14.29	b
Q4CNK1	Nucleolar protein putative Fragment Trypanosoma cruzi strain CL Brener Tc00 1047053506189 10 4	31885.7	388.319	13.43	ab
Q4CU30	Nucleolar protein putative Fragment Trypanosoma cruzi strain CL Brener Tc00 1047053511573 58 4	43245.9	2270.04	14.99	a
Q4DHV9	Nucleolar RNA binding protein putative Trypanosoma cruzi strain CL Brener Tc00 1047053507649 80 4	41113.7	1620.37	8.84	b
Q4E0X3	Nucleolar RNA binding protein putative Trypanosoma cruzi strain CL Brener Tc00 1047053508277 230	55420.5	675.833	16.53	b
Q4D2Z8	Nucleosome assembly protein like protein putative Trypanosoma cruzi strain CL Brener Tc00 1047053	50559.3	638.031	4.11	b
Q4CVR4	Nucleosome assembly protein like protein putative Trypanosoma cruzi strain CL Brener Tc00 1047053	50998.9	815.481	4.065	b
Q4DSA7	Nucleosome assembly protein putative Trypanosoma cruzi strain CL Brener Tc00 1047053507031 29 3 1	41192.9	634.153	11.49	ab
Q4D5X8	Nucleosome assembly protein putative Trypanosoma cruzi strain CL Brener Tc00 1047053507963 79 3 1	41171.9	474.45	8.2175	ab
Q4CSV7	Orotidine 5 phosphate decarboxylase Fragment Trypanosoma cruzi strain CL Brener Tc00 1047053508	29083.4	1075.89	17.67	a
Q4DBZ4	Orotidine 5 phosphate decarboxylase orotate phosphoribosyltransferase putative Fragment Trypanoso	39612.8	615.369	13.2267	a
Q4DBC5	Orotidine 5 phosphate decarboxylase orotate phosphoribosyltransferase putative Trypanosoma cruzi s	50087.8	459.755	12.01	ab
Q4CQ52	P type H ATPase putative Fragment Trypanosoma cruzi strain CL Brener Tc00 1047053505763 19 3 1	71604.9	211.416	14.55	ab
Q4CRY5	P type H ATPase putative Fragment Trypanosoma cruzi strain CL Brener Tc00 1047053509809 39 4 1	28259.1	1609.29	13.2033	a
Q4DL30	P type H ATPase putative Fragment Trypanosoma cruzi strain CL Brener Tc00 1047053511261 4 4 1	27787.5	1558.8	15.2983	a
Q4DG13	P22 protein putative Trypanosoma cruzi strain CL Brener Tc00 1047053509053 70 4 1	26130.6	148.897	12	ab
Q4E0T1	P22 protein putative Trypanosoma cruzi strain CL Brener Tc00 1047053509965 290 4 1	26104.5	289.598	12.445	ab
Q4CUM0	Paraflagellar rod component Par4 putative Trypanosoma cruzi strain CL Brener Tc00 1047053510353 3	68455.6	472.785	11.895	a
Q4DWL5	Paraflagellar rod component putative Trypanosoma cruzi strain CL Brener Tc00 1047053506755 20 4 1	68786.6	1958.63	13.09	a
Q4E568	Paraflagellar rod component putative Trypanosoma cruzi strain CL Brener Tc00 1047053510359 20 4 1	68938.7	1663.6	13.3863	a
Q4D634	Paraflagellar rod protein 3 putative Trypanosoma cruzi strain CL Brener Tc00 1047053509617 20 4 1	69119.3	618.031	11.94	ab
Q4CLP9	Paraxonemal rod protein PAR2 putative Fragment Trypanosoma cruzi strain CL Brener Tc00 10470534	31583.8	776.438	14.3933	ab
Q4DGP8	PAS domain containing phosphoglycerate kinase putative Trypanosoma cruzi strain CL Brener Tc00 10	58444.7	264.214	15.37	a
Q4DX96	PAS domain containing phosphoglycerate kinase putative Trypanosoma cruzi strain CL Brener Tc00 10	58458.7	148.177	11.2	a
Q4DBK5	Peptidase M20 M25 M40 putative Trypanosoma cruzi strain CL Brener Tc00 1047053510257 80 4 1	51427.8	605.991	11.6	a
Q4DNV8	Phosphoglycerate kinase putative Trypanosoma cruzi strain CL Brener Tc00 1047053505999 90 3 1	44886.8	806.716	15.75	a
Q4D193	Phosphoglycerate kinase putative Trypanosoma cruzi strain CL Brener Tc00 1047053511419 40 3 1	44811.7	786.671	9.79	a
Q4D192	Phosphoglycerate kinase putative Trypanosoma cruzi strain CL Brener Tc00 1047053511419 50 3 1	64912.4	795.98	6.97	a
Q4CNY1	Plasma membrane proton efflux P type ATPase putative Trypanosoma cruzi strain CL Brener Tc00 1047	53984.4	1391.19	10.5033	a
Q4E4V0	Poly A binding protein putative Trypanosoma cruzi strain CL Brener Tc00 1047053508461 140 4 1	61695.7	2389.5	20.5925	a
Q4E162	Probable eukaryotic initiation factor 4A Trypanosoma cruzi strain CL Brener Tc00 1047053511585 190	45617.9	767.653	14.802	ab
Q4DEQ3	Prohibitin putative Trypanosoma cruzi strain CL Brener Tc00 1047053506295 130 4 1	33290.3	1280.09	21.2433	ab
Q4DUF7	Prohibitin putative Trypanosoma cruzi strain CL Brener Tc00 1047053508837 120 4 1	31009.2	660.304	15.255	b
Q4D8I7	Prohibitin putative Trypanosoma cruzi strain CL Brener Tc00 1047053511383 50 4 1	31027.4	390.079	9.375	b
Q4DCI5	Prohibitin putative Trypanosoma cruzi strain CL Brener Tc00 1047053511469 70 4 1	33122.1	1136.27	22.225	ab
Q4E0K2	Proteasome regulatory ATPase subunit 3 putative Trypanosoma cruzi strain CL Brener Tc00 104705350	44981.4	1867.1	31.76	b
Q4DW08	Proteasome regulatory ATPase subunit 3 putative Trypanosoma cruzi strain CL Brener Tc00 104705350	44983.5	1086.68	23.57	b
Q4E4G8	Proteasome subunit alpha type Trypanosoma cruzi strain CL Brener Tc00 1047053506885 350 3 1	27898.7	1068.78	17.2	a
Q4DWX8	Proteasome subunit alpha type Trypanosoma cruzi strain CL Brener Tc00 1047053510729 70 3 1	27923.7	640.783	17.2	a
Q4DFA6	Protein disulfide isomerase putative Trypanosoma cruzi strain CL Brener Tc00 1047053508209 140 3	42030	907.316	13.3	a
Q4E3W7	Protein phosphatase 1 regulatory subunit putative Trypanosoma cruzi strain CL Brener Tc00 104705	46056.6	343.069	13.68	b
Q4DCD6	Protein phosphatase 1 regulatory subunit putative Trypanosoma cruzi strain CL Brener Tc00 104705	46106.7	311.59	11.94	b
Q4CTD5	Protein tyrosine phosphatase putative Trypanosoma cruzi strain CL Brener Tc00 1047053511635 40 4	26800.8	875.56	5.56	a
Q4CP01	Proton motive ATPase 1 putative Fragment Trypanosoma cruzi strain CL Brener Tc00 1047053507627	25364.9	1079.67	4.11	a
Q4CKK5	Putative uncharacterized protein Fragment Trypanosoma cruzi strain CL Brener Tc00 1047053404073	14351.2	2477.77	56.56	a
Q4CKU2	Putative uncharacterized protein Fragment Trypanosoma cruzi strain CL Brener Tc00 1047053443971	55311.9	1366.43	33.1	a
Q4CKT9	Putative uncharacterized protein Fragment Trypanosoma cruzi strain CL Brener Tc00 1047053452283	8843.21	867.422	16.67	b
Q4CL46	Putative uncharacterized protein Fragment Trypanosoma cruzi strain CL Brener Tc00 1047053453917	39132.2	2024.76	15.88	a
Q4CLS1	Putative uncharacterized protein Fragment Trypanosoma cruzi strain CL Brener Tc00 1047053458241	50366.1	629.335	7.73	a
Q4CUE0	Putative uncharacterized protein Fragment Trypanosoma cruzi strain CL Brener Tc00 1047053503413	109440	696.595	9.31	a
Q4CT56	Putative uncharacterized protein Fragment Trypanosoma cruzi strain CL Brener Tc00 1047053504019	205949	30.064	1.43	ab
Q4CP22	Putative uncharacterized protein Fragment Trypanosoma cruzi strain CL Brener Tc00 1047053504227	50907	508.297	41.28	ab
Q4CXV9	Putative uncharacterized protein Fragment Trypanosoma cruzi strain CL Brener Tc00 1047053504703	285025	1880.56	10.23	a
Q4CPD3	Putative uncharacterized protein Fragment Trypanosoma cruzi strain CL Brener Tc00 1047053504817	32293.3	614.583	11.68	a
Q4DNF1	Putative uncharacterized protein Fragment Trypanosoma cruzi strain CL Brener Tc00 1047053504827	167275	2465.63	11.39	a
Q4D5L9	Putative uncharacterized protein Fragment Trypanosoma cruzi strain CL Brener Tc00 1047053505989	29141.8	1275.2	32.875	ab
Q4DG71	Putative uncharacterized protein Fragment Trypanosoma cruzi strain CL Brener Tc00 1047053506201	97450.1	4862.04	25.3	a
Q4D6C5	Putative uncharacterized protein Fragment Trypanosoma cruzi strain CL Brener Tc00 1047053506673	153612	2048.95	11.67	a
Q4CYX2	Putative uncharacterized protein Fragment Trypanosoma cruzi strain CL Brener Tc00 1047053506833	23262	773.683	6.47	a
Q4CP88	Putative uncharacterized protein Fragment Trypanosoma cruzi strain CL Brener Tc00 1047053506927	28136	455.131	10.89	ab
Q4DX97	Putative uncharacterized protein Fragment Trypanosoma cruzi strain CL Brener Tc00 1047053506945	36548.8	1261.43	11.765	a
Q4DBX7	Putative uncharacterized protein Fragment Trypanosoma cruzi strain CL Brener Tc00 1047053506977	32724.4	583.744	19.74	ab
Q4CTM9	Putative uncharacterized protein Fragment Trypanosoma cruzi strain CL Brener Tc00 1047053508137	45841.9	646.161	15.92	a
Q4CUJ0	Putative uncharacterized protein Fragment Trypanosoma cruzi strain CL Brener Tc00 1047053508263	16332	5327.97	30.07	ab
Q4CLQ7	Putative uncharacterized protein Fragment Trypanosoma cruzi strain CL Brener Tc00 1047053509107	65398.5	463.581	5.15	a
Q4CMR1	Putative uncharacterized protein Fragment Trypanosoma cruzi strain CL Brener Tc00 1047053509577	128099	702.526	7.41	a
Q4CL51	Putative uncharacterized protein Fragment Trypanosoma cruzi strain CL Brener Tc00 1047053509635	64517.1	2448.48	7.08	a
Q4DNH8	Putative uncharacterized protein Fragment Trypanosoma cruzi strain CL Brener Tc00 1047053509791	23146.1	2535.61	20.42	ab
Q4CT11	Putative uncharacterized protein Fragment Trypanosoma cruzi strain CL Brener Tc00 1047053509913	115460	609.731	5.39	a
Q4CY57	Putative uncharacterized protein Fragment Trypanosoma cruzi strain CL Brener Tc00 1047053510317	142776	859.497	9.225	a
Q4DEA1	Putative uncharacterized protein Fragment Trypanosoma cruzi strain CL Brener Tc00 1047053510519	62628.6	433.891	6.39	b
Q4CW26	Putative uncharacterized protein Fragment Trypanosoma cruzi strain CL Brener Tc00 1047053510613	6522.42	5243.83	37.29	ab
Q4CS68	Putative uncharacterized protein Fragment Trypanosoma cruzi strain CL Brener Tc00 1047053511033	144904	134.554	3.12	ab
Q4DC45	Putative uncharacterized protein Fragment Trypanosoma cruzi strain CL Brener Tc00 1047053511291	30834.1	554.906	18.28	b
Q4CP72	Putative uncharacterized protein Fragment Trypanosoma cruzi strain CL Brener Tc00 1047053511363	28581.8	1675.92	15.52	ab
Q4D4S4	Putative uncharacterized protein Fragment Trypanosoma cruzi strain CL Brener Tc00 1047053511537	27152.7	7104.57	23.89	ab
Q4CLF0	Putative uncharacterized protein Fragment Trypanosoma cruzi strain CL Brener Tc00 1047053511539	29742.7	1330.52	22.2667	ab
Q4CLP5	Putative uncharacterized protein Fragment Trypanosoma cruzi strain CL Brener Tc00 1047053511687	27887.9	972.475	17.1313	ab
Q4CRW7	Putative uncharacterized protein Fragment Trypanosoma cruzi strain CL Brener Tc00 1047053511691	37419.5	319.327	8.85	b
Q4CS67	Putative uncharacterized protein Fragment Trypanosoma cruzi strain CL Brener Tc00 1047053511707	27165.8	298.062	16.03	b
Q4DQS9	Putative uncharacterized protein Fragment Trypanosoma cruzi strain CL Brener Tc00 1047053511821	144341	120.915	7.915	ab
Q4CY01	Putative uncharacterized protein Fragment Trypanosoma cruzi strain CL Brener Tc00 1047053511823	132453	923.341	20.8133	ab
Q4CP97	Putative uncharacterized protein Trypanosoma cruzi strain CL Brener Tc00 1047053424123 20 4 1	14347.4	6344.41	12.7	ab
Q4CPU7	Putative uncharacterized protein Trypanosoma cruzi strain CL Brener Tc00 1047053427789 20 4 1	38028	817.184	5.685	a
Q4CM59	Putative uncharacterized protein Trypanosoma cruzi strain CL Brener Tc00 1047053449247 10 4 1	16690	1186.79	30.92	a
Q4CKD9	Putative uncharacterized protein Trypanosoma cruzi strain CL Brener Tc00 1047053483623 10 4 1	40032.8	867.422	7.8	b
Q4CR70	Putative uncharacterized protein Trypanosoma cruzi strain CL Brener Tc00 1047053503557 14 4 1	10428.6	4553.32	54.74	ab
Q4DDG7	Putative uncharacterized protein Trypanosoma cruzi strain CL Brener Tc00 1047053503579 20 4 1	48151.9	921.139	14.03	a
Q4CS80	Putative uncharacterized protein Trypanosoma cruzi strain CL Brener Tc00 1047053503791 30 4 1	26274.4	2148.86	14.7317	ab
Q4DL38	Putative uncharacterized protein Trypanosoma cruzi strain CL Brener Tc00 1047053503893 100 4 1	12479.3	682.891	28.44	a
Q4CY35	Putative uncharacterized protein Trypanosoma cruzi strain CL Brener Tc00 1047053503971 50 4 1	43098.7	2055.15	14.67	a
Q4DD65	Putative uncharacterized protein Trypanosoma cruzi strain CL Brener Tc00 1047053503975 100 4 1	201798	678.52	4.94	a
Q4CW23	Putative uncharacterized protein Trypanosoma cruzi strain CL Brener Tc00 1047053504001 10 4 1	13464.4	2647.09	27.87	a
Q4CW22	Putative uncharacterized protein Trypanosoma cruzi strain CL Brener Tc00 1047053504001 20 4 1	13015.8	5291.31	23.93	a
Q4CY42	Putative uncharacterized protein Trypanosoma cruzi strain CL Brener Tc00 1047053504005 54 4 1	12423.2	11837.9	19.63	a
Q4DR74	Putative uncharacterized protein Trypanosoma cruzi strain CL Brener Tc00 1047053504033 80 4 1	23521.2	964.435	7.5	a
Q4DSE6	Putative uncharacterized protein Trypanosoma cruzi strain CL Brener Tc00 1047053504057 90 4 1	28963.3	853.786	6.75	a
Q4DE55	Putative uncharacterized protein Trypanosoma cruzi strain CL Brener Tc00 1047053504089 60 4 1	13496.5	1475.2	27.87	a
Q4E2R3	Putative uncharacterized protein Trypanosoma cruzi strain CL Brener Tc00 1047053504153 200 4 1	34083.8	1176.93	7.74	ab
Q4E2Q5	Putative uncharacterized protein Trypanosoma cruzi strain CL Brener Tc00 1047053504153 280 4 1	46068	591.343	15.245	ab
Q4E2S5	Putative uncharacterized protein Trypanosoma cruzi strain CL Brener Tc00 1047053504153 30 4 1	30767	950.376	14.495	a
Q4E2Q0	Putative uncharacterized protein Trypanosoma cruzi strain CL Brener Tc00 1047053504153 330 4 1	54914.4	2246.38	13.61	b
Q4CX49	Putative uncharacterized protein Trypanosoma cruzi strain CL Brener Tc00 1047053504203 40 4 1	26240.4	1857.05	14.7317	ab
Q4D1M3	Putative uncharacterized protein Trypanosoma cruzi strain CL Brener Tc00 1047053504215 30 4 1	103877	60.0242	6.8	b
Q4CYL3	Putative uncharacterized protein Trypanosoma cruzi strain CL Brener Tc00 1047053504423 30 4 1	94179.1	624.974	6.395	ab
Q4DQI2	Putative uncharacterized protein Trypanosoma cruzi strain CL Brener Tc00 1047053505807 60 4 1	25297.4	122.317	5.24	b
Q4CYC9	Putative uncharacterized protein Trypanosoma cruzi strain CL Brener Tc00 1047053506123 70 4 1	16771.1	1842.42	34.076	a
Q4CN66	Putative uncharacterized protein Trypanosoma cruzi strain CL Brener Tc00 1047053506125 20 4 1	30770	828.077	13.7533	a
Q4D734	Putative uncharacterized protein Trypanosoma cruzi strain CL Brener Tc00 1047053506163 50 4 1	43190.2	507.089	14.775	b
Q4DXK7	Putative uncharacterized protein Trypanosoma cruzi strain CL Brener Tc00 1047053506195 190 4 1	89261.9	232.139	8.94	b
Q4CR34	Putative uncharacterized protein Trypanosoma cruzi strain CL Brener Tc00 1047053506219 40 4 1	34376	524.946	8.71	ab
Q4D8M9	Putative uncharacterized protein Trypanosoma cruzi strain CL Brener Tc00 1047053506221 70 4 1	37987	1074	11.5633	a
Q4E134	Putative uncharacterized protein Trypanosoma cruzi strain CL Brener Tc00 1047053506247 210 4 1	28683.7	1052.26	17.6467	ab
Q4DVZ8	Putative uncharacterized protein Trypanosoma cruzi strain CL Brener Tc00 1047053506289 40 4 1	38200.8	635.995	7.015	a
Q4DEQ6	Putative uncharacterized protein Trypanosoma cruzi strain CL Brener Tc00 1047053506295 100 4 1	24481.1	8087.92	33.66	a
Q4DEQ1	Putative uncharacterized protein Trypanosoma cruzi strain CL Brener Tc00 1047053506295 150 4 1	44683	174.096	5.81	b
Q4E0P7	Putative uncharacterized protein Trypanosoma cruzi strain CL Brener Tc00 1047053506297 220 4 1	27654.9	556.691	18.655	b
Q4E0R0	Putative uncharacterized protein Trypanosoma cruzi strain CL Brener Tc00 1047053506297 80 4 1	96573.9	863.276	14.06	a
Q4CVC6	Putative uncharacterized protein Trypanosoma cruzi strain CL Brener Tc00 1047053506317 10 4 1	72440.8	1377.85	25.2	a
Q4DYE0	Putative uncharacterized protein Trypanosoma cruzi strain CL Brener Tc00 1047053506321 280 4 1	43252.5	147.071	7.435	b
Q4D4H6	Putative uncharacterized protein Trypanosoma cruzi strain CL Brener Tc00 1047053506399 30 4 1	69772.4	138.588	6.24	ab
Q4D4H2	Putative uncharacterized protein Trypanosoma cruzi strain CL Brener Tc00 1047053506399 80 4 1	44561	2082.56	18.72	a
Q4DCV5	Putative uncharacterized protein Trypanosoma cruzi strain CL Brener Tc00 1047053506407 80 4 1	89256	302.903	8.94	b
Q4CSI2	Putative uncharacterized protein Trypanosoma cruzi strain CL Brener Tc00 1047053506441 20 4 1	124199	1155.28	7.95	ab
Q4DRE2	Putative uncharacterized protein Trypanosoma cruzi strain CL Brener Tc00 1047053506503 50 4 1	35323.4	568.078	4.58	a
Q4DPJ3	Putative uncharacterized protein Trypanosoma cruzi strain CL Brener Tc00 1047053506513 40 4 1	28060.6	314.425	29.27	a
Q4E573	Putative uncharacterized protein Trypanosoma cruzi strain CL Brener Tc00 1047053506559 550 4 1	109263	36.4753	4.07	b
Q4D7U7	Putative uncharacterized protein Trypanosoma cruzi strain CL Brener Tc00 1047053506591 30 4 1	31183.5	1084.14	11.11	a
Q4DUX7	Putative uncharacterized protein Trypanosoma cruzi strain CL Brener Tc00 1047053506605 40 4 1	92159.3	955.689	11.54	a
Q4DAN2	Putative uncharacterized protein Trypanosoma cruzi strain CL Brener Tc00 1047053506727 50 4 1	16525.1	1617.67	18.835	a
Q4DLY4	Putative uncharacterized protein Trypanosoma cruzi strain CL Brener Tc00 1047053506753 70 4 1	18547.9	529.34	15.1533	a
Q4DZV6	Putative uncharacterized protein Trypanosoma cruzi strain CL Brener Tc00 1047053506789 334 4 1	16916.5	5327.97	29.05	ab
Q4DZV5	Putative uncharacterized protein Trypanosoma cruzi strain CL Brener Tc00 1047053506789 340 4 1	16881.6	5327.97	29.05	ab
Q4DCX1	Putative uncharacterized protein Trypanosoma cruzi strain CL Brener Tc00 1047053506791 50 4 1	63881	680.091	21.76	a
Q4DA87	Putative uncharacterized protein Trypanosoma cruzi strain CL Brener Tc00 1047053506795 20 4 1	92678	923.678	12.92	a
Q4E1S4	Putative uncharacterized protein Trypanosoma cruzi strain CL Brener Tc00 1047053506855 200 4 1	22132.7	649.436	36.15	b
Q4DVF9	Putative uncharacterized protein Trypanosoma cruzi strain CL Brener Tc00 1047053506859 170 4 1	60577.3	744.361	19.2133	ab
Q4DVF8	Putative uncharacterized protein Trypanosoma cruzi strain CL Brener Tc00 1047053506859 180 4 1	42927.7	894.98	18.7767	ab
Q4CSQ1	Putative uncharacterized protein Trypanosoma cruzi strain CL Brener Tc00 1047053506883 69 4 1	9709.95	8590.09	54.76	a
Q4D345	Putative uncharacterized protein Trypanosoma cruzi strain CL Brener Tc00 1047053506887 20 4 1	35465.6	1052.02	3.13	a
Q4E4N6	Putative uncharacterized protein Trypanosoma cruzi strain CL Brener Tc00 1047053506925 110 4 1	31608.8	3394.88	21.9	a
Q4DX68	Putative uncharacterized protein Trypanosoma cruzi strain CL Brener Tc00 1047053506945 320 4 1	52073	1735.32	12.365	ab
Q4DA30	Putative uncharacterized protein Trypanosoma cruzi strain CL Brener Tc00 1047053506947 10 4 1	67711	463.581	4.96	a
Q4DW86	Putative uncharacterized protein Trypanosoma cruzi strain CL Brener Tc00 1047053506989 220 4 1	31120.4	1122.89	11.11	a
Q4DW83	Putative uncharacterized protein Trypanosoma cruzi strain CL Brener Tc00 1047053506989 309 4 1	59966.4	479.981	14.02	a
Q4DF25	Putative uncharacterized protein Trypanosoma cruzi strain CL Brener Tc00 1047053507001 34 4 1	10401.6	3977.05	54.74	ab
Q4DS99	Putative uncharacterized protein Trypanosoma cruzi strain CL Brener Tc00 1047053507031 100 4 1	58347.4	1401.47	14.9	a
Q4DTJ0	Putative uncharacterized protein Trypanosoma cruzi strain CL Brener Tc00 1047053507053 150 4 1	280046	21.4476	1.77	b
Q4DGV5	Putative uncharacterized protein Trypanosoma cruzi strain CL Brener Tc00 1047053507091 10 4 1	25345.9	947.721	15.67	a
Q4E1M8	Putative uncharacterized protein Trypanosoma cruzi strain CL Brener Tc00 1047053507093 300 4 1	30456.5	1991.73	21.98	a
Q4CST9	Putative uncharacterized protein Trypanosoma cruzi strain CL Brener Tc00 1047053507165 30 4 1	12075.4	467.944	23.3033	ab
Q4D157	Putative uncharacterized protein Trypanosoma cruzi strain CL Brener Tc00 1047053507209 30 4 1	129713	598.828	5.33	a
Q4D3V3	Putative uncharacterized protein Trypanosoma cruzi strain CL Brener Tc00 1047053507221 70 4 1	93933.1	676.96	7.75	b
Q4DJG8	Putative uncharacterized protein Trypanosoma cruzi strain CL Brener Tc00 1047053507257 90 4 1	16890.4	513.761	28.19	a
Q4D3H6	Putative uncharacterized protein Trypanosoma cruzi strain CL Brener Tc00 1047053507511 40 4 1	71868.8	709.073	5.74	a
Q4CTC8	Putative uncharacterized protein Trypanosoma cruzi strain CL Brener Tc00 1047053507569 10 4 1	93549.5	697.312	7.02833	ab
Q4DF52	Putative uncharacterized protein Trypanosoma cruzi strain CL Brener Tc00 1047053507623 120 4 1	27922.9	426.349	32.41	a
Q4DPE4	Putative uncharacterized protein Trypanosoma cruzi strain CL Brener Tc00 1047053507625 120 4 1	17171.7	2659.91	22.3	a
Q4DPE1	Putative uncharacterized protein Trypanosoma cruzi strain CL Brener Tc00 1047053507625 150 4 1	25077.9	3048.74	12.8275	a
Q4DHW5	Putative uncharacterized protein Trypanosoma cruzi strain CL Brener Tc00 1047053507649 10 4 1	38003.2	261.433	13.13	b
Q4DZS6	Putative uncharacterized protein Trypanosoma cruzi strain CL Brener Tc00 1047053507711 20 4 1	14329.4	3918.65	12.7	ab
Q4CUW6	Putative uncharacterized protein Trypanosoma cruzi strain CL Brener Tc00 1047053507777 20 4 1	11884.5	262.844	24.75	b
Q4DHS5	Putative uncharacterized protein Trypanosoma cruzi strain CL Brener Tc00 1047053507787 40 4 1	24950.7	2477.25	14.3067	a
Q4DHS3	Putative uncharacterized protein Trypanosoma cruzi strain CL Brener Tc00 1047053507787 80 4 1	17229.8	1487.57	17.785	a
Q4CS95	Putative uncharacterized protein Trypanosoma cruzi strain CL Brener Tc00 1047053507793 40 4 1	12047.3	565.798	23.3033	ab
Q4DPL8	Putative uncharacterized protein Trypanosoma cruzi strain CL Brener Tc00 1047053507801 60 4 1	55256.1	390.944	7.6	b
Q4CY32	Putative uncharacterized protein Trypanosoma cruzi strain CL Brener Tc00 1047053507807 20 4 1	21143.8	312.552	14.05	a
Q4DSS6	Putative uncharacterized protein Trypanosoma cruzi strain CL Brener Tc00 1047053507809 60 4 1	25785.2	366.786	7.05	b
Q4D586	Putative uncharacterized protein Trypanosoma cruzi strain CL Brener Tc00 1047053507927 60 4 1	21489	255.437	6.06	b
Q4D5Y6	Putative uncharacterized protein Trypanosoma cruzi strain CL Brener Tc00 1047053507963 10 4 1	58530.6	555.239	5.69	a
Q4DJE4	Putative uncharacterized protein Trypanosoma cruzi strain CL Brener Tc00 1047053507991 130 4 1	30128.4	5450.16	21.97	a
Q4DIN6	Putative uncharacterized protein Trypanosoma cruzi strain CL Brener Tc00 1047053508045 100 4 1	69045.1	700.832	3.69	ab
Q4CXY8	Putative uncharacterized protein Trypanosoma cruzi strain CL Brener Tc00 1047053508059 50 4 1	27049.6	5659.16	24.5	ab
Q4D840	Putative uncharacterized protein Trypanosoma cruzi strain CL Brener Tc00 1047053508081 80 4 1	24517.9	1192.75	23.98	a
Q4E5Z1	Putative uncharacterized protein Trypanosoma cruzi strain CL Brener Tc00 1047053508153 1050 4 1	248202	316.257	3.29	b
Q4E644	Putative uncharacterized protein Trypanosoma cruzi strain CL Brener Tc00 1047053508153 460 4 1	177480	16.4547	2.33	ab
Q4DF40	Putative uncharacterized protein Trypanosoma cruzi strain CL Brener Tc00 1047053508177 90 4 1	43480.6	428.317	13.57	b
Q4DW53	Putative uncharacterized protein Trypanosoma cruzi strain CL Brener Tc00 1047053508231 210 4 1	42585.4	119.528	2.93	b
Q4D770	Putative uncharacterized protein Trypanosoma cruzi strain CL Brener Tc00 1047053508265 100 4 1	134048	797.291	8.105	ab
Q4D6B1	Putative uncharacterized protein Trypanosoma cruzi strain CL Brener Tc00 1047053508269 40 4 1	43090.7	735.063	8.83	ab
Q4E0W6	Putative uncharacterized protein Trypanosoma cruzi strain CL Brener Tc00 1047053508277 320 4 1	34221.2	1525.27	14.86	a
Q4D0V0	Putative uncharacterized protein Trypanosoma cruzi strain CL Brener Tc00 1047053508319 30 4 1	47365.7	682.056	7.09	b
Q4CYH6	Putative uncharacterized protein Trypanosoma cruzi strain CL Brener Tc00 1047053508321 40 4 1	126466	1799.8	19.01	a
Q4CYH5	Putative uncharacterized protein Trypanosoma cruzi strain CL Brener Tc00 1047053508321 50 4 1	49979.4	555.923	12.31	a
Q4DFM2	Putative uncharacterized protein Trypanosoma cruzi strain CL Brener Tc00 1047053508323 20 4 1	67738.5	525.01	7.39	b
Q4D3V9	Putative uncharacterized protein Trypanosoma cruzi strain CL Brener Tc00 1047053508375 80 4 1	25364	912.311	15.67	a
Q4DQ85	Putative uncharacterized protein Trypanosoma cruzi strain CL Brener Tc00 1047053508387 140 4 1	67237.2	1371.48	18.03	a
Q4D4G8	Putative uncharacterized protein Trypanosoma cruzi strain CL Brener Tc00 1047053508443 30 4 1	85656.9	640.627	5.04	a
Q4D4I8	Putative uncharacterized protein Trypanosoma cruzi strain CL Brener Tc00 1047053508445 90 4 1	70290.5	681.018	18.75	a
Q4E4S4	Putative uncharacterized protein Trypanosoma cruzi strain CL Brener Tc00 1047053508461 350 4 1	51162.7	852.998	16.315	a
Q4E4Q4	Putative uncharacterized protein Trypanosoma cruzi strain CL Brener Tc00 1047053508461 550 4 1	50900.7	3192.09	24.655	a
Q4E2J4	Putative uncharacterized protein Trypanosoma cruzi strain CL Brener Tc00 1047053508479 270 4 1	34442.5	2726.61	11.51	a
Q4CZP6	Putative uncharacterized protein Trypanosoma cruzi strain CL Brener Tc00 1047053508507 40 4 1	12495.3	2217.62	21.1	b
Q4DRF1	Putative uncharacterized protein Trypanosoma cruzi strain CL Brener Tc00 1047053508547 160 4 1	90844.3	965.741	8.9	a
Q4DLI5	Putative uncharacterized protein Trypanosoma cruzi strain CL Brener Tc00 1047053508637 120 4 1	33389.6	1063.6	6.4	a
Q4DV52	Putative uncharacterized protein Trypanosoma cruzi strain CL Brener Tc00 1047053508647 110 4 1	14003.1	6717.46	36.36	a
Q4DTV8	Putative uncharacterized protein Trypanosoma cruzi strain CL Brener Tc00 1047053508693 50 4 1	43592.5	986.823	15.255	ab
Q4E246	Putative uncharacterized protein Trypanosoma cruzi strain CL Brener Tc00 1047053508707 310 4 1	102883	2834.05	13.165	ab
Q4D3F7	Putative uncharacterized protein Trypanosoma cruzi strain CL Brener Tc00 1047053508719 70 4 1	44335.1	2246.6	18.7013	ab
Q4DTG3	Putative uncharacterized protein Trypanosoma cruzi strain CL Brener Tc00 1047053508737 210 4 1	30211.7	1488.63	18.9614	ab
Q4E355	Putative uncharacterized protein Trypanosoma cruzi strain CL Brener Tc00 1047053508741 170 4 1	56912.8	249.807	7.43	ab
Q4E349	Putative uncharacterized protein Trypanosoma cruzi strain CL Brener Tc00 1047053508741 229 4 1	30149.6	1880.86	15.58	ab
Q4DS70	Putative uncharacterized protein Trypanosoma cruzi strain CL Brener Tc00 1047053508777 30 4 1	90853.1	1230.48	16.29	a
Q4CNH5	Putative uncharacterized protein Trypanosoma cruzi strain CL Brener Tc00 1047053508785 10 4 1	39751	1019.23	7.89	a
Q4DMJ9	Putative uncharacterized protein Trypanosoma cruzi strain CL Brener Tc00 1047053508815 50 4 1	48326.5	2649.27	33.64	a
Q4CXI6	Putative uncharacterized protein Trypanosoma cruzi strain CL Brener Tc00 1047053508821 40 4 1	43269.4	485.347	19.065	b
Q4D6I3	Putative uncharacterized protein Trypanosoma cruzi strain CL Brener Tc00 1047053508823 70 4 1	28086.2	1700.1	17.15	ab
Q4D5L4	Putative uncharacterized protein Trypanosoma cruzi strain CL Brener Tc00 1047053508839 20 4 1	48546.6	3599.42	27.29	a
Q4DJD0	Putative uncharacterized protein Trypanosoma cruzi strain CL Brener Tc00 1047053508851 50 4 1	69317.3	1367.2	14.83	a
Q4DMI1	Putative uncharacterized protein Trypanosoma cruzi strain CL Brener Tc00 1047053508881 50 4 1	38101.6	686.902	5.37	a
Q4DMP7	Putative uncharacterized protein Trypanosoma cruzi strain CL Brener Tc00 1047053508899 54 4 1	33913.9	1320.5	16.254	ab
Q4CM92	Putative uncharacterized protein Trypanosoma cruzi strain CL Brener Tc00 1047053508955 20 4 1	26886.4	3568.49	22.65	ab
Q4D0N9	Putative uncharacterized protein Trypanosoma cruzi strain CL Brener Tc00 1047053508961 40 4 1	57448.9	2077.15	21.78	a
Q4DDX0	Putative uncharacterized protein Trypanosoma cruzi strain CL Brener Tc00 1047053509011 60 4 1	66036.7	1076.55	12.7	a
Q4DRP5	Putative uncharacterized protein Trypanosoma cruzi strain CL Brener Tc00 1047053509023 10 4 1	66657.9	651.751	12.03	a
Q4DRN7	Putative uncharacterized protein Trypanosoma cruzi strain CL Brener Tc00 1047053509023 90 4 1	33334.9	585.789	8.36	a
Q4D9F7	Putative uncharacterized protein Trypanosoma cruzi strain CL Brener Tc00 1047053509033 80 4 1	25327.4	213.946	5.24	b
Q4D6D8	Putative uncharacterized protein Trypanosoma cruzi strain CL Brener Tc00 1047053509047 40 4 1	21493	275.127	6.06	b
Q4DG17	Putative uncharacterized protein Trypanosoma cruzi strain CL Brener Tc00 1047053509053 30 4 1	64371.7	283.523	10.14	b
Q4CV58	Putative uncharacterized protein Trypanosoma cruzi strain CL Brener Tc00 1047053509103 10 4 1	54999.9	344.737	7.63	b
Q4DQN2	Putative uncharacterized protein Trypanosoma cruzi strain CL Brener Tc00 1047053509109 30 4 1	95398.1	354.106	7.87	ab
Q4CLT3	Putative uncharacterized protein Trypanosoma cruzi strain CL Brener Tc00 1047053509129 10 4 1	30141.5	1415.84	20.3137	ab
Q4CNI8	Putative uncharacterized protein Trypanosoma cruzi strain CL Brener Tc00 1047053509139 10 4 1	57155.1	191.093	5.84333	ab
Q4CSK6	Putative uncharacterized protein Trypanosoma cruzi strain CL Brener Tc00 1047053509141 40 4 1	30153.5	1526.02	19.3012	ab
Q4DTD1	Putative uncharacterized protein Trypanosoma cruzi strain CL Brener Tc00 1047053509157 220 4 1	10559.5	369.788	50.98	b
Q4DQR1	Putative uncharacterized protein Trypanosoma cruzi strain CL Brener Tc00 1047053509167 60 4 1	52705.9	950.309	11.01	a
Q4CXT8	Putative uncharacterized protein Trypanosoma cruzi strain CL Brener Tc00 1047053509177 59 4 1	8742.02	4043.28	17.81	b
Q4DH64	Putative uncharacterized protein Trypanosoma cruzi strain CL Brener Tc00 1047053509207 40 4 1	125381	1122.88	11.71	a
Q4DH63	Putative uncharacterized protein Trypanosoma cruzi strain CL Brener Tc00 1047053509207 50 4 1	45901.4	371.505	7.36	a
Q4DGY4	Putative uncharacterized protein Trypanosoma cruzi strain CL Brener Tc00 1047053509213 40 4 1	84004	531.339	6.02	a
Q4D0S1	Putative uncharacterized protein Trypanosoma cruzi strain CL Brener Tc00 1047053509231 39 4 1	14916.4	2654.97	21.74	ab
Q4CVU6	Putative uncharacterized protein Trypanosoma cruzi strain CL Brener Tc00 1047053509243 30 4 1	69793.4	149.274	8.21	ab
Q4D6H3	Putative uncharacterized protein Trypanosoma cruzi strain CL Brener Tc00 1047053509247 30 4 1	265013	1138.89	10.82	ab
Q4D487	Putative uncharacterized protein Trypanosoma cruzi strain CL Brener Tc00 1047053509317 80 4 1	16369.8	1142.75	19.58	a
Q4CMT5	Putative uncharacterized protein Trypanosoma cruzi strain CL Brener Tc00 1047053509497 20 4 1	48873.3	182.539	9.93	ab
Q4DP70	Putative uncharacterized protein Trypanosoma cruzi strain CL Brener Tc00 1047053509599 60 4 1	64914.6	836.311	16.19	a
Q4DK70	Putative uncharacterized protein Trypanosoma cruzi strain CL Brener Tc00 1047053509601 150 4 1	59136.7	1172.27	8.59	a
Q4DK97	Putative uncharacterized protein Trypanosoma cruzi strain CL Brener Tc00 1047053509611 89 4 1	9413.73	361.426	48.84	a
Q4DSZ8	Putative uncharacterized protein Trypanosoma cruzi strain CL Brener Tc00 1047053509631 140 4 1	182839	28031	30.69	a
Q4CM66	Putative uncharacterized protein Trypanosoma cruzi strain CL Brener Tc00 1047053509651 10 4 1	48472.8	721.519	15.2233	a
Q4DTR0	Putative uncharacterized protein Trypanosoma cruzi strain CL Brener Tc00 1047053509695 90 4 1	198712	126.164	4.41	b
Q4CUG0	Putative uncharacterized protein Trypanosoma cruzi strain CL Brener Tc00 1047053509713 10 4 1	59757.8	918.742	10.13	a
Q4DWC8	Putative uncharacterized protein Trypanosoma cruzi strain CL Brener Tc00 1047053509733 60 4 1	64927.5	1141.04	14.19	a
Q4DSB9	Putative uncharacterized protein Trypanosoma cruzi strain CL Brener Tc00 1047053509767 150 4 1	59171.7	1290.32	13.5	a
Q4DSB7	Putative uncharacterized protein Trypanosoma cruzi strain CL Brener Tc00 1047053509767 170 4 1	34249	906.653	11.94	ab
Q4DKU9	Putative uncharacterized protein Trypanosoma cruzi strain CL Brener Tc00 1047053509769 60 4 1	32517	2057.07	17.375	a
Q4DZZ3	Putative uncharacterized protein Trypanosoma cruzi strain CL Brener Tc00 1047053509805 140 4 1	148652	127.32	6.55	b
Q4CVB2	Putative uncharacterized protein Trypanosoma cruzi strain CL Brener Tc00 1047053509837 10 4 1	47046.5	569.961	12.8075	ab
Q4D4Y3	Putative uncharacterized protein Trypanosoma cruzi strain CL Brener Tc00 1047053509859 10 4 1	40656.9	558.146	23.08	ab
Q4DSP8	Putative uncharacterized protein Trypanosoma cruzi strain CL Brener Tc00 1047053509937 160 4 1	60159.3	606.762	8.89	b
Q4DSQ9	Putative uncharacterized protein Trypanosoma cruzi strain CL Brener Tc00 1047053509937 50 4 1	92731.2	687.296	11.59	a
Q4DSQ5	Putative uncharacterized protein Trypanosoma cruzi strain CL Brener Tc00 1047053509937 90 4 1	38801.1	190.756	9.92	b
Q4E0S8	Putative uncharacterized protein Trypanosoma cruzi strain CL Brener Tc00 1047053509965 330 4 1	64291.5	213.278	5.42	b
Q4CMS2	Putative uncharacterized protein Trypanosoma cruzi strain CL Brener Tc00 1047053509995 20 4 1	41117.9	158.17	12.53	a
Q4DAZ9	Putative uncharacterized protein Trypanosoma cruzi strain CL Brener Tc00 1047053510087 90 4 1	30965.7	1868.22	23.79	a
Q4DQZ8	Putative uncharacterized protein Trypanosoma cruzi strain CL Brener Tc00 1047053510089 110 4 1	73158.4	1492.22	1.82	a
Q4DQZ3	Putative uncharacterized protein Trypanosoma cruzi strain CL Brener Tc00 1047053510089 190 4 1	114361	627.641	9.76	a
Q4E3N6	Putative uncharacterized protein Trypanosoma cruzi strain CL Brener Tc00 1047053510101 250 4 1	96681	1005.84	16.92	a
Q4E3M8	Putative uncharacterized protein Trypanosoma cruzi strain CL Brener Tc00 1047053510101 330 4 1	48793.7	1000.35	19.44	a
Q4E3P8	Putative uncharacterized protein Trypanosoma cruzi strain CL Brener Tc00 1047053510101 90 4 1	27643.9	863.376	17.535	b
Q4CXH8	Putative uncharacterized protein Trypanosoma cruzi strain CL Brener Tc00 1047053510119 50 4 1	116169	22.8686	2.97	a
Q4D5I3	Putative uncharacterized protein Trypanosoma cruzi strain CL Brener Tc00 1047053510131 30 4 1	28680	1483.29	15.38	a
Q4DA68	Putative uncharacterized protein Trypanosoma cruzi strain CL Brener Tc00 1047053510339 80 4 1	23509.2	1739.57	7.5	a
Q4DXG1	Putative uncharacterized protein Trypanosoma cruzi strain CL Brener Tc00 1047053510355 230 4 1	18696.1	900.705	25.155	a
Q4DVT6	Putative uncharacterized protein Trypanosoma cruzi strain CL Brener Tc00 1047053510361 20 4 1	15723.7	831.585	30.87	a
Q4D1P4	Putative uncharacterized protein Trypanosoma cruzi strain CL Brener Tc00 1047053510397 10 4 1	22488.6	1435.56	20.83	a
Q4D7D9	Putative uncharacterized protein Trypanosoma cruzi strain CL Brener Tc00 1047053510407 80 4 1	60122.3	974.613	13.7133	b
Q4D1T5	Putative uncharacterized protein Trypanosoma cruzi strain CL Brener Tc00 1047053510409 50 4 1	38823.1	647.919	11.7567	b
Q4DXR8	Putative uncharacterized protein Trypanosoma cruzi strain CL Brener Tc00 1047053510421 130 4 1	73224.5	815.874	1.82	a
Q4DXZ0	Putative uncharacterized protein Trypanosoma cruzi strain CL Brener Tc00 1047053510431 20 4 1	39974.7	1087.4	7.8	b
Q4DEX7	Putative uncharacterized protein Trypanosoma cruzi strain CL Brener Tc00 1047053510515 30 4 1	40670	353.974	17.86	ab
Q4DLZ0	Putative uncharacterized protein Trypanosoma cruzi strain CL Brener Tc00 1047053510603 160 4 1	95302	308.529	7.025	ab
Q4CNQ7	Putative uncharacterized protein Trypanosoma cruzi strain CL Brener Tc00 1047053510605 10 4 1	67722	463.581	4.96	a
Q4CNB5	Putative uncharacterized protein Trypanosoma cruzi strain CL Brener Tc00 1047053510615 4 4 1	16911.4	5578.4	44.59	ab
Q4CYC6	Putative uncharacterized protein Trypanosoma cruzi strain CL Brener Tc00 1047053510679 40 4 1	52677.7	1655.26	14.0388	ab
Q4CNI4	Putative uncharacterized protein Trypanosoma cruzi strain CL Brener Tc00 1047053510683 20 4 1	65971.6	860.026	18.09	a
Q4DXV0	Putative uncharacterized protein Trypanosoma cruzi strain CL Brener Tc00 1047053510719 74 4 1	21681.7	588.857	11.11	a
Q4D3L3	Putative uncharacterized protein Trypanosoma cruzi strain CL Brener Tc00 1047053510725 40 4 1	10545.5	429.687	50.98	b
Q4D7Q2	Putative uncharacterized protein Trypanosoma cruzi strain CL Brener Tc00 1047053510731 20 4 1	35248.4	719.655	3.13	a
Q4CYI1	Putative uncharacterized protein Trypanosoma cruzi strain CL Brener Tc00 1047053510797 30 4 1	87616.4	541.122	6.46	ab
Q4DPH8	Putative uncharacterized protein Trypanosoma cruzi strain CL Brener Tc00 1047053510861 30 4 1	38002.2	232.568	13.13	b
Q4DPV8	Putative uncharacterized protein Trypanosoma cruzi strain CL Brener Tc00 1047053510877 20 4 1	67800.2	1232.11	16.67	a
Q4DPV7	Putative uncharacterized protein Trypanosoma cruzi strain CL Brener Tc00 1047053510877 30 4 1	25108.7	5632.09	24.6367	a
Q4DPV6	Putative uncharacterized protein Trypanosoma cruzi strain CL Brener Tc00 1047053510877 40 4 1	24453.9	4037.05	21.46	a
Q4DJW4	Putative uncharacterized protein Trypanosoma cruzi strain CL Brener Tc00 1047053510879 190 4 1	47469.1	2171.71	27.08	a
Q4CU92	Putative uncharacterized protein Trypanosoma cruzi strain CL Brener Tc00 1047053510947 30 4 1	48909.4	204.175	9.93	ab
Q4DAB3	Putative uncharacterized protein Trypanosoma cruzi strain CL Brener Tc00 1047053511021 80 4 1	91841.2	170.655	7.21	a
Q4CQP1	Putative uncharacterized protein Trypanosoma cruzi strain CL Brener Tc00 1047053511065 10 4 1	30217	803.65	14.2867	a
Q4E410	Putative uncharacterized protein Trypanosoma cruzi strain CL Brener Tc00 1047053511127 90 4 1	33394.2	714.425	8.36	a
Q4CR32	Putative uncharacterized protein Trypanosoma cruzi strain CL Brener Tc00 1047053511143 12 4 1	66193.8	379.643	3.86	b
Q4DJ42	Putative uncharacterized protein Trypanosoma cruzi strain CL Brener Tc00 1047053511239 30 4 1	92100	762.783	9.13	a
Q4DUJ8	Putative uncharacterized protein Trypanosoma cruzi strain CL Brener Tc00 1047053511245 230 4 1	56475.6	611.942	4.25	a
Q4DHA3	Putative uncharacterized protein Trypanosoma cruzi strain CL Brener Tc00 1047053511285 30 4 1	48277.6	1524.72	21.86	a
Q4DHA2	Putative uncharacterized protein Trypanosoma cruzi strain CL Brener Tc00 1047053511285 40 4 1	43299.7	1172.22	20.9	ab
Q4D0I1	Putative uncharacterized protein Trypanosoma cruzi strain CL Brener Tc00 1047053511355 20 4 1	55986.4	706.265	11.66	a
Q4DYI7	Putative uncharacterized protein Trypanosoma cruzi strain CL Brener Tc00 1047053511367 50 4 1	103357	541.387	10.95	a
Q4DAP5	Putative uncharacterized protein Trypanosoma cruzi strain CL Brener Tc00 1047053511439 40 4 1	52540.5	3075.95	19.2157	ab
Q4DCI8	Putative uncharacterized protein Trypanosoma cruzi strain CL Brener Tc00 1047053511469 40 4 1	24507.1	6812.87	33.66	a
Q4CQG8	Putative uncharacterized protein Trypanosoma cruzi strain CL Brener Tc00 1047053511479 39 4 1	12423.2	6568.53	19.63	a
Q4D4V5	Putative uncharacterized protein Trypanosoma cruzi strain CL Brener Tc00 1047053511523 14 4 1	12233.1	1440.21	27.36	a
Q4D4V4	Putative uncharacterized protein Trypanosoma cruzi strain CL Brener Tc00 1047053511523 20 4 1	13232.9	1131.09	25	ab
Q4DMX4	Putative uncharacterized protein Trypanosoma cruzi strain CL Brener Tc00 1047053511529 210 4 1	16554	4003.97	38.36	a
Q4DT62	Putative uncharacterized protein Trypanosoma cruzi strain CL Brener Tc00 1047053511621 40 4 1	16313.7	1038.8	19.58	a
Q4CN47	Putative uncharacterized protein Trypanosoma cruzi strain CL Brener Tc00 1047053511639 20 4 1	67758.1	639.087	6.45	a
Q4CLP6	Putative uncharacterized protein Trypanosoma cruzi strain CL Brener Tc00 1047053511687 10 4 1	30162.6	1694.02	18.7037	ab
Q4DG53	Putative uncharacterized protein Trypanosoma cruzi strain CL Brener Tc00 1047053511693 70 4 1	69070.8	522.157	10.63	a
Q4CVX7	Putative uncharacterized protein Trypanosoma cruzi strain CL Brener Tc00 1047053511729 60 4 1	41145.4	165.898	5.31	ab
Q4D6Q5	Putative uncharacterized protein Trypanosoma cruzi strain CL Brener Tc00 1047053511733 100 4 1	12261.1	1617.28	27.36	a
Q4D6Q6	Putative uncharacterized protein Trypanosoma cruzi strain CL Brener Tc00 1047053511733 90 4 1	13169.9	393.386	35.34	ab
Q4D015	Putative uncharacterized protein Trypanosoma cruzi strain CL Brener Tc00 1047053511803 40 4 1	70398.6	847.042	11.33	a
Q4E1B7	Putative uncharacterized protein Trypanosoma cruzi strain CL Brener Tc00 1047053511807 280 4 1	61485.6	672.792	16.01	ab
Q4DJ92	Putative uncharacterized protein Trypanosoma cruzi strain CL Brener Tc00 1047053511815 170 4 1	60685.4	815.035	12.405	ab
Q4DJ91	Putative uncharacterized protein Trypanosoma cruzi strain CL Brener Tc00 1047053511815 180 4 1	42935.7	537.62	12.9367	ab
Q4DU76	Putative uncharacterized protein Trypanosoma cruzi strain CL Brener Tc00 1047053511903 190 4 1	30228.2	945.406	17.29	a
Q4D4X0	Putative uncharacterized protein Trypanosoma cruzi strain CL Brener Tc00 1047053511909 50 4 1	44196.6	2267.72	11.94	a
Q4D0H5	Putative uncharacterized protein Trypanosoma cruzi strain CL Brener Tc00 1047053511925 20 4 1	25353.9	912.311	15.67	a
Q4D9J8	Pyrroline 5 carboxylate reductase Trypanosoma cruzi strain CL Brener Tc00 1047053506857 20 3 1	29015.8	831.195	5.58	a
Q4D112	Pyrroline 5 carboxylate synthetase like protein putative Fragment Trypanosoma cruzi strain CL Br	49034.8	332.846	10.62	b
Q4CM65	Pyrroline 5 carboxylate synthetase like protein putative Fragment Trypanosoma cruzi strain CL Br	43138.1	307.881	12.06	b
Q4DB91	Pyruvate dehydrogenase E1 beta subunit putative Trypanosoma cruzi strain CL Brener Tc00 104705351	38324	528.627	10.778	ab
Q4DXQ0	Pyruvate dehydrogenase E1 beta subunit putative Trypanosoma cruzi strain CL Brener Tc00 104705351	38305.9	327.214	10.834	ab
Q4DL16	Pyruvate dehydrogenase E1 component alpha subunit putative Fragment Trypanosoma cruzi strain CL	22251.2	616.09	15.525	ab
Q4DI66	Pyruvate dehydrogenase E1 component alpha subunit putative Trypanosoma cruzi strain CL Brener Tc0	43283.4	711.749	10.474	ab
Q4E0Q0	Pyruvate phosphate dikinase putative Trypanosoma cruzi strain CL Brener Tc00 1047053506297 190 4	101688	1581.46	18.1018	ab
Q4E3P5	Pyruvate phosphate dikinase putative Trypanosoma cruzi strain CL Brener Tc00 1047053510101 140 4	101706	2730.35	21.6	ab
Q4CRN7	R27 2 protein putative Trypanosoma cruzi strain CL Brener Tc00 1047053510247 10 4 1	181845	1084.73	10.49	a
Q4D6J1	Radial spoke protein 3 putative Trypanosoma cruzi strain CL Brener Tc00 1047053506721 20 4 1	39619.1	1037.68	19.86	a
Q4DIZ0	Radial spoke protein 3 putative Trypanosoma cruzi strain CL Brener Tc00 1047053511445 20 4 1	39674.1	138.217	5.69	ab
Q4CPV1	Receptor type adenylate cyclase putative Fragment Trypanosoma cruzi strain CL Brener Tc00 10470	59048.9	272.805	8.3	a
Q4DJX8	Regulatory subunit of protein kinase a like protein putative Trypanosoma cruzi strain CL Brener T	63029.3	870.092	9.41	a
Q4DP34	Reiske iron sulfur protein putative Trypanosoma cruzi strain CL Brener Tc00 1047053506999 90 4 1	34083	393.678	4.71	ab
Q4DS82	Reiske iron sulfur protein putative Trypanosoma cruzi strain CL Brener Tc00 1047053510759 120 4 1	34129	274.619	4.71	ab
Q4CNM6	Retrotransposon hot spot RHS protein putative Fragment Trypanosoma cruzi strain CL Brener Tc0	12234.7	1535.98	16.67	ab
Q4E0M5	Retrotransposon hot spot RHS protein putative Fragment Trypanosoma cruzi strain CL Brener Tc0	100906	1029.15	13.09	b
Q4CRM5	Retrotransposon hot spot RHS protein putative Fragment Trypanosoma cruzi strain CL Brener Tc0	70189.2	935.931	17.69	ab
Q4DI33	Retrotransposon hot spot RHS protein putative Fragment Trypanosoma cruzi strain CL Brener Tc0	58809.5	701.295	8.53	ab
Q4CNJ6	Retrotransposon hot spot RHS protein putative Fragment Trypanosoma cruzi strain CL Brener Tc0	32478	683.94	11.23	b
Q4CT72	Retrotransposon hot spot RHS protein putative Fragment Trypanosoma cruzi strain CL Brener Tc0	105984	648.382	2.63	b
Q4CLI9	Retrotransposon hot spot RHS protein putative Fragment Trypanosoma cruzi strain CL Brener Tc0	39959.1	525.616	4.35	b
Q4DZC9	Retrotransposon hot spot RHS protein putative Fragment Trypanosoma cruzi strain CL Brener Tc0	79466.5	454.027	9.63	b
Q4CN79	Retrotransposon hot spot RHS protein putative Fragment Trypanosoma cruzi strain CL Brener Tc0	86151.5	407.997	6.21	b
Q4CTC0	Retrotransposon hot spot RHS protein putative Fragment Trypanosoma cruzi strain CL Brener Tc0	76925.4	362.877	3.7	b
Q4CMA6	Retrotransposon hot spot RHS protein putative Fragment Trypanosoma cruzi strain CL Brener Tc0	103826	358.054	5.57	b
Q4CQP8	Retrotransposon hot spot RHS protein putative Fragment Trypanosoma cruzi strain CL Brener Tc0	40170.7	343.98	9.69	b
Q4CK88	Retrotransposon hot spot RHS protein putative Fragment Trypanosoma cruzi strain CL Brener Tc0	29771.6	335.284	6.18	b
Q4DCW7	Retrotransposon hot spot RHS protein putative Fragment Trypanosoma cruzi strain CL Brener Tc0	52676	295.299	9.8	b
Q4CMJ5	Retrotransposon hot spot RHS protein putative Fragment Trypanosoma cruzi strain CL Brener Tc0	91086.2	281.593	4.88	b
Q4CKQ5	Retrotransposon hot spot RHS protein putative Fragment Trypanosoma cruzi strain CL Brener Tc0	32697.3	275.777	9.09	ab
Q4CQ61	Retrotransposon hot spot RHS protein putative Fragment Trypanosoma cruzi strain CL Brener Tc0	76352	146.431	4.86	b
Q4CYS6	Retrotransposon hot spot RHS protein putative Fragment Trypanosoma cruzi strain CL Brener Tc0	58591.6	142.788	6.6	b
Q4CZV4	Retrotransposon hot spot RHS protein putative Fragment Trypanosoma cruzi strain CL Brener Tc0	51595.9	585.081	6.07	a
Q4D2F5	Retrotransposon hot spot RHS protein putative Fragment Trypanosoma cruzi strain CL Brener Tc0	47971.1	577.217	6.62	a
Q4CLU4	Retrotransposon hot spot RHS protein putative Fragment Trypanosoma cruzi strain CL Brener Tc0	44381.7	699.419	10.4967	a
Q4CKU7	Retrotransposon hot spot RHS protein putative Fragment Trypanosoma cruzi strain CL Brener Tc0	40891.9	1407.06	3.43	a
Q4CX54	Retrotransposon hot spot RHS protein putative Fragment Trypanosoma cruzi strain CL Brener Tc0	43288.1	141.276	5.08	a
Q4CS11	Retrotransposon hot spot RHS protein putative Trypanosoma cruzi strain CL Brener Tc00 104705341	107056	401.85	4.37	b
Q4CQ60	Retrotransposon hot spot RHS protein putative Trypanosoma cruzi strain CL Brener Tc00 104705345	109553	620.311	3.41	a
Q4CU66	Retrotransposon hot spot RHS protein putative Trypanosoma cruzi strain CL Brener Tc00 104705346	113034	573.144	6.38	ab
Q4CXQ1	Retrotransposon hot spot RHS protein putative Trypanosoma cruzi strain CL Brener Tc00 104705350	139926	4280.28	12.07	ab
Q4D5T6	Retrotransposon hot spot RHS protein putative Trypanosoma cruzi strain CL Brener Tc00 104705350	104976	2340.78	10.78	ab
Q4CX26	Retrotransposon hot spot RHS protein putative Trypanosoma cruzi strain CL Brener Tc00 104705350	103991	2059.11	16.21	ab
Q4DWB1	Retrotransposon hot spot RHS protein putative Trypanosoma cruzi strain CL Brener Tc00 104705350	89156.4	1614.51	5.58	ab
Q4DWB2	Retrotransposon hot spot RHS protein putative Trypanosoma cruzi strain CL Brener Tc00 104705350	105758	1544.26	11.26	ab
Q4DKM0	Retrotransposon hot spot RHS protein putative Trypanosoma cruzi strain CL Brener Tc00 104705350	112008	1332.33	13.35	ab
Q4DM59	Retrotransposon hot spot RHS protein putative Trypanosoma cruzi strain CL Brener Tc00 104705350	109592	921.919	12.93	b
Q4D8R0	Retrotransposon hot spot RHS protein putative Trypanosoma cruzi strain CL Brener Tc00 104705350	113875	725.178	11.03	ab
Q4CYY4	Retrotransposon hot spot RHS protein putative Trypanosoma cruzi strain CL Brener Tc00 104705350	113550	721.6	9.32	b
Q4E0I0	Retrotransposon hot spot RHS protein putative Trypanosoma cruzi strain CL Brener Tc00 104705350	112744	720.184	7.96	b
Q4DEK7	Retrotransposon hot spot RHS protein putative Trypanosoma cruzi strain CL Brener Tc00 104705350	106364	654.156	6.88	b
Q4D0U5	Retrotransposon hot spot RHS protein putative Trypanosoma cruzi strain CL Brener Tc00 104705350	107144	653.905	2.69	b
Q4CQB8	Retrotransposon hot spot RHS protein putative Trypanosoma cruzi strain CL Brener Tc00 104705350	114417	673.989	9.33	b
Q4D3Z2	Retrotransposon hot spot RHS protein putative Trypanosoma cruzi strain CL Brener Tc00 104705350	94753.5	643.507	1.58	b
Q4DKR6	Retrotransposon hot spot RHS protein putative Trypanosoma cruzi strain CL Brener Tc00 104705350	113265	632.761	10.11	b
Q4CSQ9	Retrotransposon hot spot RHS protein putative Trypanosoma cruzi strain CL Brener Tc00 104705350	67439	414.719	4.75	b
Q4D8B1	Retrotransposon hot spot RHS protein putative Trypanosoma cruzi strain CL Brener Tc00 104705350	109784	397.134	4.57	b
Q4DBH8	Retrotransposon hot spot RHS protein putative Trypanosoma cruzi strain CL Brener Tc00 104705350	109864	389.873	5.57	b
Q4DSI2	Retrotransposon hot spot RHS protein putative Trypanosoma cruzi strain CL Brener Tc00 104705350	108296	376.331	4.97	b
Q4DM58	Retrotransposon hot spot RHS protein putative Trypanosoma cruzi strain CL Brener Tc00 104705350	53139.8	376.341	7.07	b
Q4CRR5	Retrotransposon hot spot RHS protein putative Trypanosoma cruzi strain CL Brener Tc00 104705350	174091	326.266	3.93	ab
Q4CYR3	Retrotransposon hot spot RHS protein putative Trypanosoma cruzi strain CL Brener Tc00 104705350	75707.4	346.34	3.48	b
Q4DD64	Retrotransposon hot spot RHS protein putative Trypanosoma cruzi strain CL Brener Tc00 104705350	90822.6	220.227	4.29	b
Q4DKD3	Retrotransposon hot spot RHS protein putative Trypanosoma cruzi strain CL Brener Tc00 104705350	90499.2	211.978	4.16	b
Q4DYV8	Retrotransposon hot spot RHS protein putative Trypanosoma cruzi strain CL Brener Tc00 104705350	68588.9	227.778	3.34	b
Q4E3H4	Retrotransposon hot spot RHS protein putative Trypanosoma cruzi strain CL Brener Tc00 104705350	109164	162.952	10.04	ab
Q4DGG7	Retrotransposon hot spot RHS protein putative Trypanosoma cruzi strain CL Brener Tc00 104705350	67270.1	150.424	2.38	b
Q4DFJ2	Retrotransposon hot spot RHS protein putative Trypanosoma cruzi strain CL Brener Tc00 104705350	104710	140.057	3.09	b
Q4DGT4	Retrotransposon hot spot RHS protein putative Trypanosoma cruzi strain CL Brener Tc00 104705350	67511.1	139.471	1.18	b
Q4DYW3	Retrotransposon hot spot RHS protein putative Trypanosoma cruzi strain CL Brener Tc00 104705350	105987	132.37	3.47	b
Q4E2H9	Retrotransposon hot spot RHS protein putative Trypanosoma cruzi strain CL Brener Tc00 104705350	110986	131.623	0.73	b
Q4DII2	Retrotransposon hot spot RHS protein putative Trypanosoma cruzi strain CL Brener Tc00 104705350	106436	122.749	3.59	b
Q4D0T5	Retrotransposon hot spot RHS protein putative Trypanosoma cruzi strain CL Brener Tc00 104705350	88280.1	122.079	3.26	b
Q4D147	Retrotransposon hot spot RHS protein putative Trypanosoma cruzi strain CL Brener Tc00 104705350	115230	109.953	6.83	b
Q4DR27	Retrotransposon hot spot RHS protein putative Trypanosoma cruzi strain CL Brener Tc00 104705350	125894	86.7443	4.74	ab
Q4DQ04	Retrotransposon hot spot RHS protein putative Trypanosoma cruzi strain CL Brener Tc00 104705350	125275	955.54	11.57	a
Q4DPF1	Retrotransposon hot spot RHS protein putative Trypanosoma cruzi strain CL Brener Tc00 104705350	160448	935.133	6.73	a
Q4DKR7	Retrotransposon hot spot RHS protein putative Trypanosoma cruzi strain CL Brener Tc00 104705350	114494	560.544	4.8	a
Q4DYW4	Retrotransposon hot spot RHS protein putative Trypanosoma cruzi strain CL Brener Tc00 104705350	108656	761.712	7.91	a
Q4CUP4	Retrotransposon hot spot RHS protein putative Trypanosoma cruzi strain CL Brener Tc00 104705350	70396.5	1760.79	13.25	a
Q4D1Y4	Retrotransposon hot spot RHS protein putative Trypanosoma cruzi strain CL Brener Tc00 104705351	109507	745.455	10.46	ab
Q4D923	Retrotransposon hot spot RHS protein putative Trypanosoma cruzi strain CL Brener Tc00 104705351	122424	693.008	7.22	ab
Q4D9N3	Retrotransposon hot spot RHS protein putative Trypanosoma cruzi strain CL Brener Tc00 104705351	94256.2	279.953	2.55	ab
Q4DC14	Retrotransposon hot spot RHS protein putative Trypanosoma cruzi strain CL Brener Tc00 104705351	104864	254.43	7.17	b
Q4CXF4	Retrotransposon hot spot RHS protein putative Trypanosoma cruzi strain CL Brener Tc00 104705351	114923	211.384	3.29	b
Q4DZ47	Retrotransposon hot spot RHS protein putative Trypanosoma cruzi strain CL Brener Tc00 104705351	106167	176.331	4.03	b
Q4DQ78	Retrotransposon hot spot RHS protein putative Trypanosoma cruzi strain CL Brener Tc00 104705351	105983	131.274	3.58	b
Q4CVW3	Retrotransposon hot spot RHS protein putative Trypanosoma cruzi strain CL Brener Tc00 104705351	107228	757.556	9.84	a
Q4CZG5	Ribonucleoprotein p18 mitochondrial putative Trypanosoma cruzi strain CL Brener Tc00 10470535108	27645.4	999.602	14.69	a
Q4DBP9	Ribose 5 phosphate isomerase putative Trypanosoma cruzi strain CL Brener Tc00 1047053508601 119 4	17556	1556.54	25.16	a
Q4CQE2	Ribose 5 phosphate isomerase Trypanosoma cruzi strain CL Brener Tc00 1047053509199 24 1 1	17590.1	1777.65	25.16	a
Q4D6P8	Ribosomal protein L13 putative Fragment Trypanosoma cruzi strain CL Brener Tc00 1047053504013 1	25431.5	607.82	10.41	a
Q4DED2	Ribosomal protein L21E 60S putative Trypanosoma cruzi strain CL Brener Tc00 1047053506405 149 4	18240.3	1571.56	15.72	a
Q4CQJ7	Ribosomal protein L21E 60S putative Trypanosoma cruzi strain CL Brener Tc00 1047053507251 20 4	18254.3	2267.93	15.72	a
Q4DJX1	Ribosomal protein L3 putative Trypanosoma cruzi strain CL Brener Tc00 1047053510879 110 3 1	48824.9	606.732	10.05	a
Q4DTX6	Ribosomal protein S25 putative Trypanosoma cruzi strain CL Brener Tc00 1047053504105 94 4 1	12465	1359.19	14.55	a
Q4CQQ9	Ribosomal protein S6 putative Trypanosoma cruzi strain CL Brener Tc00 1047053508277 120 4 1	13556.8	2377.69	20.634	b
Q4CXT3	RNA binding protein putative Fragment Trypanosoma cruzi strain CL Brener Tc00 1047053508349 39	18828.2	961.427	25.45	ab
Q4DE30	RNA binding protein putative Trypanosoma cruzi strain CL Brener Tc00 1047053506649 80 4 1	36369.2	557.835	12.15	ab
Q4D488	RNA binding protein putative Trypanosoma cruzi strain CL Brener Tc00 1047053509317 60 4 1	50091.8	423.558	8.83	ab
Q4DT61	RNA binding protein putative Trypanosoma cruzi strain CL Brener Tc00 1047053511621 50 4 1	49206.8	396.954	11.14	ab
Q4DY32	RNA binding protein putative Trypanosoma cruzi strain CL Brener Tc00 1047053511727 270 4 1	27619.2	2145.33	19.84	a
Q4DY30	RNA binding protein putative Trypanosoma cruzi strain CL Brener Tc00 1047053511727 290 4 1	26868.3	2170.38	20.48	a
Q4CRH7	RNA helicase putative Fragment Trypanosoma cruzi strain CL Brener Tc00 1047053511139 40 4 1	15365.5	305.856	7.63	b
Q4D0U9	RNA helicase putative Trypanosoma cruzi strain CL Brener Tc00 1047053508319 40 4 1	49805.1	631.2	6.42	b
Q4DPV3	RuvB like DNA helicase putative Trypanosoma cruzi strain CL Brener Tc00 1047053510877 60 4 1	52929.5	1717.32	5.91	b
Q4CXX4	S phase kinase associated protein putative Trypanosoma cruzi strain CL Brener Tc00 1047053506297	21456.3	2168.84	27.47	a
Q4DDT6	Serine threonine protein kinase putative Trypanosoma cruzi strain CL Brener Tc00 1047053509607 70	34132.2	262.053	3.7	b
Q4CM60	Serine threonine protein phosphatase putative Fragment Trypanosoma cruzi strain CL Brener Tc00	20458.4	2210.99	8.43	a
Q4DG83	Serine threonine protein phosphatase Trypanosoma cruzi strain CL Brener Tc00 1047053506201 70 3 1	34688.5	1072.48	35.69	a
Q4CV19	Serine threonine protein phosphatase Trypanosoma cruzi strain CL Brener Tc00 1047053506201 80 3 1	34413.3	741.256	20.575	a
Q4DDM9	Serine threonine protein phosphatase Trypanosoma cruzi strain CL Brener Tc00 1047053507601 10 3 1	72062.2	2182.64	9.34	a
Q4CV20	Serine threonine protein phosphatase Trypanosoma cruzi strain CL Brener Tc00 1047053509633 50 3 1	34488.5	1137.17	25.51	a
Q4DZT0	Short chain 3 hydroxyacyl coa dehydrogenase putative Trypanosoma cruzi strain CL Brener Tc00 1047	35792.4	884.431	5.94	b
Q4D3C6	Short chain dehydrogenase putative Trypanosoma cruzi strain CL Brener Tc00 1047053508297 50 3 1	27755.5	327.791	6	ab
Q4D5D5	Short chain dehydrogenase putative Trypanosoma cruzi strain CL Brener Tc00 1047053508805 80 4 1	33642.4	408.418	12.08	ab
Q4CM63	Sterol 24 c methyltransferase putative Fragment Trypanosoma cruzi strain CL Brener Tc00 1047053	35900	303.457	15.81	b
Q4CMB6	Sterol 24 c methyltransferase putative Fragment Trypanosoma cruzi strain CL Brener Tc00 1047053	18399.5	303.457	19.88	ab
Q4CMB7	Sterol 24 c methyltransferase putative Trypanosoma cruzi strain CL Brener Tc00 1047053504191 10 4	40904.9	303.457	13.65	ab
Q4CLW8	Sterol 24 c methyltransferase putative Trypanosoma cruzi strain CL Brener Tc00 1047053505683 10 4	41024	404.832	13.65	b
Q4D4X1	Succinate dehydrogenase flavoprotein putative Trypanosoma cruzi strain CL Brener Tc00 10470535119	67816.5	797.267	12.64	ab
Q4E2I6	Succinyl CoA synthetase alpha subunit putative Trypanosoma cruzi strain CL Brener Tc00 1047053508	32196.2	258.912	8.58	ab
Q4CSY6	Thiolase protein like protein putative Fragment Trypanosoma cruzi strain CL Brener Tc00 1047053	23686.1	418.082	22.02	ab
Q4DIT6	Thiolase protein like protein putative Trypanosoma cruzi strain CL Brener Tc00 1047053511389 150	48328.7	1108.39	22.93	ab
Q4CNS3	Thioredoxin putative Fragment Trypanosoma cruzi strain CL Brener Tc00 1047053510227 29 4 1	43419.8	182.315	12.21	b
Q4E5B1	Thioredoxin putative Trypanosoma cruzi strain CL Brener Tc00 1047053506559 200 4 1	48922.1	160.975	10.88	b
Q4D0P0	Trafficking protein particle complex subunit 3 putative Trypanosoma cruzi strain CL Brener Tc00 1	21307.3	670.758	21.24	a
Q4D5L3	Trafficking protein particle complex subunit 3 putative Trypanosoma cruzi strain CL Brener Tc00 1	21351.4	651.688	21.24	a
Q4CKP5	Trans sialidase putative Fragment Trypanosoma cruzi strain CL Brener Tc00 1047053480561 10 4 1	14716.4	1255.76	17.39	b
Q4DCQ1	Trans sialidase putative Fragment Trypanosoma cruzi strain CL Brener Tc00 1047053508047 11 4 1	19677.4	220.247	13.71	b
Q4DRK4	Trans sialidase putative Trypanosoma cruzi strain CL Brener Tc00 1047053506279 60 4 1	99361.2	171.571	2.47	b
Q4DKM3	Trans sialidase putative Trypanosoma cruzi strain CL Brener Tc00 1047053506471 120 4 1	102265	558.213	8.42	b
Q4DD87	Trans sialidase putative Trypanosoma cruzi strain CL Brener Tc00 1047053506703 90 4 1	101856	185.439	3.48	b
Q4DF31	Trans sialidase putative Trypanosoma cruzi strain CL Brener Tc00 1047053508121 150 4 1	95770.4	187.995	2.59	b
Q4DJE0	Trans sialidase putative Trypanosoma cruzi strain CL Brener Tc00 1047053508789 120 4 1	98136.3	247.494	7.91	b
Q4D649	Trans sialidase putative Trypanosoma cruzi strain CL Brener Tc00 1047053509755 10 4 1	83018.5	223.027	4.58	b
Q4E1H0	Trans sialidase putative Trypanosoma cruzi strain CL Brener Tc00 1047053510483 60 4 1	98053	178.52	1.84	b
Q4DN58	Trans sialidase putative Trypanosoma cruzi strain CL Brener Tc00 1047053510503 50 4 1	95998.8	211.15	4.45	b
Q4E443	Trans sialidase putative Trypanosoma cruzi strain CL Brener Tc00 1047053511173 80 4 1	99480.5	188.767	2.46	b
Q4CWB6	Trifunctional enzyme alpha subunit mitochondrial like protein Fragment Trypanosoma cruzi strain	75861.3	254.597	3.04	ab
Q4CLW3	Trifunctional enzyme alpha subunit mitochondrial like protein putative Fragment Trypanosoma cruz	76143.7	296.747	6.4	ab
Q4CVR5	Tryparedoxin peroxidase putative Trypanosoma cruzi strain CL Brener Tc00 1047053487507 10 4 1	22803.1	2336.61	22.2375	ab
Q4D301	Tryparedoxin peroxidase putative Trypanosoma cruzi strain CL Brener Tc00 1047053504839 28 4 1	22774	2977.06	24.9829	ab
Q4CM56	Tryparedoxin peroxidase putative Trypanosoma cruzi strain CL Brener Tc00 1047053507259 10 4 1	22789.1	2404.03	23.1788	ab
Q4D2Z9	Tryparedoxin peroxidase Trypanosoma cruzi strain CL Brener Tc00 1047053504839 44 4 1	22790	2608.24	23.1788	ab
Q4D3Y8	Tyrosine aminotransferase Trypanosoma cruzi strain CL Brener Tc00 1047053511461 20 3 1	46700.3	526.688	16.83	b
Q4CZX4	V type ATPase A subunit putative Trypanosoma cruzi strain CL Brener Tc00 1047053503929 10 3 1	68442.2	959.273	16.72	ab
Q4DED4	V type ATPase A subunit putative Trypanosoma cruzi strain CL Brener Tc00 1047053506405 120 3 1	68356.1	936.043	16.72	ab
Q4DAV7	Vacuolar ATP synthase putative Trypanosoma cruzi strain CL Brener Tc00 1047053504069 70 3 1	19980.4	393.65	7.65	ab
Q4D1H1	Vacuolar ATP synthase putative Trypanosoma cruzi strain CL Brener Tc00 1047053511145 50 3 1	19952.3	391.994	7.65	ab
Q4D1S0	Vacuolar ATP synthase subunit B putative Trypanosoma cruzi strain CL Brener Tc00 1047053506025 50	55896.1	276.231	12.9	b
Q4CXR7	Vacuolar ATP synthase subunit B putative Trypanosoma cruzi strain CL Brener Tc00 1047053511209 10	55882.1	310.757	14.92	b
Q4DKY7	Vacuolar protein sorting associated protein like putative Trypanosoma cruzi strain CL Brener Tc00	39966.8	531.945	4.09	a
Q4CLW6	Zinc finger protein 2 putative Trypanosoma cruzi strain CL Brener Tc00 1047053401469 10 4 1	20237.4	232.941	36.67	a
* (a) Protein found in first replicate; (b) Protein found in second replicate; (ab) Protein found both replicates.
