# Supplementary material for: Unveiling the Trypanosoma cruzi Nuclear Proteome
Source: PLoS One. 2015 Sep 18;10(9):e0138667. doi: 10.1371/journal.pone.0138667 (PMC4575177; doi:10.1371/journal.pone.0138667)
Supplement: S2 Table — (XLSX) [file pone.0138667.s003.xlsx]

## Sheet: Plan1
S2 Table. LC-MS/MS peptide analysis data of T. cruzi nuclear fraction.
Protein entry	Protein description	# Peptides	Peptide mass	Peptide sequence	Peptide score
Q4CK86	Heat shock protein 70 (HSP70)_ putative (Fragment) Trypanosoma cruzi (strain CL Brener) Tc00.1047053418069.10 3 1	11	815.462	VQVEVGGK	7.194
			1152.58	EIAETYLGEK	7.0895
			1185.66	DAGTIAGLNVVR	8.3937
			1255.62	YSDATVQTDKK	5.9432
			1411.71	MKEIAETYLGEK	7.3073
			1606.81	QFTPEEVSAMVLQK	7.1163
			1629.89	QSTKDAGTIAGLNVVR	5.9505
			1661.91	LLSYEVVADKDGKPK	7.6119
			1664.84	NAVVTVPAYFNDAQR	7.0855
			1750.92	NQLPQNPHNTIYAIK	7.8793
			1865.95	QFTPEEVSAMVLQKMK	7.087
Q4CK88	Retrotransposon hot spot (RHS) protein_ putative (Fragment) Trypanosoma cruzi (strain CL Brener) Tc00.1047053445777.10 4 1	3	897.378	AMCAWMK	6.5395
			1041.56	GYIIYDVAK	7.6055
			1623.82	EHGMKGYIIYDVAK	5.9131
Q4CKK5	Putative uncharacterized protein (Fragment) Trypanosoma cruzi (strain CL Brener) Tc00.1047053404073.10 4 1	2	1507.8	SHPHVEPLPPLER	6.8213
	Putative uncharacterized protein (Fragment) Trypanosoma cruzi (strain CL Brener) Tc00.1047053404073.10 4 1	2	1431.67	EWDSNGDPLAISK	4.5299
Q4CKQ5	Retrotransposon hot spot (RHS) protein_ putative (Fragment) Trypanosoma cruzi (strain CL Brener) Tc00.1047053403985.10 4 1	6	1203.56	SGIPGDGSDAATR	7.1571
	Retrotransposon hot spot (RHS) protein_ putative (Fragment) Trypanosoma cruzi (strain CL Brener) Tc00.1047053403985.10 4 1	6	1359.66	SGIPGDGSDAATRR	6.3418
	Retrotransposon hot spot (RHS) protein_ putative (Fragment) Trypanosoma cruzi (strain CL Brener) Tc00.1047053403985.10 4 1	6	1365.68	LNDFLTMELGGR	6.5328
	Retrotransposon hot spot (RHS) protein_ putative (Fragment) Trypanosoma cruzi (strain CL Brener) Tc00.1047053403985.10 4 1	6	1528.77	IIFNLTEYQEMK	6.3999
	Retrotransposon hot spot (RHS) protein_ putative (Fragment) Trypanosoma cruzi (strain CL Brener) Tc00.1047053403985.10 4 1	6	1701.85	IIFNLTEYQEMKR	5.987
	Retrotransposon hot spot (RHS) protein_ putative (Fragment) Trypanosoma cruzi (strain CL Brener) Tc00.1047053403985.10 4 1	6	1381.68	LNDFLTMELGGR	5.8274
Q4CKQ5	Retrotransposon hot spot (RHS) protein_ putative (Fragment) Trypanosoma cruzi (strain CL Brener) Tc00.1047053403985.10 4 1	7	1450.72	DYDGKDTVTPLAR	5.5628
	Retrotransposon hot spot (RHS) protein_ putative (Fragment) Trypanosoma cruzi (strain CL Brener) Tc00.1047053403985.10 4 1	7	1365.68	LNDFLTMELGGR	6.1352
	Retrotransposon hot spot (RHS) protein_ putative (Fragment) Trypanosoma cruzi (strain CL Brener) Tc00.1047053403985.10 4 1	7	1359.66	SGIPGDGSDAATRR	7.0496
	Retrotransposon hot spot (RHS) protein_ putative (Fragment) Trypanosoma cruzi (strain CL Brener) Tc00.1047053403985.10 4 1	7	1457.8	LNAALTQVLTEER	6.8229
	Retrotransposon hot spot (RHS) protein_ putative (Fragment) Trypanosoma cruzi (strain CL Brener) Tc00.1047053403985.10 4 1	7	1528.77	IIFNLTEYQEMK	6.1779
	Retrotransposon hot spot (RHS) protein_ putative (Fragment) Trypanosoma cruzi (strain CL Brener) Tc00.1047053403985.10 4 1	7	1397.68	LNDFLWNYVGR	5.8833
	Retrotransposon hot spot (RHS) protein_ putative (Fragment) Trypanosoma cruzi (strain CL Brener) Tc00.1047053403985.10 4 1	7	2564.35	ILLEDITKLHHEGVFSIEQWR	5.5168
Q4CKS7	Dynein heavy chain_ putative (Fragment) Trypanosoma cruzi (strain CL Brener) Tc00.1047053511869.9 4 1	13	2280.3	IDLPVLSVVAQQVSCVLQALK	7.1944
	Dynein heavy chain_ putative (Fragment) Trypanosoma cruzi (strain CL Brener) Tc00.1047053511869.9 4 1	13	2351.25	ASVTELSTLLGNTNYLGSIIER	5.6836
	Dynein heavy chain_ putative (Fragment) Trypanosoma cruzi (strain CL Brener) Tc00.1047053511869.9 4 1	13	1002.5	FYYKPER	6.3444
	Dynein heavy chain_ putative (Fragment) Trypanosoma cruzi (strain CL Brener) Tc00.1047053511869.9 4 1	13	1034.55	TETTKDLAR	6.101
	Dynein heavy chain_ putative (Fragment) Trypanosoma cruzi (strain CL Brener) Tc00.1047053511869.9 4 1	13	1659.73	FCVVFNCSDQLDR	5.9648
	Dynein heavy chain_ putative (Fragment) Trypanosoma cruzi (strain CL Brener) Tc00.1047053511869.9 4 1	13	3950.84	ANEMPNVLEFCYENELLQNLPNLKEQLDECQR	6.2276
	Dynein heavy chain_ putative (Fragment) Trypanosoma cruzi (strain CL Brener) Tc00.1047053511869.9 4 1	13	1622.84	NYLVNLTTSAELER	5.7642
	Dynein heavy chain_ putative (Fragment) Trypanosoma cruzi (strain CL Brener) Tc00.1047053511869.9 4 1	13	1027.61	LVITPLTDR	4.8764
	Dynein heavy chain_ putative (Fragment) Trypanosoma cruzi (strain CL Brener) Tc00.1047053511869.9 4 1	13	4440.04	EAGAQPYFQIVEMISGEGESLMMREPTPCVGNVEDWLNR	5.7635
	Dynein heavy chain_ putative (Fragment) Trypanosoma cruzi (strain CL Brener) Tc00.1047053511869.9 4 1	13	2597.38	TNVETLITIQVHQQEVFIDLQK	5.5671
	Dynein heavy chain_ putative (Fragment) Trypanosoma cruzi (strain CL Brener) Tc00.1047053511869.9 4 1	13	1224.55	EQLDECQRK	5.7135
	Dynein heavy chain_ putative (Fragment) Trypanosoma cruzi (strain CL Brener) Tc00.1047053511869.9 4 1	13	3064.49	FIFIDGQVTDLMPGVGFFITMNPGYAGR	5.1738
Q4CKS7	Dynein heavy chain_ putative (Fragment) Trypanosoma cruzi (strain CL Brener) Tc00.1047053511869.9 4 1	13	971.504	QELPENLK	5.2323
	Amastin_ putative (Fragment) Trypanosoma cruzi (strain CL Brener) Tc00.1047053511497.19 4 1	4	1238.5	SSEINCDGNDK	7.8789
	Amastin_ putative (Fragment) Trypanosoma cruzi (strain CL Brener) Tc00.1047053511497.19 4 1	4	1820.95	SLHQLFQTTQAFSIIS	6.2165
	Amastin_ putative (Fragment) Trypanosoma cruzi (strain CL Brener) Tc00.1047053511497.19 4 1	4	1400.61	NECTSDKYDLR	8.0289
	Amastin_ putative (Fragment) Trypanosoma cruzi (strain CL Brener) Tc00.1047053511497.19 4 1	4	3040.43	SSEINCDGNDKSLHQLFQTTQAFSIIS	6.2925
Q4CKT7	Amastin_ putative (Fragment) Trypanosoma cruzi (strain CL Brener) Tc00.1047053511497.19 4 1	1	1120.58	LSCVTAWGVK	7.0202
Q4CKU2	Putative uncharacterized protein (Fragment) Trypanosoma cruzi (strain CL Brener) Tc00.1047053443971.10 4 1	15	915.489	LAEDLAQR	7.3737
	Putative uncharacterized protein (Fragment) Trypanosoma cruzi (strain CL Brener) Tc00.1047053443971.10 4 1	15	1289.62	EAVIEGAEADASK	7.0387
	Putative uncharacterized protein (Fragment) Trypanosoma cruzi (strain CL Brener) Tc00.1047053443971.10 4 1	15	945.5	LTDELAQR	7.0937
	Putative uncharacterized protein (Fragment) Trypanosoma cruzi (strain CL Brener) Tc00.1047053443971.10 4 1	15	3167.55	LSHPELCDSASPQMPPPNTEVPVAPEIVR	7.2529
	Putative uncharacterized protein (Fragment) Trypanosoma cruzi (strain CL Brener) Tc00.1047053443971.10 4 1	15	929.505	LAEELAQR	5.8432
	Putative uncharacterized protein (Fragment) Trypanosoma cruzi (strain CL Brener) Tc00.1047053443971.10 4 1	15	1226.63	ATMQAELVAHR	6.8668
	Putative uncharacterized protein (Fragment) Trypanosoma cruzi (strain CL Brener) Tc00.1047053443971.10 4 1	15	704.346	EADIEK	7.3008
	Putative uncharacterized protein (Fragment) Trypanosoma cruzi (strain CL Brener) Tc00.1047053443971.10 4 1	15	1256.62	LSAAVSEASHER	6.8393
	Putative uncharacterized protein (Fragment) Trypanosoma cruzi (strain CL Brener) Tc00.1047053443971.10 4 1	15	1206.54	AEMVEASDAAGR	5.9227
	Putative uncharacterized protein (Fragment) Trypanosoma cruzi (strain CL Brener) Tc00.1047053443971.10 4 1	15	1099.64	ELADALVQLK	5.984
	Putative uncharacterized protein (Fragment) Trypanosoma cruzi (strain CL Brener) Tc00.1047053443971.10 4 1	15	1601.78	EADNEKLAEDLAQR	6.8079
	Putative uncharacterized protein (Fragment) Trypanosoma cruzi (strain CL Brener) Tc00.1047053443971.10 4 1	15	1615.79	EADNEKLAEELAQR	6.1434
	Putative uncharacterized protein (Fragment) Trypanosoma cruzi (strain CL Brener) Tc00.1047053443971.10 4 1	15	1334.64	KAEMVEASDAAGR	7.401
	Putative uncharacterized protein (Fragment) Trypanosoma cruzi (strain CL Brener) Tc00.1047053443971.10 4 1	15	1600.82	EADIEKLAEDLAQR	6.2085
	Putative uncharacterized protein (Fragment) Trypanosoma cruzi (strain CL Brener) Tc00.1047053443971.10 4 1	15	1631.81	EADIEKLTDELAQR	5.6049
Q4CKU7	Retrotransposon hot spot (RHS) protein_ putative (Fragment) Trypanosoma cruzi (strain CL Brener) Tc00.1047053399997.10 4 1	15	1418.7	EVHQYQVSVSSR	7.1546
	Retrotransposon hot spot (RHS) protein_ putative (Fragment) Trypanosoma cruzi (strain CL Brener) Tc00.1047053399997.10 4 1	15	2346.16	NIESTFNGLMSPHLGNLTLCK	5.6272
	Retrotransposon hot spot (RHS) protein_ putative (Fragment) Trypanosoma cruzi (strain CL Brener) Tc00.1047053399997.10 4 1	15	2801.44	VLYKPVAQNFPLVDAFFFMESNPK	5.7227
	Retrotransposon hot spot (RHS) protein_ putative (Fragment) Trypanosoma cruzi (strain CL Brener) Tc00.1047053399997.10 4 1	15	2695.54	LAELMPPNDFILLILAIKDDLLSK	6.6202
	Retrotransposon hot spot (RHS) protein_ putative (Fragment) Trypanosoma cruzi (strain CL Brener) Tc00.1047053399997.10 4 1	15	1756.78	EAPPIVEEEQEQETE	5.9462
	Retrotransposon hot spot (RHS) protein_ putative (Fragment) Trypanosoma cruzi (strain CL Brener) Tc00.1047053399997.10 4 1	15	1836.9	EVHQYQVSVSSRDFR	5.302
	Retrotransposon hot spot (RHS) protein_ putative (Fragment) Trypanosoma cruzi (strain CL Brener) Tc00.1047053399997.10 4 1	15	2159.01	IDAEYYLHFGTTQMLGGDK	6.0499
	Retrotransposon hot spot (RHS) protein_ putative (Fragment) Trypanosoma cruzi (strain CL Brener) Tc00.1047053399997.10 4 1	15	1391.66	YIFDESKYNGR	5.7564
	Retrotransposon hot spot (RHS) protein_ putative (Fragment) Trypanosoma cruzi (strain CL Brener) Tc00.1047053399997.10 4 1	15	2542.24	LNRIDAEYYLHFGTTQMLGGDK	5.6049
	Retrotransposon hot spot (RHS) protein_ putative (Fragment) Trypanosoma cruzi (strain CL Brener) Tc00.1047053399997.10 4 1	15	3928.07	LQEDAPPHRCALELCPHERPLKPLPLPLLENFK	5.7707
	Retrotransposon hot spot (RHS) protein_ putative (Fragment) Trypanosoma cruzi (strain CL Brener) Tc00.1047053399997.10 4 1	15	1774.79	EAPPIVEEEQEQETE	5.7581
	Retrotransposon hot spot (RHS) protein_ putative (Fragment) Trypanosoma cruzi (strain CL Brener) Tc00.1047053399997.10 4 1	15	2598.33	TMVGLQITTASAHHTIPSTVNQFK	5.0017
	Retrotransposon hot spot (RHS) protein_ putative (Fragment) Trypanosoma cruzi (strain CL Brener) Tc00.1047053399997.10 4 1	15	1837.88	EVHQYQVSVSSRDFR	5.9287
	Retrotransposon hot spot (RHS) protein_ putative (Fragment) Trypanosoma cruzi (strain CL Brener) Tc00.1047053399997.10 4 1	15	2599.32	TMVGLQITTASAHHTIPSTVNQFK	5.9116
	Retrotransposon hot spot (RHS) protein_ putative (Fragment) Trypanosoma cruzi (strain CL Brener) Tc00.1047053399997.10 4 1	15	2543.22	LNRIDAEYYLHFGTTQMLGGDK	5.4839
Q4CKX1	Enoyl-CoA hydratase_ mitochondrial_ putative Trypanosoma cruzi (strain CL Brener) Tc00.1047053508185.10 3 1	7	1127.62	IGTIPGAGGTQR	6.0197
	Enoyl-CoA hydratase_ mitochondrial_ putative Trypanosoma cruzi (strain CL Brener) Tc00.1047053508185.10 3 1	7	1296.79	IALNSPLAVSLAK	6.6567
	Enoyl-CoA hydratase_ mitochondrial_ putative Trypanosoma cruzi (strain CL Brener) Tc00.1047053508185.10 3 1	7	1681.82	ALETTLAQGMAYEQR	5.3897
	Enoyl-CoA hydratase_ mitochondrial_ putative Trypanosoma cruzi (strain CL Brener) Tc00.1047053508185.10 3 1	7	2335.09	TFQATFATDDQKEGMAAFVEK	5.2431
	Enoyl-CoA hydratase_ mitochondrial_ putative Trypanosoma cruzi (strain CL Brener) Tc00.1047053508185.10 3 1	7	907.488	SFVAGADIK	4.7186
	Enoyl-CoA hydratase_ mitochondrial_ putative Trypanosoma cruzi (strain CL Brener) Tc00.1047053508185.10 3 1	7	1372.64	TFQATFATDDQK	4.7209
	Enoyl-CoA hydratase_ mitochondrial_ putative Trypanosoma cruzi (strain CL Brener) Tc00.1047053508185.10 3 1	7	1682.81	ALETTLAQGMAYEQR	5.5184
Q4CL46	Putative uncharacterized protein (Fragment) Trypanosoma cruzi (strain CL Brener) Tc00.1047053453917.9 4 1	10	2448.14	GAPSFELDDPEHHVNQTELNAK	7.2277
	Putative uncharacterized protein (Fragment) Trypanosoma cruzi (strain CL Brener) Tc00.1047053453917.9 4 1	10	2240.12	IQPSIPEDTTTGVGGLGNVDNR	7.6886
	Putative uncharacterized protein (Fragment) Trypanosoma cruzi (strain CL Brener) Tc00.1047053453917.9 4 1	10	3081.48	EAHENVHESFVASPPHGEASQLPQQTVR	7.4533
	Putative uncharacterized protein (Fragment) Trypanosoma cruzi (strain CL Brener) Tc00.1047053453917.9 4 1	10	1159.63	ATADAEILSLR	7.4882
	Putative uncharacterized protein (Fragment) Trypanosoma cruzi (strain CL Brener) Tc00.1047053453917.9 4 1	10	2145.08	RPWDYFGPRPEGAGVVWR	6.9491
	Putative uncharacterized protein (Fragment) Trypanosoma cruzi (strain CL Brener) Tc00.1047053453917.9 4 1	10	2368.21	KIQPSIPEDTTTGVGGLGNVDNR	7.2442
	Putative uncharacterized protein (Fragment) Trypanosoma cruzi (strain CL Brener) Tc00.1047053453917.9 4 1	10	1307.58	EEEKMEELDR	6.1537
	Putative uncharacterized protein (Fragment) Trypanosoma cruzi (strain CL Brener) Tc00.1047053453917.9 4 1	10	2051.01	MGRTGLPNGNQYTTAVGGTR	6.2281
	Putative uncharacterized protein (Fragment) Trypanosoma cruzi (strain CL Brener) Tc00.1047053453917.9 4 1	10	949.422	ENTANANSK	6.1218
	Putative uncharacterized protein (Fragment) Trypanosoma cruzi (strain CL Brener) Tc00.1047053453917.9 4 1	10	2533.29	SSQIGGVGGTTTRQVNSLQADASVAK	5.5697
Q4CL51	Putative uncharacterized protein (Fragment) Trypanosoma cruzi (strain CL Brener) Tc00.1047053509635.9 4 1	3	945.489	LADELEQK	7.6873
	Putative uncharacterized protein (Fragment) Trypanosoma cruzi (strain CL Brener) Tc00.1047053509635.9 4 1	3	959.504	LAEELEQK	7.2842
	Putative uncharacterized protein (Fragment) Trypanosoma cruzi (strain CL Brener) Tc00.1047053509635.9 4 1	3	1629.81	AAENERLAEELEQK	5.9183
Q4CLA1	Alpha tubulin_ putative Trypanosoma cruzi (strain CL Brener) Tc00.1047053411235.9 3 1	39	1774.97	IHFVLTSYAPVISAEK	10.0501
	Alpha tubulin_ putative Trypanosoma cruzi (strain CL Brener) Tc00.1047053411235.9 3 1	39	1396.76	QLFHPEQLISGK	9.7485
	Alpha tubulin_ putative Trypanosoma cruzi (strain CL Brener) Tc00.1047053411235.9 3 1	39	1718.88	NLDIERPTYTNLNR	9.6156
	Alpha tubulin_ putative Trypanosoma cruzi (strain CL Brener) Tc00.1047053411235.9 3 1	39	1715.92	AVFLDLEPTVVDEIR	10.0516
	Alpha tubulin_ putative Trypanosoma cruzi (strain CL Brener) Tc00.1047053411235.9 3 1	39	888.467	EDLAALEK	9.6778
	Alpha tubulin_ putative Trypanosoma cruzi (strain CL Brener) Tc00.1047053411235.9 3 1	39	1525.77	TIQFVDWSPTGFK	9.9962
	Alpha tubulin_ putative Trypanosoma cruzi (strain CL Brener) Tc00.1047053411235.9 3 1	39	1427.86	LIGQVVSALTASLR	9.5221
	Alpha tubulin_ putative Trypanosoma cruzi (strain CL Brener) Tc00.1047053411235.9 3 1	39	2409.21	FDGALNVDLTEFQTNLVPYPR	10.0629
	Alpha tubulin_ putative Trypanosoma cruzi (strain CL Brener) Tc00.1047053411235.9 3 1	39	2669.26	AYHEQLSVSEISNAVFEPASMMTK	9.9805
	Alpha tubulin_ putative Trypanosoma cruzi (strain CL Brener) Tc00.1047053411235.9 3 1	39	1023.45	EDAANNYAR	9.8515
	Alpha tubulin_ putative Trypanosoma cruzi (strain CL Brener) Tc00.1047053411235.9 3 1	39	909.504	LSVDYGKK	9.6369
	Alpha tubulin_ putative Trypanosoma cruzi (strain CL Brener) Tc00.1047053411235.9 3 1	39	3216.65	LADNCTGLQGFLVYHAVGGGTGSGLGALLLER	9.7029
	Alpha tubulin_ putative Trypanosoma cruzi (strain CL Brener) Tc00.1047053411235.9 3 1	39	614.351	GDVVPK	9.0782
	Alpha tubulin_ putative Trypanosoma cruzi (strain CL Brener) Tc00.1047053411235.9 3 1	39	2330.02	AFVHWYVGEGMEEGEFSEAR	9.511
	Alpha tubulin_ putative Trypanosoma cruzi (strain CL Brener) Tc00.1047053411235.9 3 1	39	1823.91	AVCMIANSTAIAEVFAR	9.649
	Alpha tubulin_ putative Trypanosoma cruzi (strain CL Brener) Tc00.1047053411235.9 3 1	39	2105.97	TIGVEDDAFNTFFSETGAGK	9.095
	Alpha tubulin_ putative Trypanosoma cruzi (strain CL Brener) Tc00.1047053411235.9 3 1	39	2401.19	QLFHPEQLISGKEDAANNYAR	8.8591
	Alpha tubulin_ putative Trypanosoma cruzi (strain CL Brener) Tc00.1047053411235.9 3 1	39	781.409	LSVDYGK	9.291
	Alpha tubulin_ putative Trypanosoma cruzi (strain CL Brener) Tc00.1047053411235.9 3 1	39	1885.95	CGINYQPPTVVPGGDLAK	8.3318
	Alpha tubulin_ putative Trypanosoma cruzi (strain CL Brener) Tc00.1047053411235.9 3 1	39	1132.57	EIVDLCLDR	8.7392
	Alpha tubulin_ putative Trypanosoma cruzi (strain CL Brener) Tc00.1047053411235.9 3 1	39	1267.51	YMACCLMYR	8.2077
	Alpha tubulin_ putative Trypanosoma cruzi (strain CL Brener) Tc00.1047053411235.9 3 1	39	775.41	GHYTIGK	8.5866
	Alpha tubulin_ putative Trypanosoma cruzi (strain CL Brener) Tc00.1047053411235.9 3 1	39	4556.05	MREAICIHIGQAGCQVGNACWELFCLEHGIQPDGAMPSDK	7.4802
	Alpha tubulin_ putative Trypanosoma cruzi (strain CL Brener) Tc00.1047053411235.9 3 1	39	1001.56	DVNAAVATIK	7.5317
	Alpha tubulin_ putative Trypanosoma cruzi (strain CL Brener) Tc00.1047053411235.9 3 1	39	5279.61	LGYTVYPSPQVSTAVVEPYNSVLSTHSLLEHTDVAAMLDNEAIYDLTR	8.9944
	Alpha tubulin_ putative Trypanosoma cruzi (strain CL Brener) Tc00.1047053411235.9 3 1	39	1396.69	IDHKFDLMYSK	9.7097
	Alpha tubulin_ putative Trypanosoma cruzi (strain CL Brener) Tc00.1047053411235.9 3 1	39	3344.74	KLADNCTGLQGFLVYHAVGGGTGSGLGALLLER	8.2882
	Alpha tubulin_ putative Trypanosoma cruzi (strain CL Brener) Tc00.1047053411235.9 3 1	39	3127.72	NLDIERPTYTNLNRLIGQVVSALTASLR	7.9044
	Alpha tubulin_ putative Trypanosoma cruzi (strain CL Brener) Tc00.1047053411235.9 3 1	39	2402.17	QLFHPEQLISGKEDAANNYAR	8.6208
	Alpha tubulin_ putative Trypanosoma cruzi (strain CL Brener) Tc00.1047053411235.9 3 1	39	1024.43	EDAANNYAR	8.6116
	Alpha tubulin_ putative Trypanosoma cruzi (strain CL Brener) Tc00.1047053411235.9 3 1	39	2670.24	AYHEQLSVSEISNAVFEPASMMTK	8.297
	Alpha tubulin_ putative Trypanosoma cruzi (strain CL Brener) Tc00.1047053411235.9 3 1	39	2685.25	AYHEQLSVSEISNAVFEPASMMTK	8.4126
	Alpha tubulin_ putative Trypanosoma cruzi (strain CL Brener) Tc00.1047053411235.9 3 1	39	2685.25	AYHEQLSVSEISNAVFEPASMMTK	8.0517
	Alpha tubulin_ putative Trypanosoma cruzi (strain CL Brener) Tc00.1047053411235.9 3 1	39	1412.69	IDHKFDLMYSK	8.3554
	Alpha tubulin_ putative Trypanosoma cruzi (strain CL Brener) Tc00.1047053411235.9 3 1	39	2685.25	AYHEQLSVSEISNAVFEPASMMTK	8.3088
	Alpha tubulin_ putative Trypanosoma cruzi (strain CL Brener) Tc00.1047053411235.9 3 1	39	1824.9	AVCMIANSTAIAEVFAR	7.648
	Alpha tubulin_ putative Trypanosoma cruzi (strain CL Brener) Tc00.1047053411235.9 3 1	39	2403.16	QLFHPEQLISGKEDAANNYAR	8.0391
	Alpha tubulin_ putative Trypanosoma cruzi (strain CL Brener) Tc00.1047053411235.9 3 1	39	2346.01	AFVHWYVGEGMEEGEFSEAR	7.7395
	Alpha tubulin_ putative Trypanosoma cruzi (strain CL Brener) Tc00.1047053411235.9 3 1	39	3128.71	NLDIERPTYTNLNRLIGQVVSALTASLR	7.3367
Q4CLA1	Alpha tubulin_ putative Trypanosoma cruzi (strain CL Brener) Tc00.1047053411235.9 3 1	38	1718.88	NLDIERPTYTNLNR	9.1383
	Alpha tubulin_ putative Trypanosoma cruzi (strain CL Brener) Tc00.1047053411235.9 3 1	38	1525.77	TIQFVDWSPTGFK	9.3101
	Alpha tubulin_ putative Trypanosoma cruzi (strain CL Brener) Tc00.1047053411235.9 3 1	38	1427.86	LIGQVVSALTASLR	9.6669
	Alpha tubulin_ putative Trypanosoma cruzi (strain CL Brener) Tc00.1047053411235.9 3 1	38	2669.26	AYHEQLSVSEISNAVFEPASMMTK	9.7872
	Alpha tubulin_ putative Trypanosoma cruzi (strain CL Brener) Tc00.1047053411235.9 3 1	38	1715.92	AVFLDLEPTVVDEIR	9.7526
	Alpha tubulin_ putative Trypanosoma cruzi (strain CL Brener) Tc00.1047053411235.9 3 1	38	1774.97	IHFVLTSYAPVISAEK	9.4072
	Alpha tubulin_ putative Trypanosoma cruzi (strain CL Brener) Tc00.1047053411235.9 3 1	38	5279.61	LGYTVYPSPQVSTAVVEPYNSVLSTHSLLEHTDVAAMLDNEAIYDLTR	9.1214
	Alpha tubulin_ putative Trypanosoma cruzi (strain CL Brener) Tc00.1047053411235.9 3 1	38	2409.21	FDGALNVDLTEFQTNLVPYPR	9.4922
	Alpha tubulin_ putative Trypanosoma cruzi (strain CL Brener) Tc00.1047053411235.9 3 1	38	1885.95	CGINYQPPTVVPGGDLAK	9.7771
	Alpha tubulin_ putative Trypanosoma cruzi (strain CL Brener) Tc00.1047053411235.9 3 1	38	2401.19	QLFHPEQLISGKEDAANNYAR	9.16
	Alpha tubulin_ putative Trypanosoma cruzi (strain CL Brener) Tc00.1047053411235.9 3 1	38	1267.51	YMACCLMYR	9.463
	Alpha tubulin_ putative Trypanosoma cruzi (strain CL Brener) Tc00.1047053411235.9 3 1	38	3216.65	LADNCTGLQGFLVYHAVGGGTGSGLGALLLER	9.2792
	Alpha tubulin_ putative Trypanosoma cruzi (strain CL Brener) Tc00.1047053411235.9 3 1	38	909.504	LSVDYGKK	9.2263
	Alpha tubulin_ putative Trypanosoma cruzi (strain CL Brener) Tc00.1047053411235.9 3 1	38	1396.76	QLFHPEQLISGK	9.2866
	Alpha tubulin_ putative Trypanosoma cruzi (strain CL Brener) Tc00.1047053411235.9 3 1	38	2330.02	AFVHWYVGEGMEEGEFSEAR	8.8889
	Alpha tubulin_ putative Trypanosoma cruzi (strain CL Brener) Tc00.1047053411235.9 3 1	38	1823.91	AVCMIANSTAIAEVFAR	8.1489
	Alpha tubulin_ putative Trypanosoma cruzi (strain CL Brener) Tc00.1047053411235.9 3 1	38	1132.57	EIVDLCLDR	8.7122
	Alpha tubulin_ putative Trypanosoma cruzi (strain CL Brener) Tc00.1047053411235.9 3 1	38	2105.97	TIGVEDDAFNTFFSETGAGK	8.5837
	Alpha tubulin_ putative Trypanosoma cruzi (strain CL Brener) Tc00.1047053411235.9 3 1	38	1059.53	FDLMYSKR	8.0761
	Alpha tubulin_ putative Trypanosoma cruzi (strain CL Brener) Tc00.1047053411235.9 3 1	38	903.428	FDLMYSK	8.672
	Alpha tubulin_ putative Trypanosoma cruzi (strain CL Brener) Tc00.1047053411235.9 3 1	38	1001.56	DVNAAVATIK	8.2501
	Alpha tubulin_ putative Trypanosoma cruzi (strain CL Brener) Tc00.1047053411235.9 3 1	38	775.41	GHYTIGK	8.45
	Alpha tubulin_ putative Trypanosoma cruzi (strain CL Brener) Tc00.1047053411235.9 3 1	38	1596.9	GDVVPKDVNAAVATIK	7.4957
	Alpha tubulin_ putative Trypanosoma cruzi (strain CL Brener) Tc00.1047053411235.9 3 1	38	5435.71	LGYTVYPSPQVSTAVVEPYNSVLSTHSLLEHTDVAAMLDNEAIYDLTRR	6.9236
	Alpha tubulin_ putative Trypanosoma cruzi (strain CL Brener) Tc00.1047053411235.9 3 1	38	1396.69	IDHKFDLMYSK	9.0741
	Alpha tubulin_ putative Trypanosoma cruzi (strain CL Brener) Tc00.1047053411235.9 3 1	38	3344.74	KLADNCTGLQGFLVYHAVGGGTGSGLGALLLER	8.7599
	Alpha tubulin_ putative Trypanosoma cruzi (strain CL Brener) Tc00.1047053411235.9 3 1	38	1874.98	RNLDIERPTYTNLNR	8.7381
	Alpha tubulin_ putative Trypanosoma cruzi (strain CL Brener) Tc00.1047053411235.9 3 1	38	1681.87	RTIQFVDWSPTGFK	7.5403
	Alpha tubulin_ putative Trypanosoma cruzi (strain CL Brener) Tc00.1047053411235.9 3 1	38	2685.25	AYHEQLSVSEISNAVFEPASMMTK	8.7329
	Alpha tubulin_ putative Trypanosoma cruzi (strain CL Brener) Tc00.1047053411235.9 3 1	38	1719.87	NLDIERPTYTNLNR	7.5174
	Alpha tubulin_ putative Trypanosoma cruzi (strain CL Brener) Tc00.1047053411235.9 3 1	38	5295.6	LGYTVYPSPQVSTAVVEPYNSVLSTHSLLEHTDVAAMLDNEAIYDLTR	8.034
	Alpha tubulin_ putative Trypanosoma cruzi (strain CL Brener) Tc00.1047053411235.9 3 1	38	2685.25	AYHEQLSVSEISNAVFEPASMMTK	8.4754
	Alpha tubulin_ putative Trypanosoma cruzi (strain CL Brener) Tc00.1047053411235.9 3 1	38	2346.01	AFVHWYVGEGMEEGEFSEAR	7.668
	Alpha tubulin_ putative Trypanosoma cruzi (strain CL Brener) Tc00.1047053411235.9 3 1	38	1024.43	EDAANNYAR	7.9512
	Alpha tubulin_ putative Trypanosoma cruzi (strain CL Brener) Tc00.1047053411235.9 3 1	38	2701.25	AYHEQLSVSEISNAVFEPASMMTK	7.9218
	Alpha tubulin_ putative Trypanosoma cruzi (strain CL Brener) Tc00.1047053411235.9 3 1	38	2410.19	FDGALNVDLTEFQTNLVPYPR	7.7201
	Alpha tubulin_ putative Trypanosoma cruzi (strain CL Brener) Tc00.1047053411235.9 3 1	38	3819.03	LIGQVVSALTASLRFDGALNVDLTEFQTNLVPYPR	8.0361
	Alpha tubulin_ putative Trypanosoma cruzi (strain CL Brener) Tc00.1047053411235.9 3 1	38	1824.9	AVCMIANSTAIAEVFAR	7.46
Q4CLA9	Actin_ putative (Fragment) Trypanosoma cruzi (strain CL Brener) Tc00.1047053510573.10 3 1	10	1963	VNPESHSVLLTEAPMNPK	8.271
	Actin_ putative (Fragment) Trypanosoma cruzi (strain CL Brener) Tc00.1047053510573.10 3 1	10	3052.57	TTGIVLDAGDGVTHTVPIYEGYSLPHAIR	8.3887
	Actin_ putative (Fragment) Trypanosoma cruzi (strain CL Brener) Tc00.1047053510573.10 3 1	10	1383.78	EISNLAPSSIKPK	8.1856
	Actin_ putative (Fragment) Trypanosoma cruzi (strain CL Brener) Tc00.1047053510573.10 3 1	10	1545.72	SEYDEAGPSIVHNK	8.0441
	Actin_ putative (Fragment) Trypanosoma cruzi (strain CL Brener) Tc00.1047053510573.10 3 1	10	2374.13	TVNEEPFELPDGTIMQVGNQR	7.877
	Actin_ putative (Fragment) Trypanosoma cruzi (strain CL Brener) Tc00.1047053510573.10 3 1	10	3320.62	CPEALFKPMLIGLDEAPGFHEMTFQSINK	6.8345
	Actin_ putative (Fragment) Trypanosoma cruzi (strain CL Brener) Tc00.1047053510573.10 3 1	10	1645.78	LLMESGMTFTTSAEK	7.0876
	Actin_ putative (Fragment) Trypanosoma cruzi (strain CL Brener) Tc00.1047053510573.10 3 1	10	1673.81	KSEYDEAGPSIVHNK	7.2347
	Actin_ putative (Fragment) Trypanosoma cruzi (strain CL Brener) Tc00.1047053510573.10 3 1	10	3023.5	HTFYNELRVNPESHSVLLTEAPMNPK	6.3871
	Actin_ putative (Fragment) Trypanosoma cruzi (strain CL Brener) Tc00.1047053510573.10 3 1	10	1964.96	VNPESHSVLLTEAPMNPK	5.9536
Q4CLA9	Actin_ putative (Fragment) Trypanosoma cruzi (strain CL Brener) Tc00.1047053510573.10 3 1	6	1963	VNPESHSVLLTEAPMNPK	6.766
	Actin_ putative (Fragment) Trypanosoma cruzi (strain CL Brener) Tc00.1047053510573.10 3 1	6	2374.13	TVNEEPFELPDGTIMQVGNQR	7.0176
	Actin_ putative (Fragment) Trypanosoma cruzi (strain CL Brener) Tc00.1047053510573.10 3 1	6	1383.78	EISNLAPSSIKPK	7.0574
	Actin_ putative (Fragment) Trypanosoma cruzi (strain CL Brener) Tc00.1047053510573.10 3 1	6	3052.57	TTGIVLDAGDGVTHTVPIYEGYSLPHAIR	6.8383
	Actin_ putative (Fragment) Trypanosoma cruzi (strain CL Brener) Tc00.1047053510573.10 3 1	6	1545.72	SEYDEAGPSIVHNK	6.2349
	Actin_ putative (Fragment) Trypanosoma cruzi (strain CL Brener) Tc00.1047053510573.10 3 1	6	895.536	VVAPPERK	5.8628
Q4CLF0	Putative uncharacterized protein (Fragment) Trypanosoma cruzi (strain CL Brener) Tc00.1047053511539.9 4 1	8	991.478	HLYMTGNR	8.5833
	Putative uncharacterized protein (Fragment) Trypanosoma cruzi (strain CL Brener) Tc00.1047053511539.9 4 1	8	2552.28	SMAIAINNPNLVTIDGNPVQGEER	7.7916
	Putative uncharacterized protein (Fragment) Trypanosoma cruzi (strain CL Brener) Tc00.1047053511539.9 4 1	8	930.453	LAPEDETR	8.547
	Putative uncharacterized protein (Fragment) Trypanosoma cruzi (strain CL Brener) Tc00.1047053511539.9 4 1	8	1026.55	HLQLCSIR	7.5928
	Putative uncharacterized protein (Fragment) Trypanosoma cruzi (strain CL Brener) Tc00.1047053511539.9 4 1	8	1920.03	VLDLSINEIGGTVDFLSK	7.383
	Putative uncharacterized protein (Fragment) Trypanosoma cruzi (strain CL Brener) Tc00.1047053511539.9 4 1	8	3422.65	VESLHGIANFSSLETLCLSDNAINSFEGLER	7.3243
	Putative uncharacterized protein (Fragment) Trypanosoma cruzi (strain CL Brener) Tc00.1047053511539.9 4 1	8	4296.21	VLSLNFNNISSFEHYPNLPSLHTLNLVGNPVTEIPSYR	7.7855
	Putative uncharacterized protein (Fragment) Trypanosoma cruzi (strain CL Brener) Tc00.1047053511539.9 4 1	8	2570.24	SMAIAINNPNLVTIDGNPVQGEER	6.1963
	Putative uncharacterized protein (Fragment) Trypanosoma cruzi (strain CL Brener) Tc00.1047053511539.9 4 1	8	2552.28	SMAIAINNPNLVTIDGNPVQGEER	7.6921
	Putative uncharacterized protein (Fragment) Trypanosoma cruzi (strain CL Brener) Tc00.1047053511539.9 4 1	8	991.478	HLYMTGNR	8.3416
	Putative uncharacterized protein (Fragment) Trypanosoma cruzi (strain CL Brener) Tc00.1047053511539.9 4 1	8	4296.21	VLSLNFNNISSFEHYPNLPSLHTLNLVGNPVTEIPSYR	8.0232
	Putative uncharacterized protein (Fragment) Trypanosoma cruzi (strain CL Brener) Tc00.1047053511539.9 4 1	8	1026.55	HLQLCSIR	7.7888
	Putative uncharacterized protein (Fragment) Trypanosoma cruzi (strain CL Brener) Tc00.1047053511539.9 4 1	8	1920.03	VLDLSINEIGGTVDFLSK	8.0369
	Putative uncharacterized protein (Fragment) Trypanosoma cruzi (strain CL Brener) Tc00.1047053511539.9 4 1	8	3422.65	VESLHGIANFSSLETLCLSDNAINSFEGLER	7.0818
	Putative uncharacterized protein (Fragment) Trypanosoma cruzi (strain CL Brener) Tc00.1047053511539.9 4 1	8	1097.63	NVLTEGIPVR	7.0682
	Putative uncharacterized protein (Fragment) Trypanosoma cruzi (strain CL Brener) Tc00.1047053511539.9 4 1	8	2045.92	ENELTEFDAEVTMENLK	6.3966
Q4CLF8	Calpain-like cysteine peptidase_ putative (Fragment) Trypanosoma cruzi (strain CL Brener) Tc00.1047053484311.10 4 1	16	998.563	QLLEKDPR	7.9106
	Calpain-like cysteine peptidase_ putative (Fragment) Trypanosoma cruzi (strain CL Brener) Tc00.1047053484311.10 4 1	16	1333.64	EIAALEESMNAR	8.1884
	Calpain-like cysteine peptidase_ putative (Fragment) Trypanosoma cruzi (strain CL Brener) Tc00.1047053484311.10 4 1	16	1950.07	GYLDPAPAGVPLSLLPVDR	6.6648
	Calpain-like cysteine peptidase_ putative (Fragment) Trypanosoma cruzi (strain CL Brener) Tc00.1047053484311.10 4 1	16	1653.84	DHLITEIEEALTNR	5.9502
	Calpain-like cysteine peptidase_ putative (Fragment) Trypanosoma cruzi (strain CL Brener) Tc00.1047053484311.10 4 1	16	3428.81	NEEFLAKEGAVSEIIREMPLNSANGILLKDK	6.0856
	Calpain-like cysteine peptidase_ putative (Fragment) Trypanosoma cruzi (strain CL Brener) Tc00.1047053484311.10 4 1	16	1822.92	LSLEYDIPFQELEAR	6.3023
	Calpain-like cysteine peptidase_ putative (Fragment) Trypanosoma cruzi (strain CL Brener) Tc00.1047053484311.10 4 1	16	1031.52	AHELAAEYK	5.9288
	Calpain-like cysteine peptidase_ putative (Fragment) Trypanosoma cruzi (strain CL Brener) Tc00.1047053484311.10 4 1	16	1356.71	AALEEVEAALNAR	5.9499
	Calpain-like cysteine peptidase_ putative (Fragment) Trypanosoma cruzi (strain CL Brener) Tc00.1047053484311.10 4 1	16	1316.69	ELQAIVNAMAEK	5.7822
	Calpain-like cysteine peptidase_ putative (Fragment) Trypanosoma cruzi (strain CL Brener) Tc00.1047053484311.10 4 1	16	849.447	NAEFLQK	5.1156
	Calpain-like cysteine peptidase_ putative (Fragment) Trypanosoma cruzi (strain CL Brener) Tc00.1047053484311.10 4 1	16	1298.71	AVELAANVLADGR	5.4495
	Calpain-like cysteine peptidase_ putative (Fragment) Trypanosoma cruzi (strain CL Brener) Tc00.1047053484311.10 4 1	16	2474.19	GVPIDDLPLDTDEEFSKLEADR	6.8466
	Calpain-like cysteine peptidase_ putative (Fragment) Trypanosoma cruzi (strain CL Brener) Tc00.1047053484311.10 4 1	16	1599.82	ALNNRAHELAAEYK	6.5615
	Calpain-like cysteine peptidase_ putative (Fragment) Trypanosoma cruzi (strain CL Brener) Tc00.1047053484311.10 4 1	16	2320.18	RLFEAMNSPTNDPNVINFLK	5.5104
	Calpain-like cysteine peptidase_ putative (Fragment) Trypanosoma cruzi (strain CL Brener) Tc00.1047053484311.10 4 1	16	1669.76	TTEENYPYIEANPK	6.1468
	Calpain-like cysteine peptidase_ putative (Fragment) Trypanosoma cruzi (strain CL Brener) Tc00.1047053484311.10 4 1	16	1666.72	NATAISNLEDAMNER	5.7134
Q4CLF8	Calpain-like cysteine peptidase_ putative (Fragment) Trypanosoma cruzi (strain CL Brener) Tc00.1047053484311.10 4 1	7	998.563	QLLEKDPR	7.3473
	Calpain-like cysteine peptidase_ putative (Fragment) Trypanosoma cruzi (strain CL Brener) Tc00.1047053484311.10 4 1	7	1333.64	EIAALEESMNAR	7.4689
	Calpain-like cysteine peptidase_ putative (Fragment) Trypanosoma cruzi (strain CL Brener) Tc00.1047053484311.10 4 1	7	1756.91	NQEEILSIEEALNVR	5.4131
	Calpain-like cysteine peptidase_ putative (Fragment) Trypanosoma cruzi (strain CL Brener) Tc00.1047053484311.10 4 1	7	1316.69	ELQAIVNAMAEK	5.6202
	Calpain-like cysteine peptidase_ putative (Fragment) Trypanosoma cruzi (strain CL Brener) Tc00.1047053484311.10 4 1	7	1124.54	ELAYEAICR	5.7813
	Calpain-like cysteine peptidase_ putative (Fragment) Trypanosoma cruzi (strain CL Brener) Tc00.1047053484311.10 4 1	7	1089.56	DAPFQALEAK	5.7989
	Calpain-like cysteine peptidase_ putative (Fragment) Trypanosoma cruzi (strain CL Brener) Tc00.1047053484311.10 4 1	7	1366.71	AELNERAHQVAK	5.0319
Q4CLI9	Retrotransposon hot spot (RHS) protein_ putative (Fragment) Trypanosoma cruzi (strain CL Brener) Tc00.1047053506421.10 4 1	10	1546.79	NPEGHPTEAVGLPTK	6.9207
	Retrotransposon hot spot (RHS) protein_ putative (Fragment) Trypanosoma cruzi (strain CL Brener) Tc00.1047053506421.10 4 1	10	1623.83	QYQFILTPEDIEK	6.4225
	Retrotransposon hot spot (RHS) protein_ putative (Fragment) Trypanosoma cruzi (strain CL Brener) Tc00.1047053506421.10 4 1	10	2753.35	VMYKPAYPTFPLVDAFFFMESPR	6.0863
	Retrotransposon hot spot (RHS) protein_ putative (Fragment) Trypanosoma cruzi (strain CL Brener) Tc00.1047053506421.10 4 1	10	784.456	QGLPLEK	5.6941
	Retrotransposon hot spot (RHS) protein_ putative (Fragment) Trypanosoma cruzi (strain CL Brener) Tc00.1047053506421.10 4 1	10	1575.8	DLPTEIYLNSPASR	5.6638
	Retrotransposon hot spot (RHS) protein_ putative (Fragment) Trypanosoma cruzi (strain CL Brener) Tc00.1047053506421.10 4 1	10	1537.74	QEAAVGNHQEELGR	5.9401
	Retrotransposon hot spot (RHS) protein_ putative (Fragment) Trypanosoma cruzi (strain CL Brener) Tc00.1047053506421.10 4 1	10	1166.69	LKELKPPEGR	5.5731
	Retrotransposon hot spot (RHS) protein_ putative (Fragment) Trypanosoma cruzi (strain CL Brener) Tc00.1047053506421.10 4 1	10	1665.83	KQEAAVGNHQEELGR	5.7801
	Retrotransposon hot spot (RHS) protein_ putative (Fragment) Trypanosoma cruzi (strain CL Brener) Tc00.1047053506421.10 4 1	10	1879	VRQYQFILTPEDIEK	5.2451
	Retrotransposon hot spot (RHS) protein_ putative (Fragment) Trypanosoma cruzi (strain CL Brener) Tc00.1047053506421.10 4 1	10	3044.51	YKVMYKPAYPTFPLVDAFFFMESPR	5.931
Q4CLM9	Leucine-rich repeat protein_ putative Trypanosoma cruzi (strain CL Brener) Tc00.1047053422189.20 4 1	4	1874.91	LAEYDALHSSVKPSSPSS	6.68
	Leucine-rich repeat protein_ putative Trypanosoma cruzi (strain CL Brener) Tc00.1047053422189.20 4 1	4	1519.8	LQSLPMEFWQLK	7.3407
	Leucine-rich repeat protein_ putative Trypanosoma cruzi (strain CL Brener) Tc00.1047053422189.20 4 1	4	1746.89	ETLEVLHVDNSYSLK	6.2149
	Leucine-rich repeat protein_ putative Trypanosoma cruzi (strain CL Brener) Tc00.1047053422189.20 4 1	4	1194.66	WLPPAIGDLGR	4.6749
Q4CLM9	Leucine-rich repeat protein_ putative Trypanosoma cruzi (strain CL Brener) Tc00.1047053422189.20 4 1	5	1181.74	VLPGGILFLPR	6.4116
	Leucine-rich repeat protein_ putative Trypanosoma cruzi (strain CL Brener) Tc00.1047053422189.20 4 1	5	1171.68	LNFLPIELGR	6.4568
	Leucine-rich repeat protein_ putative Trypanosoma cruzi (strain CL Brener) Tc00.1047053422189.20 4 1	5	1194.66	WLPPAIGDLGR	6.1783
	Leucine-rich repeat protein_ putative Trypanosoma cruzi (strain CL Brener) Tc00.1047053422189.20 4 1	5	2087.11	ALRETLEVLHVDNSYSLK	5.135
	Leucine-rich repeat protein_ putative Trypanosoma cruzi (strain CL Brener) Tc00.1047053422189.20 4 1	5	2250.19	WLNVSYCRLNFLPIELGR	5.9321
Q4CLP1	ATP-dependent Clp protease subunit_ heat shock protein 100_ putative (Fragment) Trypanosoma cruzi (strain CL Brener) Tc00.1047053508807.10 4 1	11	2276.17	LIGAPPGYVGHEEGGQLTEPVR	7.0217
	ATP-dependent Clp protease subunit_ heat shock protein 100_ putative (Fragment) Trypanosoma cruzi (strain CL Brener) Tc00.1047053508807.10 4 1	11	1534.86	RPHTVVLLDEVEK	8.1884
	ATP-dependent Clp protease subunit_ heat shock protein 100_ putative (Fragment) Trypanosoma cruzi (strain CL Brener) Tc00.1047053508807.10 4 1	11	1328.67	SYFRPEFLNR	7.4239
	ATP-dependent Clp protease subunit_ heat shock protein 100_ putative (Fragment) Trypanosoma cruzi (strain CL Brener) Tc00.1047053508807.10 4 1	11	2194.19	LGFGELHEIIDLIVAEVNGR	7.0932
	ATP-dependent Clp protease subunit_ heat shock protein 100_ putative (Fragment) Trypanosoma cruzi (strain CL Brener) Tc00.1047053508807.10 4 1	11	1880	AHPSVFNVLLQVLDDGR	7.2692
	ATP-dependent Clp protease subunit_ heat shock protein 100_ putative (Fragment) Trypanosoma cruzi (strain CL Brener) Tc00.1047053508807.10 4 1	11	1679.75	IDMSEYMEQHAVAR	7.1203
	ATP-dependent Clp protease subunit_ heat shock protein 100_ putative (Fragment) Trypanosoma cruzi (strain CL Brener) Tc00.1047053508807.10 4 1	11	1690.96	RRPHTVVLLDEVEK	5.9346
	ATP-dependent Clp protease subunit_ heat shock protein 100_ putative (Fragment) Trypanosoma cruzi (strain CL Brener) Tc00.1047053508807.10 4 1	11	1730.85	AVAAELFDDEKHMVR	7.2838
	ATP-dependent Clp protease subunit_ heat shock protein 100_ putative (Fragment) Trypanosoma cruzi (strain CL Brener) Tc00.1047053508807.10 4 1	11	2064.07	NFVLEKAFDAEMGARPLR	5.6584
	ATP-dependent Clp protease subunit_ heat shock protein 100_ putative (Fragment) Trypanosoma cruzi (strain CL Brener) Tc00.1047053508807.10 4 1	11	2648.34	AHPSVFNVLLQVLDDGRLTDSHGR	5.9729
	ATP-dependent Clp protease subunit_ heat shock protein 100_ putative (Fragment) Trypanosoma cruzi (strain CL Brener) Tc00.1047053508807.10 4 1	11	2518.33	YITTEVSRMILAQQLPPNSTVR	6.2863
Q4CLP1	ATP-dependent Clp protease subunit_ heat shock protein 100_ putative (Fragment) Trypanosoma cruzi (strain CL Brener) Tc00.1047053508807.10 4 1	6	2276.17	LIGAPPGYVGHEEGGQLTEPVR	6.8108
	ATP-dependent Clp protease subunit_ heat shock protein 100_ putative (Fragment) Trypanosoma cruzi (strain CL Brener) Tc00.1047053508807.10 4 1	6	1880	AHPSVFNVLLQVLDDGR	6.5713
	ATP-dependent Clp protease subunit_ heat shock protein 100_ putative (Fragment) Trypanosoma cruzi (strain CL Brener) Tc00.1047053508807.10 4 1	6	990.562	LDDIVLFR	5.6193
	ATP-dependent Clp protease subunit_ heat shock protein 100_ putative (Fragment) Trypanosoma cruzi (strain CL Brener) Tc00.1047053508807.10 4 1	6	1460.75	SQDILLEVTDEAK	6.0732
	ATP-dependent Clp protease subunit_ heat shock protein 100_ putative (Fragment) Trypanosoma cruzi (strain CL Brener) Tc00.1047053508807.10 4 1	6	749.419	NFVLEK	5.7629
	ATP-dependent Clp protease subunit_ heat shock protein 100_ putative (Fragment) Trypanosoma cruzi (strain CL Brener) Tc00.1047053508807.10 4 1	6	1568.85	MILAQQLPPNSTVR	5.9786
Q4CLP5	Putative uncharacterized protein (Fragment) Trypanosoma cruzi (strain CL Brener) Tc00.1047053511687.19 4 1	22	1794.81	NGEYELSHEFVMPSR	9.529
	Putative uncharacterized protein (Fragment) Trypanosoma cruzi (strain CL Brener) Tc00.1047053511687.19 4 1	22	1279.64	LFVNPMATSDGK	9.4422
	Putative uncharacterized protein (Fragment) Trypanosoma cruzi (strain CL Brener) Tc00.1047053511687.19 4 1	22	2449.12	ATLEPSNCNANLTASYLCQGHK	8.7902
	Putative uncharacterized protein (Fragment) Trypanosoma cruzi (strain CL Brener) Tc00.1047053511687.19 4 1	22	1182.58	FSVDVEYAPR	9.3229
	Putative uncharacterized protein (Fragment) Trypanosoma cruzi (strain CL Brener) Tc00.1047053511687.19 4 1	22	2901.46	TVEVGVATAVAPHCQVGCGALYTLDGKK	8.6113
	Putative uncharacterized protein (Fragment) Trypanosoma cruzi (strain CL Brener) Tc00.1047053511687.19 4 1	22	1112.5	DYDLTLGCR	8.7348
	Putative uncharacterized protein (Fragment) Trypanosoma cruzi (strain CL Brener) Tc00.1047053511687.19 4 1	22	2773.36	TVEVGVATAVAPHCQVGCGALYTLDGK	8.7085
	Putative uncharacterized protein (Fragment) Trypanosoma cruzi (strain CL Brener) Tc00.1047053511687.19 4 1	22	1191.63	YAHAGYALAVR	9.3847
	Putative uncharacterized protein (Fragment) Trypanosoma cruzi (strain CL Brener) Tc00.1047053511687.19 4 1	22	1320.73	NKEWAVVYIAK	9.6736
	Putative uncharacterized protein (Fragment) Trypanosoma cruzi (strain CL Brener) Tc00.1047053511687.19 4 1	22	1689.83	CPHHVLVGAEVVCGR	9.4061
	Putative uncharacterized protein (Fragment) Trypanosoma cruzi (strain CL Brener) Tc00.1047053511687.19 4 1	22	1240.6	KDYDLTLGCR	8.5159
	Putative uncharacterized protein (Fragment) Trypanosoma cruzi (strain CL Brener) Tc00.1047053511687.19 4 1	22	1971.96	GQGWTGTLGFETACVLFK	8.4087
	Putative uncharacterized protein (Fragment) Trypanosoma cruzi (strain CL Brener) Tc00.1047053511687.19 4 1	22	602.351	VEAVGK	9.0428
	Putative uncharacterized protein (Fragment) Trypanosoma cruzi (strain CL Brener) Tc00.1047053511687.19 4 1	22	1078.59	EWAVVYIAK	8.636
	Putative uncharacterized protein (Fragment) Trypanosoma cruzi (strain CL Brener) Tc00.1047053511687.19 4 1	22	865.441	DFNKDVK	7.6531
	Putative uncharacterized protein (Fragment) Trypanosoma cruzi (strain CL Brener) Tc00.1047053511687.19 4 1	22	1340.71	SYTTSFVTPIPK	6.1691
	Putative uncharacterized protein (Fragment) Trypanosoma cruzi (strain CL Brener) Tc00.1047053511687.19 4 1	22	2159.14	SLTLYKDFNKDVKDMLTK	6.9196
	Putative uncharacterized protein (Fragment) Trypanosoma cruzi (strain CL Brener) Tc00.1047053511687.19 4 1	22	1922.91	KNGEYELSHEFVMPSR	9.3373
	Putative uncharacterized protein (Fragment) Trypanosoma cruzi (strain CL Brener) Tc00.1047053511687.19 4 1	22	2485.25	GQGWTGTLGFETACVLFKGNTLK	7.9201
	Putative uncharacterized protein (Fragment) Trypanosoma cruzi (strain CL Brener) Tc00.1047053511687.19 4 1	22	3032.46	ATLEPSNCNANLTASYLCQGHKVEAVGK	7.5052
	Putative uncharacterized protein (Fragment) Trypanosoma cruzi (strain CL Brener) Tc00.1047053511687.19 4 1	22	1795.8	NGEYELSHEFVMPSR	8.6693
	Putative uncharacterized protein (Fragment) Trypanosoma cruzi (strain CL Brener) Tc00.1047053511687.19 4 1	22	2450.11	ATLEPSNCNANLTASYLCQGHK	7.1354
Q4CLP5	Putative uncharacterized protein (Fragment) Trypanosoma cruzi (strain CL Brener) Tc00.1047053511687.19 4 1	11	1794.81	NGEYELSHEFVMPSR	7.9149
	Putative uncharacterized protein (Fragment) Trypanosoma cruzi (strain CL Brener) Tc00.1047053511687.19 4 1	11	1182.58	FSVDVEYAPR	7.2178
	Putative uncharacterized protein (Fragment) Trypanosoma cruzi (strain CL Brener) Tc00.1047053511687.19 4 1	11	2449.12	ATLEPSNCNANLTASYLCQGHK	7.6183
	Putative uncharacterized protein (Fragment) Trypanosoma cruzi (strain CL Brener) Tc00.1047053511687.19 4 1	11	1340.71	SYTTSFVTPIPK	8.16
	Putative uncharacterized protein (Fragment) Trypanosoma cruzi (strain CL Brener) Tc00.1047053511687.19 4 1	11	1971.96	GQGWTGTLGFETACVLFK	7.864
	Putative uncharacterized protein (Fragment) Trypanosoma cruzi (strain CL Brener) Tc00.1047053511687.19 4 1	11	1320.73	NKEWAVVYIAK	8.2242
	Putative uncharacterized protein (Fragment) Trypanosoma cruzi (strain CL Brener) Tc00.1047053511687.19 4 1	11	1240.6	KDYDLTLGCR	7.0907
	Putative uncharacterized protein (Fragment) Trypanosoma cruzi (strain CL Brener) Tc00.1047053511687.19 4 1	11	1191.63	YAHAGYALAVR	7.0393
	Putative uncharacterized protein (Fragment) Trypanosoma cruzi (strain CL Brener) Tc00.1047053511687.19 4 1	11	2159.14	SLTLYKDFNKDVKDMLTK	6.5203
	Putative uncharacterized protein (Fragment) Trypanosoma cruzi (strain CL Brener) Tc00.1047053511687.19 4 1	11	1922.91	KNGEYELSHEFVMPSR	6.7579
	Putative uncharacterized protein (Fragment) Trypanosoma cruzi (strain CL Brener) Tc00.1047053511687.19 4 1	11	1795.8	NGEYELSHEFVMPSR	7.883
Q4CLP6	Putative uncharacterized protein Trypanosoma cruzi (strain CL Brener) Tc00.1047053511687.10 4 1	24	1794.81	NGEYELSHEFVMPSR	9.529
	Putative uncharacterized protein Trypanosoma cruzi (strain CL Brener) Tc00.1047053511687.10 4 1	24	1279.64	LFVNPMATSDGK	9.4422
	Putative uncharacterized protein Trypanosoma cruzi (strain CL Brener) Tc00.1047053511687.10 4 1	24	1178.69	NLKPGVLLTHS	9.2154
	Putative uncharacterized protein Trypanosoma cruzi (strain CL Brener) Tc00.1047053511687.10 4 1	24	2449.12	ATLEPSNCNANLTASYLCQGHK	8.7902
	Putative uncharacterized protein Trypanosoma cruzi (strain CL Brener) Tc00.1047053511687.10 4 1	24	1445.76	LVDNWTAAVTLDK	9.5119
	Putative uncharacterized protein Trypanosoma cruzi (strain CL Brener) Tc00.1047053511687.10 4 1	24	1182.58	FSVDVEYAPR	9.3229
	Putative uncharacterized protein Trypanosoma cruzi (strain CL Brener) Tc00.1047053511687.10 4 1	24	2901.46	TVEVGVATAVAPHCQVGCGALYTLDGKK	8.6113
	Putative uncharacterized protein Trypanosoma cruzi (strain CL Brener) Tc00.1047053511687.10 4 1	24	1112.5	DYDLTLGCR	8.7348
	Putative uncharacterized protein Trypanosoma cruzi (strain CL Brener) Tc00.1047053511687.10 4 1	24	2773.36	TVEVGVATAVAPHCQVGCGALYTLDGK	8.7085
	Putative uncharacterized protein Trypanosoma cruzi (strain CL Brener) Tc00.1047053511687.10 4 1	24	1191.63	YAHAGYALAVR	9.3847
	Putative uncharacterized protein Trypanosoma cruzi (strain CL Brener) Tc00.1047053511687.10 4 1	24	1320.73	NKEWAVVYIAK	9.6736
	Putative uncharacterized protein Trypanosoma cruzi (strain CL Brener) Tc00.1047053511687.10 4 1	24	1689.83	CPHHVLVGAEVVCGR	9.4061
	Putative uncharacterized protein Trypanosoma cruzi (strain CL Brener) Tc00.1047053511687.10 4 1	24	1240.6	KDYDLTLGCR	8.5159
	Putative uncharacterized protein Trypanosoma cruzi (strain CL Brener) Tc00.1047053511687.10 4 1	24	1971.96	GQGWTGTLGFETACVLFK	8.4087
	Putative uncharacterized protein Trypanosoma cruzi (strain CL Brener) Tc00.1047053511687.10 4 1	24	602.351	VEAVGK	9.0428
	Putative uncharacterized protein Trypanosoma cruzi (strain CL Brener) Tc00.1047053511687.10 4 1	24	1078.59	EWAVVYIAK	8.636
	Putative uncharacterized protein Trypanosoma cruzi (strain CL Brener) Tc00.1047053511687.10 4 1	24	865.441	DFNKDVK	7.6531
	Putative uncharacterized protein Trypanosoma cruzi (strain CL Brener) Tc00.1047053511687.10 4 1	24	1340.71	SYTTSFVTPIPK	6.1691
	Putative uncharacterized protein Trypanosoma cruzi (strain CL Brener) Tc00.1047053511687.10 4 1	24	2159.14	SLTLYKDFNKDVKDMLTK	6.9196
	Putative uncharacterized protein Trypanosoma cruzi (strain CL Brener) Tc00.1047053511687.10 4 1	24	1922.91	KNGEYELSHEFVMPSR	9.3373
	Putative uncharacterized protein Trypanosoma cruzi (strain CL Brener) Tc00.1047053511687.10 4 1	24	2485.25	GQGWTGTLGFETACVLFKGNTLK	7.9201
	Putative uncharacterized protein Trypanosoma cruzi (strain CL Brener) Tc00.1047053511687.10 4 1	24	3032.46	ATLEPSNCNANLTASYLCQGHKVEAVGK	7.5052
	Putative uncharacterized protein Trypanosoma cruzi (strain CL Brener) Tc00.1047053511687.10 4 1	24	1795.8	NGEYELSHEFVMPSR	8.6693
	Putative uncharacterized protein Trypanosoma cruzi (strain CL Brener) Tc00.1047053511687.10 4 1	24	2450.11	ATLEPSNCNANLTASYLCQGHK	7.1354
Q4CLP6	Putative uncharacterized protein Trypanosoma cruzi (strain CL Brener) Tc00.1047053511687.10 4 1	13	1178.69	NLKPGVLLTHS	8.4657
	Putative uncharacterized protein Trypanosoma cruzi (strain CL Brener) Tc00.1047053511687.10 4 1	13	1794.81	NGEYELSHEFVMPSR	7.9149
	Putative uncharacterized protein Trypanosoma cruzi (strain CL Brener) Tc00.1047053511687.10 4 1	13	1182.58	FSVDVEYAPR	7.2178
	Putative uncharacterized protein Trypanosoma cruzi (strain CL Brener) Tc00.1047053511687.10 4 1	13	1445.76	LVDNWTAAVTLDK	8.3396
	Putative uncharacterized protein Trypanosoma cruzi (strain CL Brener) Tc00.1047053511687.10 4 1	13	2449.12	ATLEPSNCNANLTASYLCQGHK	7.6183
	Putative uncharacterized protein Trypanosoma cruzi (strain CL Brener) Tc00.1047053511687.10 4 1	13	1340.71	SYTTSFVTPIPK	8.16
	Putative uncharacterized protein Trypanosoma cruzi (strain CL Brener) Tc00.1047053511687.10 4 1	13	1971.96	GQGWTGTLGFETACVLFK	7.864
	Putative uncharacterized protein Trypanosoma cruzi (strain CL Brener) Tc00.1047053511687.10 4 1	13	1320.73	NKEWAVVYIAK	8.2242
	Putative uncharacterized protein Trypanosoma cruzi (strain CL Brener) Tc00.1047053511687.10 4 1	13	1240.6	KDYDLTLGCR	7.0907
	Putative uncharacterized protein Trypanosoma cruzi (strain CL Brener) Tc00.1047053511687.10 4 1	13	1191.63	YAHAGYALAVR	7.0393
	Putative uncharacterized protein Trypanosoma cruzi (strain CL Brener) Tc00.1047053511687.10 4 1	13	2159.14	SLTLYKDFNKDVKDMLTK	6.5203
	Putative uncharacterized protein Trypanosoma cruzi (strain CL Brener) Tc00.1047053511687.10 4 1	13	1922.91	KNGEYELSHEFVMPSR	6.7579
	Putative uncharacterized protein Trypanosoma cruzi (strain CL Brener) Tc00.1047053511687.10 4 1	13	1795.8	NGEYELSHEFVMPSR	7.883
Q4CLP9	Paraxonemal rod protein PAR2_ putative (Fragment) Trypanosoma cruzi (strain CL Brener) Tc00.1047053434931.10 4 1	12	3929.83	MAQALEMFGPTEDALNQAGIEFVHPAEEVEDGNLTR	9.2755
	Paraxonemal rod protein PAR2_ putative (Fragment) Trypanosoma cruzi (strain CL Brener) Tc00.1047053434931.10 4 1	12	1561.78	AQVEEELEMLKDK	8.9256
	Paraxonemal rod protein PAR2_ putative (Fragment) Trypanosoma cruzi (strain CL Brener) Tc00.1047053434931.10 4 1	12	1688.89	LQVHQEYLEAFRR	8.3027
	Paraxonemal rod protein PAR2_ putative (Fragment) Trypanosoma cruzi (strain CL Brener) Tc00.1047053434931.10 4 1	12	1696.84	LLELSVYNCDLAMR	8.3135
	Paraxonemal rod protein PAR2_ putative (Fragment) Trypanosoma cruzi (strain CL Brener) Tc00.1047053434931.10 4 1	12	1897.85	CIGMMEELVAEGCSAIK	8.0172
	Paraxonemal rod protein PAR2_ putative (Fragment) Trypanosoma cruzi (strain CL Brener) Tc00.1047053434931.10 4 1	12	2075.04	TTHIQLEFAIETFDPNAK	7.8819
	Paraxonemal rod protein PAR2_ putative (Fragment) Trypanosoma cruzi (strain CL Brener) Tc00.1047053434931.10 4 1	12	2203.14	TTHIQLEFAIETFDPNAKK	7.5545
	Paraxonemal rod protein PAR2_ putative (Fragment) Trypanosoma cruzi (strain CL Brener) Tc00.1047053434931.10 4 1	12	1532.79	LQVHQEYLEAFR	9.0623
	Paraxonemal rod protein PAR2_ putative (Fragment) Trypanosoma cruzi (strain CL Brener) Tc00.1047053434931.10 4 1	12	1878.92	KVEYQQFLDVCGQHK	9.1637
	Paraxonemal rod protein PAR2_ putative (Fragment) Trypanosoma cruzi (strain CL Brener) Tc00.1047053434931.10 4 1	12	930.5	RLEEIDR	7.7758
	Paraxonemal rod protein PAR2_ putative (Fragment) Trypanosoma cruzi (strain CL Brener) Tc00.1047053434931.10 4 1	12	3945.83	MAQALEMFGPTEDALNQAGIEFVHPAEEVEDGNLTR	7.7393
	Paraxonemal rod protein PAR2_ putative (Fragment) Trypanosoma cruzi (strain CL Brener) Tc00.1047053434931.10 4 1	12	1533.77	LQVHQEYLEAFR	7.1014
Q4CLP9	Paraxonemal rod protein PAR2_ putative (Fragment) Trypanosoma cruzi (strain CL Brener) Tc00.1047053434931.10 4 1	7	1561.78	AQVEEELEMLKDK	7.3707
	Paraxonemal rod protein PAR2_ putative (Fragment) Trypanosoma cruzi (strain CL Brener) Tc00.1047053434931.10 4 1	7	1532.79	LQVHQEYLEAFR	7.7095
	Paraxonemal rod protein PAR2_ putative (Fragment) Trypanosoma cruzi (strain CL Brener) Tc00.1047053434931.10 4 1	7	3929.83	MAQALEMFGPTEDALNQAGIEFVHPAEEVEDGNLTR	7.5642
	Paraxonemal rod protein PAR2_ putative (Fragment) Trypanosoma cruzi (strain CL Brener) Tc00.1047053434931.10 4 1	7	4085.93	MAQALEMFGPTEDALNQAGIEFVHPAEEVEDGNLTRR	6.8564
	Paraxonemal rod protein PAR2_ putative (Fragment) Trypanosoma cruzi (strain CL Brener) Tc00.1047053434931.10 4 1	7	1897.85	CIGMMEELVAEGCSAIK	6.4683
	Paraxonemal rod protein PAR2_ putative (Fragment) Trypanosoma cruzi (strain CL Brener) Tc00.1047053434931.10 4 1	7	1049.64	TLGQLVYKK	6.4273
	Paraxonemal rod protein PAR2_ putative (Fragment) Trypanosoma cruzi (strain CL Brener) Tc00.1047053434931.10 4 1	7	1878.92	KVEYQQFLDVCGQHK	7.0418
Q4CLQ7	Putative uncharacterized protein (Fragment) Trypanosoma cruzi (strain CL Brener) Tc00.1047053509107.9 4 1	9	1032.55	VEHMYLIK	6.9365
	Putative uncharacterized protein (Fragment) Trypanosoma cruzi (strain CL Brener) Tc00.1047053509107.9 4 1	9	1355.63	HYTEEEHAIAR	7.3573
	Putative uncharacterized protein (Fragment) Trypanosoma cruzi (strain CL Brener) Tc00.1047053509107.9 4 1	9	1951.01	LGVSFFEAWNASRPLEK	6.023
	Putative uncharacterized protein (Fragment) Trypanosoma cruzi (strain CL Brener) Tc00.1047053509107.9 4 1	9	1131.53	FMFGELMTR	6.1366
	Putative uncharacterized protein (Fragment) Trypanosoma cruzi (strain CL Brener) Tc00.1047053509107.9 4 1	9	993.562	TIFSIDVAK	5.1866
	Putative uncharacterized protein (Fragment) Trypanosoma cruzi (strain CL Brener) Tc00.1047053509107.9 4 1	9	1596.81	IKHYTEEEHAIAR	6.7559
	Putative uncharacterized protein (Fragment) Trypanosoma cruzi (strain CL Brener) Tc00.1047053509107.9 4 1	9	3175.7	TIFSIDVAKHYNSIFFFDLIGVIVFNR	5.341
	Putative uncharacterized protein (Fragment) Trypanosoma cruzi (strain CL Brener) Tc00.1047053509107.9 4 1	9	1188.66	RVEHMYLIK	5.9571
	Putative uncharacterized protein (Fragment) Trypanosoma cruzi (strain CL Brener) Tc00.1047053509107.9 4 1	9	2291.11	MVLGFNDRLEAPNSINESQR	5.6831
Q4CLQ9	Cytochrome c oxidase subunit 10_ putative Trypanosoma cruzi (strain CL Brener) Tc00.1047053508651.20 4 1	8	1952.98	HLTFMLTGTPEHLYHR	8.0353
	Cytochrome c oxidase subunit 10_ putative Trypanosoma cruzi (strain CL Brener) Tc00.1047053508651.20 4 1	8	1307.52	WGFDDMSYMR	8.0887
	Cytochrome c oxidase subunit 10_ putative Trypanosoma cruzi (strain CL Brener) Tc00.1047053508651.20 4 1	8	3065.55	DLHFPITPPPIEIEYLDEDPLEFAVR	6.8058
	Cytochrome c oxidase subunit 10_ putative Trypanosoma cruzi (strain CL Brener) Tc00.1047053508651.20 4 1	8	1259.65	INNNPTVGQFR	5.8161
	Cytochrome c oxidase subunit 10_ putative Trypanosoma cruzi (strain CL Brener) Tc00.1047053508651.20 4 1	8	1391.72	VFPNVACLCLAK	6.3274
	Cytochrome c oxidase subunit 10_ putative Trypanosoma cruzi (strain CL Brener) Tc00.1047053508651.20 4 1	8	1435.61	KWGFDDMSYMR	7.9179
	Cytochrome c oxidase subunit 10_ putative Trypanosoma cruzi (strain CL Brener) Tc00.1047053508651.20 4 1	8	2646.3	QDFFRHLTFMLTGTPEHLYHR	6.4053
	Cytochrome c oxidase subunit 10_ putative Trypanosoma cruzi (strain CL Brener) Tc00.1047053508651.20 4 1	8	1968.97	HLTFMLTGTPEHLYHR	6.5298
Q4CLS1	Putative uncharacterized protein (Fragment) Trypanosoma cruzi (strain CL Brener) Tc00.1047053458241.10 4 1	11	1748.87	LFPLENCFLFYTGK	5.3987
	Putative uncharacterized protein (Fragment) Trypanosoma cruzi (strain CL Brener) Tc00.1047053458241.10 4 1	11	3733.92	AAEVPLTALQLLSNYAHTVTFRDGVNEFETLSAR	5.8346
	Putative uncharacterized protein (Fragment) Trypanosoma cruzi (strain CL Brener) Tc00.1047053458241.10 4 1	11	1724.85	YETSLEQLLLACER	4.8585
	Putative uncharacterized protein (Fragment) Trypanosoma cruzi (strain CL Brener) Tc00.1047053458241.10 4 1	11	2415.3	AAEVPLTALQLLSNYAHTVTFR	5.3549
	Putative uncharacterized protein (Fragment) Trypanosoma cruzi (strain CL Brener) Tc00.1047053458241.10 4 1	11	1467.66	MTNNNTGGVFEQR	5.8591
	Putative uncharacterized protein (Fragment) Trypanosoma cruzi (strain CL Brener) Tc00.1047053458241.10 4 1	11	1852.1	VLNVRDIIQVESVVLR	4.6873
	Putative uncharacterized protein (Fragment) Trypanosoma cruzi (strain CL Brener) Tc00.1047053458241.10 4 1	11	919.467	EVLHQFF	5.0145
	Putative uncharacterized protein (Fragment) Trypanosoma cruzi (strain CL Brener) Tc00.1047053458241.10 4 1	11	1337.63	DGVNEFETLSAR	4.774
	Putative uncharacterized protein (Fragment) Trypanosoma cruzi (strain CL Brener) Tc00.1047053458241.10 4 1	11	1886.9	DVQVGWPLSFNENEPR	5.2675
	Putative uncharacterized protein (Fragment) Trypanosoma cruzi (strain CL Brener) Tc00.1047053458241.10 4 1	11	2544.38	KAAEVPLTALQLLSNYAHTVTFR	5.3898
	Putative uncharacterized protein (Fragment) Trypanosoma cruzi (strain CL Brener) Tc00.1047053458241.10 4 1	11	1887.89	DVQVGWPLSFNENEPR	4.4085
Q4CLT3	Putative uncharacterized protein Trypanosoma cruzi (strain CL Brener) Tc00.1047053509129.10 4 1	20	1794.81	NGEYELSHEFVMPSR	9.529
	Putative uncharacterized protein Trypanosoma cruzi (strain CL Brener) Tc00.1047053509129.10 4 1	20	1279.64	LFVNPMATSDGK	9.4422
	Putative uncharacterized protein Trypanosoma cruzi (strain CL Brener) Tc00.1047053509129.10 4 1	20	1178.69	NLKPGVLLTHS	9.2154
	Putative uncharacterized protein Trypanosoma cruzi (strain CL Brener) Tc00.1047053509129.10 4 1	20	1445.76	LVDNWTAAVTLDK	9.5119
	Putative uncharacterized protein Trypanosoma cruzi (strain CL Brener) Tc00.1047053509129.10 4 1	20	1182.58	FSVDVEYAPR	9.3229
	Putative uncharacterized protein Trypanosoma cruzi (strain CL Brener) Tc00.1047053509129.10 4 1	20	2901.46	TVEVGVATAVAPHCQVGCGALYTLDGKK	8.6113
	Putative uncharacterized protein Trypanosoma cruzi (strain CL Brener) Tc00.1047053509129.10 4 1	20	2436.13	ATLEPSTCNANLTASYLCQGHK	8.4063
	Putative uncharacterized protein Trypanosoma cruzi (strain CL Brener) Tc00.1047053509129.10 4 1	20	1112.5	DYDLTLGCR	8.7348
	Putative uncharacterized protein Trypanosoma cruzi (strain CL Brener) Tc00.1047053509129.10 4 1	20	2773.36	TVEVGVATAVAPHCQVGCGALYTLDGK	8.7085
	Putative uncharacterized protein Trypanosoma cruzi (strain CL Brener) Tc00.1047053509129.10 4 1	20	1191.63	YAHAGYALAVR	9.3847
	Putative uncharacterized protein Trypanosoma cruzi (strain CL Brener) Tc00.1047053509129.10 4 1	20	1320.73	NKEWAVVYIAK	9.6736
	Putative uncharacterized protein Trypanosoma cruzi (strain CL Brener) Tc00.1047053509129.10 4 1	20	1689.83	CPHHVLVGAEVVCGR	9.4061
	Putative uncharacterized protein Trypanosoma cruzi (strain CL Brener) Tc00.1047053509129.10 4 1	20	1240.6	KDYDLTLGCR	8.5159
	Putative uncharacterized protein Trypanosoma cruzi (strain CL Brener) Tc00.1047053509129.10 4 1	20	1971.96	GQGWTGTLGFETACVLFK	8.4087
	Putative uncharacterized protein Trypanosoma cruzi (strain CL Brener) Tc00.1047053509129.10 4 1	20	602.351	VEAVGK	9.0428
	Putative uncharacterized protein Trypanosoma cruzi (strain CL Brener) Tc00.1047053509129.10 4 1	20	1078.59	EWAVVYIAK	8.636
	Putative uncharacterized protein Trypanosoma cruzi (strain CL Brener) Tc00.1047053509129.10 4 1	20	1340.71	SYTTSFVTPIPK	6.1691
	Putative uncharacterized protein Trypanosoma cruzi (strain CL Brener) Tc00.1047053509129.10 4 1	20	1922.91	KNGEYELSHEFVMPSR	9.3373
	Putative uncharacterized protein Trypanosoma cruzi (strain CL Brener) Tc00.1047053509129.10 4 1	20	2485.25	GQGWTGTLGFETACVLFKGNTLK	7.9201
	Putative uncharacterized protein Trypanosoma cruzi (strain CL Brener) Tc00.1047053509129.10 4 1	20	1795.8	NGEYELSHEFVMPSR	8.6693
Q4CLT3	Putative uncharacterized protein Trypanosoma cruzi (strain CL Brener) Tc00.1047053509129.10 4 1	11	1178.69	NLKPGVLLTHS	8.4657
	Putative uncharacterized protein Trypanosoma cruzi (strain CL Brener) Tc00.1047053509129.10 4 1	11	1794.81	NGEYELSHEFVMPSR	7.9149
	Putative uncharacterized protein Trypanosoma cruzi (strain CL Brener) Tc00.1047053509129.10 4 1	11	1182.58	FSVDVEYAPR	7.2178
	Putative uncharacterized protein Trypanosoma cruzi (strain CL Brener) Tc00.1047053509129.10 4 1	11	1445.76	LVDNWTAAVTLDK	8.3396
	Putative uncharacterized protein Trypanosoma cruzi (strain CL Brener) Tc00.1047053509129.10 4 1	11	1340.71	SYTTSFVTPIPK	8.16
	Putative uncharacterized protein Trypanosoma cruzi (strain CL Brener) Tc00.1047053509129.10 4 1	11	1971.96	GQGWTGTLGFETACVLFK	7.864
	Putative uncharacterized protein Trypanosoma cruzi (strain CL Brener) Tc00.1047053509129.10 4 1	11	1320.73	NKEWAVVYIAK	8.2242
	Putative uncharacterized protein Trypanosoma cruzi (strain CL Brener) Tc00.1047053509129.10 4 1	11	1240.6	KDYDLTLGCR	7.0907
	Putative uncharacterized protein Trypanosoma cruzi (strain CL Brener) Tc00.1047053509129.10 4 1	11	1191.63	YAHAGYALAVR	7.0393
	Putative uncharacterized protein Trypanosoma cruzi (strain CL Brener) Tc00.1047053509129.10 4 1	11	1922.91	KNGEYELSHEFVMPSR	6.7579
	Putative uncharacterized protein Trypanosoma cruzi (strain CL Brener) Tc00.1047053509129.10 4 1	11	1795.8	NGEYELSHEFVMPSR	7.883
Q4CLU4	Retrotransposon hot spot (RHS) protein_ putative (Fragment) Trypanosoma cruzi (strain CL Brener) Tc00.1047053508037.10 4 1	15	960.463	SDNLSPAEK	5.7704
	Retrotransposon hot spot (RHS) protein_ putative (Fragment) Trypanosoma cruzi (strain CL Brener) Tc00.1047053508037.10 4 1	15	1418.7	EVHQYQVSVSSR	7.1546
	Retrotransposon hot spot (RHS) protein_ putative (Fragment) Trypanosoma cruzi (strain CL Brener) Tc00.1047053508037.10 4 1	15	2698.51	LAELMVPNDFNLLILAIKDDLISK	6.9624
	Retrotransposon hot spot (RHS) protein_ putative (Fragment) Trypanosoma cruzi (strain CL Brener) Tc00.1047053508037.10 4 1	15	1279.64	NEPTVQAVYMK	6.2906
	Retrotransposon hot spot (RHS) protein_ putative (Fragment) Trypanosoma cruzi (strain CL Brener) Tc00.1047053508037.10 4 1	15	2460.32	VLEDHSLFAFLSEAFVNAIIPK	5.7434
	Retrotransposon hot spot (RHS) protein_ putative (Fragment) Trypanosoma cruzi (strain CL Brener) Tc00.1047053508037.10 4 1	15	2308.11	GWGMIVVTSPNEGNFKEWEK	5.6439
	Retrotransposon hot spot (RHS) protein_ putative (Fragment) Trypanosoma cruzi (strain CL Brener) Tc00.1047053508037.10 4 1	15	2203.22	TLVGLQITTASAHHTIPSTVR	5.5535
	Retrotransposon hot spot (RHS) protein_ putative (Fragment) Trypanosoma cruzi (strain CL Brener) Tc00.1047053508037.10 4 1	15	1756.78	EAPPIVEEEQEQETE	5.9462
	Retrotransposon hot spot (RHS) protein_ putative (Fragment) Trypanosoma cruzi (strain CL Brener) Tc00.1047053508037.10 4 1	15	1836.9	EVHQYQVSVSSRDFR	5.302
	Retrotransposon hot spot (RHS) protein_ putative (Fragment) Trypanosoma cruzi (strain CL Brener) Tc00.1047053508037.10 4 1	15	3362.67	SDNLSPAEKEIVAFWEKEVHQYQVSVSSR	4.9859
	Retrotransposon hot spot (RHS) protein_ putative (Fragment) Trypanosoma cruzi (strain CL Brener) Tc00.1047053508037.10 4 1	15	3488.71	INIESQVLYKPEAENFPLVDGFFFMDSNPK	6.0696
	Retrotransposon hot spot (RHS) protein_ putative (Fragment) Trypanosoma cruzi (strain CL Brener) Tc00.1047053508037.10 4 1	15	1205.59	EWEKQSGSVR	6.3613
	Retrotransposon hot spot (RHS) protein_ putative (Fragment) Trypanosoma cruzi (strain CL Brener) Tc00.1047053508037.10 4 1	15	1774.79	EAPPIVEEEQEQETE	5.7581
	Retrotransposon hot spot (RHS) protein_ putative (Fragment) Trypanosoma cruzi (strain CL Brener) Tc00.1047053508037.10 4 1	15	3363.65	SDNLSPAEKEIVAFWEKEVHQYQVSVSSR	5.4591
	Retrotransposon hot spot (RHS) protein_ putative (Fragment) Trypanosoma cruzi (strain CL Brener) Tc00.1047053508037.10 4 1	15	1837.88	EVHQYQVSVSSRDFR	5.9287
Q4CLW3	Trifunctional enzyme alpha subunit_ mitochondrial-like protein_ putative (Fragment) Trypanosoma cruzi (strain CL Brener) Tc00.1047053509701.10 4 1	24	2051.09	TVGVIGAGVMGSGIVHHFANK	7.0274
	Trifunctional enzyme alpha subunit_ mitochondrial-like protein_ putative (Fragment) Trypanosoma cruzi (strain CL Brener) Tc00.1047053509701.10 4 1	24	1878.92	YPENIVGMHFFNPVSK	7.4106
	Trifunctional enzyme alpha subunit_ mitochondrial-like protein_ putative (Fragment) Trypanosoma cruzi (strain CL Brener) Tc00.1047053509701.10 4 1	24	1652.95	KPIIVQDAPGFVVNR	7.1085
	Trifunctional enzyme alpha subunit_ mitochondrial-like protein_ putative (Fragment) Trypanosoma cruzi (strain CL Brener) Tc00.1047053509701.10 4 1	24	1551.9	WVGGLVDKPLKPSR	7.1214
	Trifunctional enzyme alpha subunit_ mitochondrial-like protein_ putative (Fragment) Trypanosoma cruzi (strain CL Brener) Tc00.1047053509701.10 4 1	24	1451.72	AILDFGMPMGPFR	7.324
	Trifunctional enzyme alpha subunit_ mitochondrial-like protein_ putative (Fragment) Trypanosoma cruzi (strain CL Brener) Tc00.1047053509701.10 4 1	24	2006.99	ALEAVLYSATHSNAEGFAR	6.6269
	Trifunctional enzyme alpha subunit_ mitochondrial-like protein_ putative (Fragment) Trypanosoma cruzi (strain CL Brener) Tc00.1047053509701.10 4 1	24	931.448	DANEIVDR	6.3997
	Trifunctional enzyme alpha subunit_ mitochondrial-like protein_ putative (Fragment) Trypanosoma cruzi (strain CL Brener) Tc00.1047053509701.10 4 1	24	2069.98	SNFCVGADLDQLYPLTEK	6.3723
	Trifunctional enzyme alpha subunit_ mitochondrial-like protein_ putative (Fragment) Trypanosoma cruzi (strain CL Brener) Tc00.1047053509701.10 4 1	24	1004.46	MGHELFDR	6.2913
	Trifunctional enzyme alpha subunit_ mitochondrial-like protein_ putative (Fragment) Trypanosoma cruzi (strain CL Brener) Tc00.1047053509701.10 4 1	24	1939.11	TGKKPIIVQDAPGFVVNR	5.8566
	Trifunctional enzyme alpha subunit_ mitochondrial-like protein_ putative (Fragment) Trypanosoma cruzi (strain CL Brener) Tc00.1047053509701.10 4 1	24	1687.82	NQMALYFLDEGMKK	6.2302
	Trifunctional enzyme alpha subunit_ mitochondrial-like protein_ putative (Fragment) Trypanosoma cruzi (strain CL Brener) Tc00.1047053509701.10 4 1	24	1173.59	NKDANEIVDR	5.7453
	Trifunctional enzyme alpha subunit_ mitochondrial-like protein_ putative (Fragment) Trypanosoma cruzi (strain CL Brener) Tc00.1047053509701.10 4 1	24	2816.47	EPFPVVAAINGLALGGGFELALACHHR	5.5698
	Trifunctional enzyme alpha subunit_ mitochondrial-like protein_ putative (Fragment) Trypanosoma cruzi (strain CL Brener) Tc00.1047053509701.10 4 1	24	2292.14	ALEAVLYSATHSNAEGFARER	5.6284
	Trifunctional enzyme alpha subunit_ mitochondrial-like protein_ putative (Fragment) Trypanosoma cruzi (strain CL Brener) Tc00.1047053509701.10 4 1	24	1718.9	EREAFSELLVTPEAK	5.418
	Trifunctional enzyme alpha subunit_ mitochondrial-like protein_ putative (Fragment) Trypanosoma cruzi (strain CL Brener) Tc00.1047053509701.10 4 1	24	2198.08	SNFCVGADLDQLYPLTEKK	4.994
	Trifunctional enzyme alpha subunit_ mitochondrial-like protein_ putative (Fragment) Trypanosoma cruzi (strain CL Brener) Tc00.1047053509701.10 4 1	24	1214.67	LAVDDKVDLAR	6.5351
	Trifunctional enzyme alpha subunit_ mitochondrial-like protein_ putative (Fragment) Trypanosoma cruzi (strain CL Brener) Tc00.1047053509701.10 4 1	24	1186.66	KITPAIMQER	5.7535
	Trifunctional enzyme alpha subunit_ mitochondrial-like protein_ putative (Fragment) Trypanosoma cruzi (strain CL Brener) Tc00.1047053509701.10 4 1	24	1438.8	KAGAVNVVIPAEDR	6.3455
	Trifunctional enzyme alpha subunit_ mitochondrial-like protein_ putative (Fragment) Trypanosoma cruzi (strain CL Brener) Tc00.1047053509701.10 4 1	24	1174.57	NKDANEIVDR	6.7323
	Trifunctional enzyme alpha subunit_ mitochondrial-like protein_ putative (Fragment) Trypanosoma cruzi (strain CL Brener) Tc00.1047053509701.10 4 1	24	731.393	EGIINGK	6.6701
	Trifunctional enzyme alpha subunit_ mitochondrial-like protein_ putative (Fragment) Trypanosoma cruzi (strain CL Brener) Tc00.1047053509701.10 4 1	24	2830.53	KPIIVQDAPGFVVNRILGVYMAEAGR	5.5692
	Trifunctional enzyme alpha subunit_ mitochondrial-like protein_ putative (Fragment) Trypanosoma cruzi (strain CL Brener) Tc00.1047053509701.10 4 1	24	1174.57	NKDANEIVDR	5.7368
	Trifunctional enzyme alpha subunit_ mitochondrial-like protein_ putative (Fragment) Trypanosoma cruzi (strain CL Brener) Tc00.1047053509701.10 4 1	24	1390.7	QEAVDKGIEMVR	5.7593
Q4CLW3	Trifunctional enzyme alpha subunit_ mitochondrial-like protein_ putative (Fragment) Trypanosoma cruzi (strain CL Brener) Tc00.1047053509701.10 4 1	22	1652.95	KPIIVQDAPGFVVNR	6.8812
	Trifunctional enzyme alpha subunit_ mitochondrial-like protein_ putative (Fragment) Trypanosoma cruzi (strain CL Brener) Tc00.1047053509701.10 4 1	22	1551.9	WVGGLVDKPLKPSR	6.4795
	Trifunctional enzyme alpha subunit_ mitochondrial-like protein_ putative (Fragment) Trypanosoma cruzi (strain CL Brener) Tc00.1047053509701.10 4 1	22	1257.65	QLQDVLRDDR	5.6635
	Trifunctional enzyme alpha subunit_ mitochondrial-like protein_ putative (Fragment) Trypanosoma cruzi (strain CL Brener) Tc00.1047053509701.10 4 1	22	928.554	MPLVEVIK	6.6027
	Trifunctional enzyme alpha subunit_ mitochondrial-like protein_ putative (Fragment) Trypanosoma cruzi (strain CL Brener) Tc00.1047053509701.10 4 1	22	1893.98	LTGLMTAVEWIMTSAAAK	6.2146
	Trifunctional enzyme alpha subunit_ mitochondrial-like protein_ putative (Fragment) Trypanosoma cruzi (strain CL Brener) Tc00.1047053509701.10 4 1	22	2334.24	LLDEVGLDVACHVGPILTDGIK	6.5842
	Trifunctional enzyme alpha subunit_ mitochondrial-like protein_ putative (Fragment) Trypanosoma cruzi (strain CL Brener) Tc00.1047053509701.10 4 1	22	1362.69	NLSLMDCLLQR	6.4492
	Trifunctional enzyme alpha subunit_ mitochondrial-like protein_ putative (Fragment) Trypanosoma cruzi (strain CL Brener) Tc00.1047053509701.10 4 1	22	1433.75	EAFSELLVTPEAK	7.1318
	Trifunctional enzyme alpha subunit_ mitochondrial-like protein_ putative (Fragment) Trypanosoma cruzi (strain CL Brener) Tc00.1047053509701.10 4 1	22	1451.72	AILDFGMPMGPFR	6.5893
	Trifunctional enzyme alpha subunit_ mitochondrial-like protein_ putative (Fragment) Trypanosoma cruzi (strain CL Brener) Tc00.1047053509701.10 4 1	22	1411.75	FFPNRPFVPYK	5.9038
	Trifunctional enzyme alpha subunit_ mitochondrial-like protein_ putative (Fragment) Trypanosoma cruzi (strain CL Brener) Tc00.1047053509701.10 4 1	22	1173.59	NKDANEIVDR	6.282
	Trifunctional enzyme alpha subunit_ mitochondrial-like protein_ putative (Fragment) Trypanosoma cruzi (strain CL Brener) Tc00.1047053509701.10 4 1	22	1363.67	FAPCPLLESMAK	6.2748
	Trifunctional enzyme alpha subunit_ mitochondrial-like protein_ putative (Fragment) Trypanosoma cruzi (strain CL Brener) Tc00.1047053509701.10 4 1	22	1696.9	FFPNRPFVPYKER	5.5229
	Trifunctional enzyme alpha subunit_ mitochondrial-like protein_ putative (Fragment) Trypanosoma cruzi (strain CL Brener) Tc00.1047053509701.10 4 1	22	1718.9	EREAFSELLVTPEAK	5.5704
	Trifunctional enzyme alpha subunit_ mitochondrial-like protein_ putative (Fragment) Trypanosoma cruzi (strain CL Brener) Tc00.1047053509701.10 4 1	22	858.504	GLSVIVDR	5.7984
	Trifunctional enzyme alpha subunit_ mitochondrial-like protein_ putative (Fragment) Trypanosoma cruzi (strain CL Brener) Tc00.1047053509701.10 4 1	22	2172.09	NLFATNTSSLSLTEMQTVSK	5.8335
	Trifunctional enzyme alpha subunit_ mitochondrial-like protein_ putative (Fragment) Trypanosoma cruzi (strain CL Brener) Tc00.1047053509701.10 4 1	22	1720.84	FAPCPLLESMAKNDK	5.8171
	Trifunctional enzyme alpha subunit_ mitochondrial-like protein_ putative (Fragment) Trypanosoma cruzi (strain CL Brener) Tc00.1047053509701.10 4 1	22	1438.8	KAGAVNVVIPAEDR	6.185
	Trifunctional enzyme alpha subunit_ mitochondrial-like protein_ putative (Fragment) Trypanosoma cruzi (strain CL Brener) Tc00.1047053509701.10 4 1	22	1214.67	LAVDDKVDLAR	5.8182
	Trifunctional enzyme alpha subunit_ mitochondrial-like protein_ putative (Fragment) Trypanosoma cruzi (strain CL Brener) Tc00.1047053509701.10 4 1	22	1892.97	NLSLMDCLLQRTSIGR	5.3492
	Trifunctional enzyme alpha subunit_ mitochondrial-like protein_ putative (Fragment) Trypanosoma cruzi (strain CL Brener) Tc00.1047053509701.10 4 1	22	1750.8	MAAEATRMGHELFDR	5.3459
	Trifunctional enzyme alpha subunit_ mitochondrial-like protein_ putative (Fragment) Trypanosoma cruzi (strain CL Brener) Tc00.1047053509701.10 4 1	22	2188.08	NLFATNTSSLSLTEMQTVSK	5.1673
Q4CLW8	Sterol 24-c-methyltransferase_ putative Trypanosoma cruzi (strain CL Brener) Tc00.1047053505683.10 4 1	5	1563.72	AEEENKDVSTTANR	6.4958
	Sterol 24-c-methyltransferase_ putative Trypanosoma cruzi (strain CL Brener) Tc00.1047053505683.10 4 1	5	2038.94	LAGCNVMGVNNNEYQISR	5.8132
	Sterol 24-c-methyltransferase_ putative Trypanosoma cruzi (strain CL Brener) Tc00.1047053505683.10 4 1	5	1329.59	YDPNNEEHRR	6.3156
	Sterol 24-c-methyltransferase_ putative Trypanosoma cruzi (strain CL Brener) Tc00.1047053505683.10 4 1	5	1058.55	GAEILEEAAR	5.1361
	Sterol 24-c-methyltransferase_ putative Trypanosoma cruzi (strain CL Brener) Tc00.1047053505683.10 4 1	5	1365.67	CSPLGRWFTNK	5.8561
Q4CLW8	Sterol 24-c-methyltransferase_ putative Trypanosoma cruzi (strain CL Brener) Tc00.1047053505683.10 4 1	7	1426.77	VLEFAGLAPSGTHK	6.1282
	Sterol 24-c-methyltransferase_ putative Trypanosoma cruzi (strain CL Brener) Tc00.1047053505683.10 4 1	7	1350.73	YLGESLLESLAR	5.7051
	Sterol 24-c-methyltransferase_ putative Trypanosoma cruzi (strain CL Brener) Tc00.1047053505683.10 4 1	7	2038.94	LAGCNVMGVNNNEYQISR	6.1558
	Sterol 24-c-methyltransferase_ putative Trypanosoma cruzi (strain CL Brener) Tc00.1047053505683.10 4 1	7	2232.14	VIKPGSYFVLYEWCITEK	5.7566
	Sterol 24-c-methyltransferase_ putative Trypanosoma cruzi (strain CL Brener) Tc00.1047053505683.10 4 1	7	1563.72	AEEENKDVSTTANR	5.8941
	Sterol 24-c-methyltransferase_ putative Trypanosoma cruzi (strain CL Brener) Tc00.1047053505683.10 4 1	7	1171.59	VKCFSEVFR	5.5981
	Sterol 24-c-methyltransferase_ putative Trypanosoma cruzi (strain CL Brener) Tc00.1047053505683.10 4 1	7	2055.92	LAGCNVMGVNNNEYQISR	5.1818
Q4CM35	Cytochrome c oxidase subunit 10_ putative Trypanosoma cruzi (strain CL Brener) Tc00.1047053455721.9 4 1	8	1952.98	HLTFMLTGTPEHLYHR	8.0353
	Cytochrome c oxidase subunit 10_ putative Trypanosoma cruzi (strain CL Brener) Tc00.1047053455721.9 4 1	8	1307.52	WGFDDMSYMR	8.0887
	Cytochrome c oxidase subunit 10_ putative Trypanosoma cruzi (strain CL Brener) Tc00.1047053455721.9 4 1	8	3065.55	DLHFPITPPPIEIEYLDEDPLEFAVR	6.8058
	Cytochrome c oxidase subunit 10_ putative Trypanosoma cruzi (strain CL Brener) Tc00.1047053455721.9 4 1	8	1259.65	INNNPTVGQFR	5.8161
	Cytochrome c oxidase subunit 10_ putative Trypanosoma cruzi (strain CL Brener) Tc00.1047053455721.9 4 1	8	1391.72	VFPNVACLCLAK	6.3274
	Cytochrome c oxidase subunit 10_ putative Trypanosoma cruzi (strain CL Brener) Tc00.1047053455721.9 4 1	8	1435.61	KWGFDDMSYMR	7.9179
	Cytochrome c oxidase subunit 10_ putative Trypanosoma cruzi (strain CL Brener) Tc00.1047053455721.9 4 1	8	2646.3	QDFFRHLTFMLTGTPEHLYHR	6.4053
	Cytochrome c oxidase subunit 10_ putative Trypanosoma cruzi (strain CL Brener) Tc00.1047053455721.9 4 1	8	1968.97	HLTFMLTGTPEHLYHR	6.5298
Q4CM56	Tryparedoxin peroxidase_ putative Trypanosoma cruzi (strain CL Brener) Tc00.1047053507259.10 4 1	7	1594.74	HGEVCPANWKPGDK	7.6291
	Tryparedoxin peroxidase_ putative Trypanosoma cruzi (strain CL Brener) Tc00.1047053507259.10 4 1	7	1211.67	QITVNDLPVGR	7.7023
	Tryparedoxin peroxidase_ putative Trypanosoma cruzi (strain CL Brener) Tc00.1047053507259.10 4 1	7	2214.06	LNHPAPDFNETALMPNGTFK	7.2594
	Tryparedoxin peroxidase_ putative Trypanosoma cruzi (strain CL Brener) Tc00.1047053507259.10 4 1	7	2342.16	LNHPAPDFNETALMPNGTFKK	7.2253
	Tryparedoxin peroxidase_ putative Trypanosoma cruzi (strain CL Brener) Tc00.1047053507259.10 4 1	7	1426.77	GGLGQMNIPILADK	7.603
	Tryparedoxin peroxidase_ putative Trypanosoma cruzi (strain CL Brener) Tc00.1047053507259.10 4 1	7	1585.79	SYGVLKEEDGVAYR	6.3329
	Tryparedoxin peroxidase_ putative Trypanosoma cruzi (strain CL Brener) Tc00.1047053507259.10 4 1	7	2215.05	LNHPAPDFNETALMPNGTFK	7.1433
Q4CM56	Tryparedoxin peroxidase_ putative Trypanosoma cruzi (strain CL Brener) Tc00.1047053507259.10 4 1	14	1426.77	GGLGQMNIPILADK	8.8412
	Tryparedoxin peroxidase_ putative Trypanosoma cruzi (strain CL Brener) Tc00.1047053507259.10 4 1	14	2214.06	LNHPAPDFNETALMPNGTFK	7.845
	Tryparedoxin peroxidase_ putative Trypanosoma cruzi (strain CL Brener) Tc00.1047053507259.10 4 1	14	1585.79	SYGVLKEEDGVAYR	8.3352
	Tryparedoxin peroxidase_ putative Trypanosoma cruzi (strain CL Brener) Tc00.1047053507259.10 4 1	14	1594.74	HGEVCPANWKPGDK	8.3046
	Tryparedoxin peroxidase_ putative Trypanosoma cruzi (strain CL Brener) Tc00.1047053507259.10 4 1	14	902.535	GLFIIDPK	8.6105
	Tryparedoxin peroxidase_ putative Trypanosoma cruzi (strain CL Brener) Tc00.1047053507259.10 4 1	14	2342.16	LNHPAPDFNETALMPNGTFKK	7.1792
	Tryparedoxin peroxidase_ putative Trypanosoma cruzi (strain CL Brener) Tc00.1047053507259.10 4 1	14	971.483	SKEYFGAVA	7.5112
	Tryparedoxin peroxidase_ putative Trypanosoma cruzi (strain CL Brener) Tc00.1047053507259.10 4 1	14	817.405	DVDEALR	7.9675
	Tryparedoxin peroxidase_ putative Trypanosoma cruzi (strain CL Brener) Tc00.1047053507259.10 4 1	14	756.356	EYFGAVA	7.4897
	Tryparedoxin peroxidase_ putative Trypanosoma cruzi (strain CL Brener) Tc00.1047053507259.10 4 1	14	1211.67	QITVNDLPVGR	6.5971
	Tryparedoxin peroxidase_ putative Trypanosoma cruzi (strain CL Brener) Tc00.1047053507259.10 4 1	14	1582.87	RGGLGQMNIPILADK	7.5053
	Tryparedoxin peroxidase_ putative Trypanosoma cruzi (strain CL Brener) Tc00.1047053507259.10 4 1	14	2343.14	LNHPAPDFNETALMPNGTFKK	8.1527
	Tryparedoxin peroxidase_ putative Trypanosoma cruzi (strain CL Brener) Tc00.1047053507259.10 4 1	14	2215.05	LNHPAPDFNETALMPNGTFK	7.9504
	Tryparedoxin peroxidase_ putative Trypanosoma cruzi (strain CL Brener) Tc00.1047053507259.10 4 1	14	2215.05	LNHPAPDFNETALMPNGTFK	7.1103
Q4CM59	Putative uncharacterized protein Trypanosoma cruzi (strain CL Brener) Tc00.1047053449247.10 4 1	5	1575.75	GLSEQQSTTPSSPEK	7.0976
	Putative uncharacterized protein Trypanosoma cruzi (strain CL Brener) Tc00.1047053449247.10 4 1	5	3988.18	LLAEQQLLLSTLPQPPSPVSTYLTAPVAPLTSVYHSR	7.1581
	Putative uncharacterized protein Trypanosoma cruzi (strain CL Brener) Tc00.1047053449247.10 4 1	5	817.43	VDLDVEK	7.5691
	Putative uncharacterized protein Trypanosoma cruzi (strain CL Brener) Tc00.1047053449247.10 4 1	5	2655.26	IMELSACFKGLSEQQSTTPSSPEK	5.8535
	Putative uncharacterized protein Trypanosoma cruzi (strain CL Brener) Tc00.1047053449247.10 4 1	5	2671.26	IMELSACFKGLSEQQSTTPSSPEK	5.9416
Q4CM63	Sterol 24-c-methyltransferase_ putative (Fragment) Trypanosoma cruzi (strain CL Brener) Tc00.1047053510185.10 4 1	4	1563.72	AEEENKDVSTTANR	6.4958
	Sterol 24-c-methyltransferase_ putative (Fragment) Trypanosoma cruzi (strain CL Brener) Tc00.1047053510185.10 4 1	4	2038.94	LAGCNVMGVNNNEYQISR	5.8132
	Sterol 24-c-methyltransferase_ putative (Fragment) Trypanosoma cruzi (strain CL Brener) Tc00.1047053510185.10 4 1	4	1329.59	YDPNNEEHRR	6.3156
	Sterol 24-c-methyltransferase_ putative (Fragment) Trypanosoma cruzi (strain CL Brener) Tc00.1047053510185.10 4 1	4	1365.67	CSPLGRWFTNK	5.8561
Q4CM63	Sterol 24-c-methyltransferase_ putative (Fragment) Trypanosoma cruzi (strain CL Brener) Tc00.1047053510185.10 4 1	7	1426.77	VLEFAGLAPSGTHK	6.1282
	Sterol 24-c-methyltransferase_ putative (Fragment) Trypanosoma cruzi (strain CL Brener) Tc00.1047053510185.10 4 1	7	1350.73	YLGESLLESLAR	5.7051
	Sterol 24-c-methyltransferase_ putative (Fragment) Trypanosoma cruzi (strain CL Brener) Tc00.1047053510185.10 4 1	7	2038.94	LAGCNVMGVNNNEYQISR	6.1558
	Sterol 24-c-methyltransferase_ putative (Fragment) Trypanosoma cruzi (strain CL Brener) Tc00.1047053510185.10 4 1	7	2232.14	VIKPGSYFVLYEWCITEK	5.7566
	Sterol 24-c-methyltransferase_ putative (Fragment) Trypanosoma cruzi (strain CL Brener) Tc00.1047053510185.10 4 1	7	1563.72	AEEENKDVSTTANR	5.8941
	Sterol 24-c-methyltransferase_ putative (Fragment) Trypanosoma cruzi (strain CL Brener) Tc00.1047053510185.10 4 1	7	1171.59	VKCFSEVFR	5.5981
	Sterol 24-c-methyltransferase_ putative (Fragment) Trypanosoma cruzi (strain CL Brener) Tc00.1047053510185.10 4 1	7	2055.92	LAGCNVMGVNNNEYQISR	5.1818
Q4CM66	Putative uncharacterized protein Trypanosoma cruzi (strain CL Brener) Tc00.1047053509651.10 4 1	17	1628.73	AYAEHQYPGSTYNK	7.2937
	Putative uncharacterized protein Trypanosoma cruzi (strain CL Brener) Tc00.1047053509651.10 4 1	17	1329.7	HQVSQPHIQQK	7.8411
	Putative uncharacterized protein Trypanosoma cruzi (strain CL Brener) Tc00.1047053509651.10 4 1	17	1342.62	NAENVDLPDAER	7.3452
	Putative uncharacterized protein Trypanosoma cruzi (strain CL Brener) Tc00.1047053509651.10 4 1	17	1758.85	NTTADSPLQPHVADHR	7.0239
	Putative uncharacterized protein Trypanosoma cruzi (strain CL Brener) Tc00.1047053509651.10 4 1	17	2835.27	YNSHPYGTGVVWLPLEEDNTDEDGK	6.9146
	Putative uncharacterized protein Trypanosoma cruzi (strain CL Brener) Tc00.1047053509651.10 4 1	17	1051.55	SRDELYLR	8.036
	Putative uncharacterized protein Trypanosoma cruzi (strain CL Brener) Tc00.1047053509651.10 4 1	17	2414.17	AAEGTTLNDASPPTADNLAASADLK	6.9435
	Putative uncharacterized protein Trypanosoma cruzi (strain CL Brener) Tc00.1047053509651.10 4 1	17	837.374	DDFDVAR	7.309
	Putative uncharacterized protein Trypanosoma cruzi (strain CL Brener) Tc00.1047053509651.10 4 1	17	1555.78	RPAEVGTADAVAAGDR	6.8487
	Putative uncharacterized protein Trypanosoma cruzi (strain CL Brener) Tc00.1047053509651.10 4 1	17	1056.54	SITSDQIHR	6.3954
	Putative uncharacterized protein Trypanosoma cruzi (strain CL Brener) Tc00.1047053509651.10 4 1	17	2431.23	VYAESAVRRPAEVGTADAVAAGDR	6.2286
	Putative uncharacterized protein Trypanosoma cruzi (strain CL Brener) Tc00.1047053509651.10 4 1	17	1032.47	AMGLPDDADK	5.3431
	Putative uncharacterized protein Trypanosoma cruzi (strain CL Brener) Tc00.1047053509651.10 4 1	17	3724.72	YNSHPYGTGVVWLPLEEDNTDEDGKNATFTAAGR	7.8585
	Putative uncharacterized protein Trypanosoma cruzi (strain CL Brener) Tc00.1047053509651.10 4 1	17	1806.88	NACKFQPDEILQSTR	6.4265
	Putative uncharacterized protein Trypanosoma cruzi (strain CL Brener) Tc00.1047053509651.10 4 1	17	1917.94	RPAEVGTADAVAAGDRNTF	5.8203
	Putative uncharacterized protein Trypanosoma cruzi (strain CL Brener) Tc00.1047053509651.10 4 1	17	1863.9	FQPDEILQSTRGDMAR	5.9741
	Putative uncharacterized protein Trypanosoma cruzi (strain CL Brener) Tc00.1047053509651.10 4 1	17	1331.67	HQVSQPHIQQK	6.0273
Q4CM68	3-oxo-5-alpha-steroid 4-dehydrogenase_ putative (Fragment) Trypanosoma cruzi (strain CL Brener) Tc00.1047053457251.10 4 1	8	2108.07	VAAGSGNAENGQLQHVTLVDK	6.6255
	3-oxo-5-alpha-steroid 4-dehydrogenase_ putative (Fragment) Trypanosoma cruzi (strain CL Brener) Tc00.1047053457251.10 4 1	8	946.456	FSHATMPR	7.1453
	3-oxo-5-alpha-steroid 4-dehydrogenase_ putative (Fragment) Trypanosoma cruzi (strain CL Brener) Tc00.1047053457251.10 4 1	8	913.431	CMVPFLF	6.8723
	3-oxo-5-alpha-steroid 4-dehydrogenase_ putative (Fragment) Trypanosoma cruzi (strain CL Brener) Tc00.1047053457251.10 4 1	8	2343.29	VLVNASAAAMVVFELLNFAVHK	5.8079
	3-oxo-5-alpha-steroid 4-dehydrogenase_ putative (Fragment) Trypanosoma cruzi (strain CL Brener) Tc00.1047053457251.10 4 1	8	1004.52	DLGPQVGYR	6.9389
	3-oxo-5-alpha-steroid 4-dehydrogenase_ putative (Fragment) Trypanosoma cruzi (strain CL Brener) Tc00.1047053457251.10 4 1	8	2602.37	VAAGSGNAENGQLQHVTLVDKQPLR	6.124
	3-oxo-5-alpha-steroid 4-dehydrogenase_ putative (Fragment) Trypanosoma cruzi (strain CL Brener) Tc00.1047053457251.10 4 1	8	2109.06	VAAGSGNAENGQLQHVTLVDK	5.6784
	3-oxo-5-alpha-steroid 4-dehydrogenase_ putative (Fragment) Trypanosoma cruzi (strain CL Brener) Tc00.1047053457251.10 4 1	8	3031.62	VLVNASAAAMVVFELLNFAVHKQLSGMR	4.9697
Q4CM92	Putative uncharacterized protein Trypanosoma cruzi (strain CL Brener) Tc00.1047053508955.20 4 1	6	1372.67	SSHDALESNVVSK	7.9865
	Putative uncharacterized protein Trypanosoma cruzi (strain CL Brener) Tc00.1047053508955.20 4 1	6	573.361	SLLLGA	6.7483
	Putative uncharacterized protein Trypanosoma cruzi (strain CL Brener) Tc00.1047053508955.20 4 1	6	1139.53	TVDEDYNKR	7.0334
	Putative uncharacterized protein Trypanosoma cruzi (strain CL Brener) Tc00.1047053508955.20 4 1	6	898.379	ADYEASDK	6.7568
	Putative uncharacterized protein Trypanosoma cruzi (strain CL Brener) Tc00.1047053508955.20 4 1	6	2156.05	SASLKALNEALNEYSTAMDK	6.817
	Putative uncharacterized protein Trypanosoma cruzi (strain CL Brener) Tc00.1047053508955.20 4 1	6	1670.76	ALNEALNEYSTAMDK	5.8867
Q4CM92	Putative uncharacterized protein Trypanosoma cruzi (strain CL Brener) Tc00.1047053508955.20 4 1	8	573.361	SLLLGA	8.4739
	Putative uncharacterized protein Trypanosoma cruzi (strain CL Brener) Tc00.1047053508955.20 4 1	8	1372.67	SSHDALESNVVSK	9.1234
	Putative uncharacterized protein Trypanosoma cruzi (strain CL Brener) Tc00.1047053508955.20 4 1	8	1669.77	ALNEALNEYSTAMDK	8.6897
	Putative uncharacterized protein Trypanosoma cruzi (strain CL Brener) Tc00.1047053508955.20 4 1	8	1139.53	TVDEDYNKR	8.7408
	Putative uncharacterized protein Trypanosoma cruzi (strain CL Brener) Tc00.1047053508955.20 4 1	8	900.461	EVMHSLGK	8.4989
	Putative uncharacterized protein Trypanosoma cruzi (strain CL Brener) Tc00.1047053508955.20 4 1	8	1286.63	ADYEASDKLFK	8.0246
	Putative uncharacterized protein Trypanosoma cruzi (strain CL Brener) Tc00.1047053508955.20 4 1	8	1868.91	ALNEALNEYSTAMDKAK	7.2287
	Putative uncharacterized protein Trypanosoma cruzi (strain CL Brener) Tc00.1047053508955.20 4 1	8	881.491	KFMLNTK	7.9674
Q4CMA6	Retrotransposon hot spot (RHS) protein_ putative (Fragment) Trypanosoma cruzi (strain CL Brener) Tc00.1047053503483.9 4 1	22	954.598	VLIGTPGIGK	6.9095
	Retrotransposon hot spot (RHS) protein_ putative (Fragment) Trypanosoma cruzi (strain CL Brener) Tc00.1047053503483.9 4 1	22	984.442	DFFSDPTR	6.0899
	Retrotransposon hot spot (RHS) protein_ putative (Fragment) Trypanosoma cruzi (strain CL Brener) Tc00.1047053503483.9 4 1	22	2229.07	LNHEGVHFLEQWKDYEGK	5.6223
	Retrotransposon hot spot (RHS) protein_ putative (Fragment) Trypanosoma cruzi (strain CL Brener) Tc00.1047053503483.9 4 1	22	1366.66	SYLGEEWVVER	5.3837
	Retrotransposon hot spot (RHS) protein_ putative (Fragment) Trypanosoma cruzi (strain CL Brener) Tc00.1047053503483.9 4 1	22	2735.45	LGAVNAALVAIKDIDVGEYFTLGEEK	5.7404
	Retrotransposon hot spot (RHS) protein_ putative (Fragment) Trypanosoma cruzi (strain CL Brener) Tc00.1047053503483.9 4 1	22	1773.8	SEFEGDTDQPAATHIR	6.5176
	Retrotransposon hot spot (RHS) protein_ putative (Fragment) Trypanosoma cruzi (strain CL Brener) Tc00.1047053503483.9 4 1	22	1829.99	AVREEHVGFTLTTTIR	5.3905
	Retrotransposon hot spot (RHS) protein_ putative (Fragment) Trypanosoma cruzi (strain CL Brener) Tc00.1047053503483.9 4 1	22	1503.78	EEHVGFTLTTTIR	4.5049
	Retrotransposon hot spot (RHS) protein_ putative (Fragment) Trypanosoma cruzi (strain CL Brener) Tc00.1047053503483.9 4 1	22	1358.76	TVGLKELEGGVTR	5.2989
	Retrotransposon hot spot (RHS) protein_ putative (Fragment) Trypanosoma cruzi (strain CL Brener) Tc00.1047053503483.9 4 1	22	887.429	QGETMPPK	6.1657
	Retrotransposon hot spot (RHS) protein_ putative (Fragment) Trypanosoma cruzi (strain CL Brener) Tc00.1047053503483.9 4 1	22	2308.07	DIDVGEYFTLGEEKEWYSK	5.7284
	Retrotransposon hot spot (RHS) protein_ putative (Fragment) Trypanosoma cruzi (strain CL Brener) Tc00.1047053503483.9 4 1	22	2197.16	TLVGLQMTTASAHHTITSTVK	5.3076
	Retrotransposon hot spot (RHS) protein_ putative (Fragment) Trypanosoma cruzi (strain CL Brener) Tc00.1047053503483.9 4 1	22	2187.05	DDGVEQSGEAPPVLMVLTSDK	5.4967
	Retrotransposon hot spot (RHS) protein_ putative (Fragment) Trypanosoma cruzi (strain CL Brener) Tc00.1047053503483.9 4 1	22	1041.56	GYIIYDVAK	5.439
	Retrotransposon hot spot (RHS) protein_ putative (Fragment) Trypanosoma cruzi (strain CL Brener) Tc00.1047053503483.9 4 1	22	2300.16	IQVVAHCFGSVMYVFDKTAK	5.8328
	Retrotransposon hot spot (RHS) protein_ putative (Fragment) Trypanosoma cruzi (strain CL Brener) Tc00.1047053503483.9 4 1	22	2417.22	KGTPPDTGFAPSTGWGMIVVSSPK	5.3965
	Retrotransposon hot spot (RHS) protein_ putative (Fragment) Trypanosoma cruzi (strain CL Brener) Tc00.1047053503483.9 4 1	22	3218.66	YVGSEISIVVLGGLWQCGMKGYIIYDVAK	5.8083
	Retrotransposon hot spot (RHS) protein_ putative (Fragment) Trypanosoma cruzi (strain CL Brener) Tc00.1047053503483.9 4 1	22	2038.89	QAGASRIVMNCPDEMDVK	5.4387
	Retrotransposon hot spot (RHS) protein_ putative (Fragment) Trypanosoma cruzi (strain CL Brener) Tc00.1047053503483.9 4 1	22	2230.06	LNHEGVHFLEQWKDYEGK	4.8881
	Retrotransposon hot spot (RHS) protein_ putative (Fragment) Trypanosoma cruzi (strain CL Brener) Tc00.1047053503483.9 4 1	22	2200.12	LNDFLTLEMEGRGILHANR	4.8957
	Retrotransposon hot spot (RHS) protein_ putative (Fragment) Trypanosoma cruzi (strain CL Brener) Tc00.1047053503483.9 4 1	22	1698.78	GGTNMADMKLNEFIR	5.1781
	Retrotransposon hot spot (RHS) protein_ putative (Fragment) Trypanosoma cruzi (strain CL Brener) Tc00.1047053503483.9 4 1	22	990.494	RPQWTMR	5.3737
Q4CMA6	Retrotransposon hot spot (RHS) protein_ putative (Fragment) Trypanosoma cruzi (strain CL Brener) Tc00.1047053503483.9 4 1	15	1041.56	GYIIYDVAK	7.6055
	Retrotransposon hot spot (RHS) protein_ putative (Fragment) Trypanosoma cruzi (strain CL Brener) Tc00.1047053503483.9 4 1	15	1773.8	SEFEGDTDQPAATHIR	6.6305
	Retrotransposon hot spot (RHS) protein_ putative (Fragment) Trypanosoma cruzi (strain CL Brener) Tc00.1047053503483.9 4 1	15	1718.93	ELPPPSPSKPQDSVLK	6.495
	Retrotransposon hot spot (RHS) protein_ putative (Fragment) Trypanosoma cruzi (strain CL Brener) Tc00.1047053503483.9 4 1	15	2289.12	GTPPDTGFAPSTGWGMIVVSSPK	7.1248
	Retrotransposon hot spot (RHS) protein_ putative (Fragment) Trypanosoma cruzi (strain CL Brener) Tc00.1047053503483.9 4 1	15	1437.7	LNDFLTLEMEGR	6.1581
	Retrotransposon hot spot (RHS) protein_ putative (Fragment) Trypanosoma cruzi (strain CL Brener) Tc00.1047053503483.9 4 1	15	1287.66	GYYLSLESTVR	6.4251
	Retrotransposon hot spot (RHS) protein_ putative (Fragment) Trypanosoma cruzi (strain CL Brener) Tc00.1047053503483.9 4 1	15	1503.78	EEHVGFTLTTTIR	5.9071
	Retrotransposon hot spot (RHS) protein_ putative (Fragment) Trypanosoma cruzi (strain CL Brener) Tc00.1047053503483.9 4 1	15	1999.98	IQVVAHCFGSVMYVFDK	5.7846
	Retrotransposon hot spot (RHS) protein_ putative (Fragment) Trypanosoma cruzi (strain CL Brener) Tc00.1047053503483.9 4 1	15	3287.57	LEGLYESVYNASWHHVVEIPGGEGTGMEVK	5.994
	Retrotransposon hot spot (RHS) protein_ putative (Fragment) Trypanosoma cruzi (strain CL Brener) Tc00.1047053503483.9 4 1	15	2187.05	DDGVEQSGEAPPVLMVLTSDK	6.4305
	Retrotransposon hot spot (RHS) protein_ putative (Fragment) Trypanosoma cruzi (strain CL Brener) Tc00.1047053503483.9 4 1	15	1177.61	DTVTLLVCEK	5.4889
	Retrotransposon hot spot (RHS) protein_ putative (Fragment) Trypanosoma cruzi (strain CL Brener) Tc00.1047053503483.9 4 1	15	899.531	ALEQLGLR	4.9642
	Retrotransposon hot spot (RHS) protein_ putative (Fragment) Trypanosoma cruzi (strain CL Brener) Tc00.1047053503483.9 4 1	15	1766.98	AFMYGELVIAILEGLK	5.3195
	Retrotransposon hot spot (RHS) protein_ putative (Fragment) Trypanosoma cruzi (strain CL Brener) Tc00.1047053503483.9 4 1	15	2000.94	ARSEFEGDTDQPAATHIR	5.6856
	Retrotransposon hot spot (RHS) protein_ putative (Fragment) Trypanosoma cruzi (strain CL Brener) Tc00.1047053503483.9 4 1	15	2358.1	SEFEGDTDQPAATHIRVEEAR	5.3316
Q4CMB6	Sterol 24-c-methyltransferase_ putative (Fragment) Trypanosoma cruzi (strain CL Brener) Tc00.1047053504191.19 4 1	4	1563.72	AEEENKDVSTTANR	6.4958
	Sterol 24-c-methyltransferase_ putative (Fragment) Trypanosoma cruzi (strain CL Brener) Tc00.1047053504191.19 4 1	4	2038.94	LAGCNVMGVNNNEYQISR	5.8132
	Sterol 24-c-methyltransferase_ putative (Fragment) Trypanosoma cruzi (strain CL Brener) Tc00.1047053504191.19 4 1	4	1411.77	SAGAPATLPLNLMR	5.8244
	Sterol 24-c-methyltransferase_ putative (Fragment) Trypanosoma cruzi (strain CL Brener) Tc00.1047053504191.19 4 1	4	1785.95	MSAGAPATLPLNLMRSR	5.5125
Q4CMB6	Sterol 24-c-methyltransferase_ putative (Fragment) Trypanosoma cruzi (strain CL Brener) Tc00.1047053504191.19 4 1	5	1350.73	YLGESLLESLAR	5.7051
	Sterol 24-c-methyltransferase_ putative (Fragment) Trypanosoma cruzi (strain CL Brener) Tc00.1047053504191.19 4 1	5	2038.94	LAGCNVMGVNNNEYQISR	6.1558
	Sterol 24-c-methyltransferase_ putative (Fragment) Trypanosoma cruzi (strain CL Brener) Tc00.1047053504191.19 4 1	5	1563.72	AEEENKDVSTTANR	5.8941
	Sterol 24-c-methyltransferase_ putative (Fragment) Trypanosoma cruzi (strain CL Brener) Tc00.1047053504191.19 4 1	5	1411.77	SAGAPATLPLNLMR	4.8723
	Sterol 24-c-methyltransferase_ putative (Fragment) Trypanosoma cruzi (strain CL Brener) Tc00.1047053504191.19 4 1	5	2055.92	LAGCNVMGVNNNEYQISR	5.1818
Q4CMB7	Sterol 24-c-methyltransferase_ putative Trypanosoma cruzi (strain CL Brener) Tc00.1047053504191.10 4 1	7	1563.72	AEEENKDVSTTANR	6.4958
	Sterol 24-c-methyltransferase_ putative Trypanosoma cruzi (strain CL Brener) Tc00.1047053504191.10 4 1	7	2038.94	LAGCNVMGVNNNEYQISR	5.8132
	Sterol 24-c-methyltransferase_ putative Trypanosoma cruzi (strain CL Brener) Tc00.1047053504191.10 4 1	7	1329.59	YDPNNEEHRR	6.3156
	Sterol 24-c-methyltransferase_ putative Trypanosoma cruzi (strain CL Brener) Tc00.1047053504191.10 4 1	7	1411.77	SAGAPATLPLNLMR	5.8244
	Sterol 24-c-methyltransferase_ putative Trypanosoma cruzi (strain CL Brener) Tc00.1047053504191.10 4 1	7	1058.55	GAEILEEAAR	5.1361
	Sterol 24-c-methyltransferase_ putative Trypanosoma cruzi (strain CL Brener) Tc00.1047053504191.10 4 1	7	1365.67	CSPLGRWFTNK	5.8561
	Sterol 24-c-methyltransferase_ putative Trypanosoma cruzi (strain CL Brener) Tc00.1047053504191.10 4 1	7	1785.95	MSAGAPATLPLNLMRSR	5.5125
Q4CMB7	Sterol 24-c-methyltransferase_ putative Trypanosoma cruzi (strain CL Brener) Tc00.1047053504191.10 4 1	8	1426.77	VLEFAGLAPSGTHK	6.1282
	Sterol 24-c-methyltransferase_ putative Trypanosoma cruzi (strain CL Brener) Tc00.1047053504191.10 4 1	8	1350.73	YLGESLLESLAR	5.7051
	Sterol 24-c-methyltransferase_ putative Trypanosoma cruzi (strain CL Brener) Tc00.1047053504191.10 4 1	8	2038.94	LAGCNVMGVNNNEYQISR	6.1558
	Sterol 24-c-methyltransferase_ putative Trypanosoma cruzi (strain CL Brener) Tc00.1047053504191.10 4 1	8	2232.14	VIKPGSYFVLYEWCITEK	5.7566
	Sterol 24-c-methyltransferase_ putative Trypanosoma cruzi (strain CL Brener) Tc00.1047053504191.10 4 1	8	1563.72	AEEENKDVSTTANR	5.8941
	Sterol 24-c-methyltransferase_ putative Trypanosoma cruzi (strain CL Brener) Tc00.1047053504191.10 4 1	8	1411.77	SAGAPATLPLNLMR	4.8723
	Sterol 24-c-methyltransferase_ putative Trypanosoma cruzi (strain CL Brener) Tc00.1047053504191.10 4 1	8	1171.59	VKCFSEVFR	5.5981
	Sterol 24-c-methyltransferase_ putative Trypanosoma cruzi (strain CL Brener) Tc00.1047053504191.10 4 1	8	2055.92	LAGCNVMGVNNNEYQISR	5.1818
Q4CMF1	Histone H4 Trypanosoma cruzi (strain CL Brener) Tc00.1047053508739.60 3 1	4	1176.52	DATAYTEYSR	8.5811
	Histone H4 Trypanosoma cruzi (strain CL Brener) Tc00.1047053508739.60 3 1	4	1257.72	TVTAVDVVNALR	8.7282
	Histone H4 Trypanosoma cruzi (strain CL Brener) Tc00.1047053508739.60 3 1	4	1385.81	TVTAVDVVNALRK	6.7968
	Histone H4 Trypanosoma cruzi (strain CL Brener) Tc00.1047053508739.60 3 1	4	1385.81	KTVTAVDVVNALR	7.585
Q4CMF1	Histone H4 Trypanosoma cruzi (strain CL Brener) Tc00.1047053508739.60 3 1	7	1257.72	TVTAVDVVNALR	9.1406
	Histone H4 Trypanosoma cruzi (strain CL Brener) Tc00.1047053508739.60 3 1	7	1385.81	TVTAVDVVNALRK	7.6205
	Histone H4 Trypanosoma cruzi (strain CL Brener) Tc00.1047053508739.60 3 1	7	1168.57	ISGVMYDEVR	8.0964
	Histone H4 Trypanosoma cruzi (strain CL Brener) Tc00.1047053508739.60 3 1	7	757.377	ILYGYE	7.7441
	Histone H4 Trypanosoma cruzi (strain CL Brener) Tc00.1047053508739.60 3 1	7	1385.81	KTVTAVDVVNALR	7.1371
	Histone H4 Trypanosoma cruzi (strain CL Brener) Tc00.1047053508739.60 3 1	7	1565.84	ISGVMYDEVRGVIK	7.7301
	Histone H4 Trypanosoma cruzi (strain CL Brener) Tc00.1047053508739.60 3 1	7	933.552	KFVEGVVR	7.4654
Q4CMJ5	Retrotransposon hot spot (RHS) protein_ putative (Fragment) Trypanosoma cruzi (strain CL Brener) Tc00.1047053506313.10 4 1	16	954.598	VLIGTPGIGK	6.9095
	Retrotransposon hot spot (RHS) protein_ putative (Fragment) Trypanosoma cruzi (strain CL Brener) Tc00.1047053506313.10 4 1	16	1450.72	DYEGKDTVTPVAR	6.933
	Retrotransposon hot spot (RHS) protein_ putative (Fragment) Trypanosoma cruzi (strain CL Brener) Tc00.1047053506313.10 4 1	16	1423.69	LNDFLTMELDGR	6.6112
	Retrotransposon hot spot (RHS) protein_ putative (Fragment) Trypanosoma cruzi (strain CL Brener) Tc00.1047053506313.10 4 1	16	2521.27	QRPEWTMSSSVKDTLLEGSTLR	5.7223
	Retrotransposon hot spot (RHS) protein_ putative (Fragment) Trypanosoma cruzi (strain CL Brener) Tc00.1047053506313.10 4 1	16	1342.77	LNAALTQILTER	5.5937
	Retrotransposon hot spot (RHS) protein_ putative (Fragment) Trypanosoma cruzi (strain CL Brener) Tc00.1047053506313.10 4 1	16	1130.61	NVLQSEALEK	5.9449
	Retrotransposon hot spot (RHS) protein_ putative (Fragment) Trypanosoma cruzi (strain CL Brener) Tc00.1047053506313.10 4 1	16	2106.16	HSLDAALQEASKPTTIAPKK	5.2379
	Retrotransposon hot spot (RHS) protein_ putative (Fragment) Trypanosoma cruzi (strain CL Brener) Tc00.1047053506313.10 4 1	16	1630.81	GADNLLGWSEAAAEVK	5.742
	Retrotransposon hot spot (RHS) protein_ putative (Fragment) Trypanosoma cruzi (strain CL Brener) Tc00.1047053506313.10 4 1	16	1715.96	VLSPHDIFFLVLGMK	5.6282
	Retrotransposon hot spot (RHS) protein_ putative (Fragment) Trypanosoma cruzi (strain CL Brener) Tc00.1047053506313.10 4 1	16	1041.56	GYIIYDVAK	5.439
	Retrotransposon hot spot (RHS) protein_ putative (Fragment) Trypanosoma cruzi (strain CL Brener) Tc00.1047053506313.10 4 1	16	2730.34	EKSAFEDFANAPICEYLGVLTLSR	6.0389
	Retrotransposon hot spot (RHS) protein_ putative (Fragment) Trypanosoma cruzi (strain CL Brener) Tc00.1047053506313.10 4 1	16	1491.72	GLEPDKQAEYWR	4.9778
	Retrotransposon hot spot (RHS) protein_ putative (Fragment) Trypanosoma cruzi (strain CL Brener) Tc00.1047053506313.10 4 1	16	1936.95	GVLNEIQATDAYARMER	5.9006
	Retrotransposon hot spot (RHS) protein_ putative (Fragment) Trypanosoma cruzi (strain CL Brener) Tc00.1047053506313.10 4 1	16	2452.15	IIMNCPDEVDVKAMCTWITR	5.7715
	Retrotransposon hot spot (RHS) protein_ putative (Fragment) Trypanosoma cruzi (strain CL Brener) Tc00.1047053506313.10 4 1	16	1252.64	TDMKLNDFLR	5.803
	Retrotransposon hot spot (RHS) protein_ putative (Fragment) Trypanosoma cruzi (strain CL Brener) Tc00.1047053506313.10 4 1	16	1976.88	WCHVVEVSGGEGTGMEVK	5.716
Q4CMJ5	Retrotransposon hot spot (RHS) protein_ putative (Fragment) Trypanosoma cruzi (strain CL Brener) Tc00.1047053506313.10 4 1	11	1041.56	GYIIYDVAK	7.6055
	Retrotransposon hot spot (RHS) protein_ putative (Fragment) Trypanosoma cruzi (strain CL Brener) Tc00.1047053506313.10 4 1	11	1423.69	LNDFLTMELDGR	5.7201
	Retrotransposon hot spot (RHS) protein_ putative (Fragment) Trypanosoma cruzi (strain CL Brener) Tc00.1047053506313.10 4 1	11	1188.56	HILDADEYGR	5.339
	Retrotransposon hot spot (RHS) protein_ putative (Fragment) Trypanosoma cruzi (strain CL Brener) Tc00.1047053506313.10 4 1	11	1386.69	IEGLYESVYSAR	5.079
	Retrotransposon hot spot (RHS) protein_ putative (Fragment) Trypanosoma cruzi (strain CL Brener) Tc00.1047053506313.10 4 1	11	1520.77	GVLNEIQATDAYAR	5.4403
	Retrotransposon hot spot (RHS) protein_ putative (Fragment) Trypanosoma cruzi (strain CL Brener) Tc00.1047053506313.10 4 1	11	1763.89	DKGVLNEIQATDAYAR	5.5755
	Retrotransposon hot spot (RHS) protein_ putative (Fragment) Trypanosoma cruzi (strain CL Brener) Tc00.1047053506313.10 4 1	11	1677.81	AMCTWITRGLEPDK	5.4484
	Retrotransposon hot spot (RHS) protein_ putative (Fragment) Trypanosoma cruzi (strain CL Brener) Tc00.1047053506313.10 4 1	11	1436.68	QRPEWTMSSSVK	5.2364
	Retrotransposon hot spot (RHS) protein_ putative (Fragment) Trypanosoma cruzi (strain CL Brener) Tc00.1047053506313.10 4 1	11	1453.72	QRPEWTMSSSVK	5.3868
	Retrotransposon hot spot (RHS) protein_ putative (Fragment) Trypanosoma cruzi (strain CL Brener) Tc00.1047053506313.10 4 1	11	1451.69	QRPEWTMSSSVK	5.0313
	Retrotransposon hot spot (RHS) protein_ putative (Fragment) Trypanosoma cruzi (strain CL Brener) Tc00.1047053506313.10 4 1	11	2291.04	WCHVVEVSGGEGTGMEVKEGK	4.94
Q4CMS2	Putative uncharacterized protein Trypanosoma cruzi (strain CL Brener) Tc00.1047053509995.20 4 1	9	1421.77	LVEQGIDPAIPNR	6.357
	Putative uncharacterized protein Trypanosoma cruzi (strain CL Brener) Tc00.1047053509995.20 4 1	9	3748.85	AAMPDLLTYLLQNVDSFSVQQAPFHNGSVMVAER	6.3353
	Putative uncharacterized protein Trypanosoma cruzi (strain CL Brener) Tc00.1047053509995.20 4 1	9	708.338	MADFPK	6.0995
	Putative uncharacterized protein Trypanosoma cruzi (strain CL Brener) Tc00.1047053509995.20 4 1	9	2668.28	HTDGQTALHWCVALGDNYLPMLR	5.9044
	Putative uncharacterized protein Trypanosoma cruzi (strain CL Brener) Tc00.1047053509995.20 4 1	9	1374.74	THLHYAILHNR	6.1147
	Putative uncharacterized protein Trypanosoma cruzi (strain CL Brener) Tc00.1047053509995.20 4 1	9	2559.13	NVEIMLNECDDVSVDDIGEHQK	5.4618
	Putative uncharacterized protein Trypanosoma cruzi (strain CL Brener) Tc00.1047053509995.20 4 1	9	1580.68	ENVTSMMYAMEFK	4.9348
	Putative uncharacterized protein Trypanosoma cruzi (strain CL Brener) Tc00.1047053509995.20 4 1	9	2772.26	GRNVEIMLNECDDVSVDDIGEHQK	5.7206
	Putative uncharacterized protein Trypanosoma cruzi (strain CL Brener) Tc00.1047053509995.20 4 1	9	2669.26	HTDGQTALHWCVALGDNYLPMLR	5.2692
Q4CMT2	Microtubule-associated protein_ putative (Fragment) Trypanosoma cruzi (strain CL Brener) Tc00.1047053507447.19 4 1	6	1798.86	STTQDAYRPVDPSAYK	8.4298
	Microtubule-associated protein_ putative (Fragment) Trypanosoma cruzi (strain CL Brener) Tc00.1047053507447.19 4 1	6	1467.71	ALPQEEQEDVGPR	8.0483
	Microtubule-associated protein_ putative (Fragment) Trypanosoma cruzi (strain CL Brener) Tc00.1047053507447.19 4 1	6	1022.48	HVDPDHFR	7.5655
	Microtubule-associated protein_ putative (Fragment) Trypanosoma cruzi (strain CL Brener) Tc00.1047053507447.19 4 1	6	1954.96	STTQDAYRPVDPSAYKR	5.9579
	Microtubule-associated protein_ putative (Fragment) Trypanosoma cruzi (strain CL Brener) Tc00.1047053507447.19 4 1	6	1468.69	ALPQEEEEDVGPR	8.0367
	Microtubule-associated protein_ putative (Fragment) Trypanosoma cruzi (strain CL Brener) Tc00.1047053507447.19 4 1	6	1453.72	ALPLEEEEDVGPR	5.0521
Q4CMT2	Microtubule-associated protein_ putative (Fragment) Trypanosoma cruzi (strain CL Brener) Tc00.1047053507447.19 4 1	2	1798.86	STTQDAYRPVDPSAYK	6.9442
	Microtubule-associated protein_ putative (Fragment) Trypanosoma cruzi (strain CL Brener) Tc00.1047053507447.19 4 1	2	1954.96	STTQDAYRPVDPSAYKR	4.9337
Q4CMT5	Putative uncharacterized protein Trypanosoma cruzi (strain CL Brener) Tc00.1047053509497.20 4 1	21	1886.87	EKEFETLMSHVDYMK	6.83
	Putative uncharacterized protein Trypanosoma cruzi (strain CL Brener) Tc00.1047053509497.20 4 1	21	818.462	LLDASTAK	7.2029
	Putative uncharacterized protein Trypanosoma cruzi (strain CL Brener) Tc00.1047053509497.20 4 1	21	1158.53	AEFDEEYKK	6.5225
	Putative uncharacterized protein Trypanosoma cruzi (strain CL Brener) Tc00.1047053509497.20 4 1	21	1240.58	EYDALLEEMK	5.341
	Putative uncharacterized protein Trypanosoma cruzi (strain CL Brener) Tc00.1047053509497.20 4 1	21	2004.02	ENALLSGPATTSEWIMRK	6.2997
	Putative uncharacterized protein Trypanosoma cruzi (strain CL Brener) Tc00.1047053509497.20 4 1	21	916.546	SILSLEVR	6.8962
	Putative uncharacterized protein Trypanosoma cruzi (strain CL Brener) Tc00.1047053509497.20 4 1	21	2140.05	QSLVETNKEYDALLEEMK	6.3804
	Putative uncharacterized protein Trypanosoma cruzi (strain CL Brener) Tc00.1047053509497.20 4 1	21	1875.93	ENALLSGPATTSEWIMR	5.7081
	Putative uncharacterized protein Trypanosoma cruzi (strain CL Brener) Tc00.1047053509497.20 4 1	21	1496.77	NLTALHEEQNTVK	5.0818
	Putative uncharacterized protein Trypanosoma cruzi (strain CL Brener) Tc00.1047053509497.20 4 1	21	1417.73	TAELQDSANVITR	5.1475
	Putative uncharacterized protein Trypanosoma cruzi (strain CL Brener) Tc00.1047053509497.20 4 1	21	4981.41	LEAVNLFLQHVFAQVEEEEEPLENIPEDATEVPLQQFEELCR	6.3169
	Putative uncharacterized protein Trypanosoma cruzi (strain CL Brener) Tc00.1047053509497.20 4 1	21	961.514	MVNEVTLR	4.7572
	Putative uncharacterized protein Trypanosoma cruzi (strain CL Brener) Tc00.1047053509497.20 4 1	21	2664.22	MADSNAVTVQEDLCDLQTQLEQR	5.5067
	Putative uncharacterized protein Trypanosoma cruzi (strain CL Brener) Tc00.1047053509497.20 4 1	21	2453.29	ISLESLTQVISLEDEIKHENR	5.4546
	Putative uncharacterized protein Trypanosoma cruzi (strain CL Brener) Tc00.1047053509497.20 4 1	21	2146.2	TFVLQNAIASRATSAQLQVK	5.5026
	Putative uncharacterized protein Trypanosoma cruzi (strain CL Brener) Tc00.1047053509497.20 4 1	21	2437.3	NLTALHEEQNTVKALSALLSER	5.5874
	Putative uncharacterized protein Trypanosoma cruzi (strain CL Brener) Tc00.1047053509497.20 4 1	21	1732.85	QMEDVEKGIENVVSR	5.6414
	Putative uncharacterized protein Trypanosoma cruzi (strain CL Brener) Tc00.1047053509497.20 4 1	21	2575.19	ADSNAVTVQEDLCDLQTQLEQR	7.1595
	Putative uncharacterized protein Trypanosoma cruzi (strain CL Brener) Tc00.1047053509497.20 4 1	21	1498.74	NLTALHEEQNTVK	5.6361
	Putative uncharacterized protein Trypanosoma cruzi (strain CL Brener) Tc00.1047053509497.20 4 1	21	1438.72	ENAMLQSKLAQTS	5.0511
	Putative uncharacterized protein Trypanosoma cruzi (strain CL Brener) Tc00.1047053509497.20 4 1	21	1574.81	RTAELQDSANVITR	5.6063
Q4CMT5	Putative uncharacterized protein Trypanosoma cruzi (strain CL Brener) Tc00.1047053509497.20 4 1	14	1029.59	AKEEQALLK	6.0323
	Putative uncharacterized protein Trypanosoma cruzi (strain CL Brener) Tc00.1047053509497.20 4 1	14	959.552	ALSALLSER	6.5432
	Putative uncharacterized protein Trypanosoma cruzi (strain CL Brener) Tc00.1047053509497.20 4 1	14	942.537	NLELQVAR	6.044
	Putative uncharacterized protein Trypanosoma cruzi (strain CL Brener) Tc00.1047053509497.20 4 1	14	916.546	SILSLEVR	6.0643
	Putative uncharacterized protein Trypanosoma cruzi (strain CL Brener) Tc00.1047053509497.20 4 1	14	1496.77	NLTALHEEQNTVK	5.4367
	Putative uncharacterized protein Trypanosoma cruzi (strain CL Brener) Tc00.1047053509497.20 4 1	14	2140.05	QSLVETNKEYDALLEEMK	5.5761
	Putative uncharacterized protein Trypanosoma cruzi (strain CL Brener) Tc00.1047053509497.20 4 1	14	1089.61	MVNEVTLRK	5.4969
	Putative uncharacterized protein Trypanosoma cruzi (strain CL Brener) Tc00.1047053509497.20 4 1	14	1219.68	TFVLQNAIASR	5.3685
	Putative uncharacterized protein Trypanosoma cruzi (strain CL Brener) Tc00.1047053509497.20 4 1	14	1573.83	RTAELQDSANVITR	5.4313
	Putative uncharacterized protein Trypanosoma cruzi (strain CL Brener) Tc00.1047053509497.20 4 1	14	1384.77	SQARNLELQVAR	5.5572
	Putative uncharacterized protein Trypanosoma cruzi (strain CL Brener) Tc00.1047053509497.20 4 1	14	2141.03	QSLVETNKEYDALLEEMK	4.957
	Putative uncharacterized protein Trypanosoma cruzi (strain CL Brener) Tc00.1047053509497.20 4 1	14	1625.85	KNLTALHEEQNTVK	4.7368
	Putative uncharacterized protein Trypanosoma cruzi (strain CL Brener) Tc00.1047053509497.20 4 1	14	1220.66	TFVLQNAIASR	4.9235
	Putative uncharacterized protein Trypanosoma cruzi (strain CL Brener) Tc00.1047053509497.20 4 1	14	1292.66	LSRENAMLQSK	5.2352
Q4CMV9	Calpain-like cysteine peptidase_ putative (Fragment) Trypanosoma cruzi (strain CL Brener) Tc00.1047053504107.10 4 1	9	1563.83	SPTGHWWPLLLEK	7.2205
	Calpain-like cysteine peptidase_ putative (Fragment) Trypanosoma cruzi (strain CL Brener) Tc00.1047053504107.10 4 1	9	3785.8	FYTGYENLEGCTLQETYHDLTGNPVLNIPIDAK	6.5127
	Calpain-like cysteine peptidase_ putative (Fragment) Trypanosoma cruzi (strain CL Brener) Tc00.1047053504107.10 4 1	9	1265.75	SLFLPLSTFLK	6.292
	Calpain-like cysteine peptidase_ putative (Fragment) Trypanosoma cruzi (strain CL Brener) Tc00.1047053504107.10 4 1	9	1929.97	AAGADVTEGHYWLDLALK	6.0534
	Calpain-like cysteine peptidase_ putative (Fragment) Trypanosoma cruzi (strain CL Brener) Tc00.1047053504107.10 4 1	9	4788.34	IAELYSDGISQPLLPAEFSREQFGQGNHYECFMLTALSTLVR	5.4768
	Calpain-like cysteine peptidase_ putative (Fragment) Trypanosoma cruzi (strain CL Brener) Tc00.1047053504107.10 4 1	9	1366.69	SGRYALSVTCPR	6.3711
	Calpain-like cysteine peptidase_ putative (Fragment) Trypanosoma cruzi (strain CL Brener) Tc00.1047053504107.10 4 1	9	4007.92	EQFGQGNHYECFMLTALSTLVRFPSVIQNCFVSK	6.6584
	Calpain-like cysteine peptidase_ putative (Fragment) Trypanosoma cruzi (strain CL Brener) Tc00.1047053504107.10 4 1	9	2575.21	KLSVPEMDWDHPAEGHVELEQK	5.7378
	Calpain-like cysteine peptidase_ putative (Fragment) Trypanosoma cruzi (strain CL Brener) Tc00.1047053504107.10 4 1	9	4631.25	FTSPDEQLQYLQCGVVMVQNTSANAIPTHIVTGNNHKPIYK	5.2405
Q4CN47	Putative uncharacterized protein Trypanosoma cruzi (strain CL Brener) Tc00.1047053511639.20 4 1	9	1032.55	VEHMYLIK	6.9365
	Putative uncharacterized protein Trypanosoma cruzi (strain CL Brener) Tc00.1047053511639.20 4 1	9	1355.63	HYTEEEHAIAR	7.3573
	Putative uncharacterized protein Trypanosoma cruzi (strain CL Brener) Tc00.1047053511639.20 4 1	9	1951.01	LGVSFFEAWNASRPLEK	6.023
	Putative uncharacterized protein Trypanosoma cruzi (strain CL Brener) Tc00.1047053511639.20 4 1	9	1131.53	FMFGELMTR	6.1366
	Putative uncharacterized protein Trypanosoma cruzi (strain CL Brener) Tc00.1047053511639.20 4 1	9	993.562	TIFSIDVAK	5.1866
	Putative uncharacterized protein Trypanosoma cruzi (strain CL Brener) Tc00.1047053511639.20 4 1	9	1596.81	IKHYTEEEHAIAR	6.7559
	Putative uncharacterized protein Trypanosoma cruzi (strain CL Brener) Tc00.1047053511639.20 4 1	9	2340.03	NEIMDEAFEGEERLVSNDDK	5.1075
	Putative uncharacterized protein Trypanosoma cruzi (strain CL Brener) Tc00.1047053511639.20 4 1	9	1188.66	RVEHMYLIK	5.9571
	Putative uncharacterized protein Trypanosoma cruzi (strain CL Brener) Tc00.1047053511639.20 4 1	9	2291.11	MVLGFNDRLEAPNSINESQR	5.6831
Q4CN66	Putative uncharacterized protein Trypanosoma cruzi (strain CL Brener) Tc00.1047053506125.20 4 1	11	2390.21	IPQTADKELDENGVYLENITK	6.9442
	Putative uncharacterized protein Trypanosoma cruzi (strain CL Brener) Tc00.1047053506125.20 4 1	11	2120	SIAETLNTYQMLMNSFEK	6.8821
	Putative uncharacterized protein Trypanosoma cruzi (strain CL Brener) Tc00.1047053506125.20 4 1	11	1503.75	DGPTLSGLQMDITR	6.893
	Putative uncharacterized protein Trypanosoma cruzi (strain CL Brener) Tc00.1047053506125.20 4 1	11	1360.63	QEFVTAMEMFK	6.1168
	Putative uncharacterized protein Trypanosoma cruzi (strain CL Brener) Tc00.1047053506125.20 4 1	11	2927.4	HLGQVMEAYVSGEHSISSANGSPLNQSK	5.1863
	Putative uncharacterized protein Trypanosoma cruzi (strain CL Brener) Tc00.1047053506125.20 4 1	11	1488.72	KQEFVTAMEMFK	6.3971
	Putative uncharacterized protein Trypanosoma cruzi (strain CL Brener) Tc00.1047053506125.20 4 1	11	3349.55	NSDSTVEQLAHENQGKNPLSLEEQYYQVE	5.8997
	Putative uncharacterized protein Trypanosoma cruzi (strain CL Brener) Tc00.1047053506125.20 4 1	11	3553.7	SIAETLNTYQMLMNSFEKVAQCFVEIAGGSSK	6.2166
	Putative uncharacterized protein Trypanosoma cruzi (strain CL Brener) Tc00.1047053506125.20 4 1	11	1388.72	EGLPPLMAERNK	6.2083
	Putative uncharacterized protein Trypanosoma cruzi (strain CL Brener) Tc00.1047053506125.20 4 1	11	2486.21	VAQCFVEIAGGSSKNMVGLADGFK	5.8381
	Putative uncharacterized protein Trypanosoma cruzi (strain CL Brener) Tc00.1047053506125.20 4 1	11	1489.71	KQEFVTAMEMFK	5.5925
Q4CN79	Retrotransposon hot spot (RHS) protein_ putative (Fragment) Trypanosoma cruzi (strain CL Brener) Tc00.1047053504863.10 4 1	11	954.598	VLIGTPGIGK	6.9095
	Retrotransposon hot spot (RHS) protein_ putative (Fragment) Trypanosoma cruzi (strain CL Brener) Tc00.1047053504863.10 4 1	11	1423.69	LNDFLTMELDGR	6.6112
	Retrotransposon hot spot (RHS) protein_ putative (Fragment) Trypanosoma cruzi (strain CL Brener) Tc00.1047053504863.10 4 1	11	1555.75	LAAYFNGWEELSR	5.3769
	Retrotransposon hot spot (RHS) protein_ putative (Fragment) Trypanosoma cruzi (strain CL Brener) Tc00.1047053504863.10 4 1	11	1342.77	LNAALTQILTER	5.5937
	Retrotransposon hot spot (RHS) protein_ putative (Fragment) Trypanosoma cruzi (strain CL Brener) Tc00.1047053504863.10 4 1	11	3089.69	IFMHGEFVIELAKELKELPPPSPSKPR	5.1911
	Retrotransposon hot spot (RHS) protein_ putative (Fragment) Trypanosoma cruzi (strain CL Brener) Tc00.1047053504863.10 4 1	11	1041.56	GYIIYDVAK	5.439
	Retrotransposon hot spot (RHS) protein_ putative (Fragment) Trypanosoma cruzi (strain CL Brener) Tc00.1047053504863.10 4 1	11	1441.72	EFFKNPNNYIR	6.2179
	Retrotransposon hot spot (RHS) protein_ putative (Fragment) Trypanosoma cruzi (strain CL Brener) Tc00.1047053504863.10 4 1	11	1838.91	EIQISDAYARMEGTVR	5.4895
	Retrotransposon hot spot (RHS) protein_ putative (Fragment) Trypanosoma cruzi (strain CL Brener) Tc00.1047053504863.10 4 1	11	2226.14	HSLDAALQEASKPTTTIAPMK	5.222
	Retrotransposon hot spot (RHS) protein_ putative (Fragment) Trypanosoma cruzi (strain CL Brener) Tc00.1047053504863.10 4 1	11	1707.86	GVYNLLGWSEAAAEVK	5.3692
	Retrotransposon hot spot (RHS) protein_ putative (Fragment) Trypanosoma cruzi (strain CL Brener) Tc00.1047053504863.10 4 1	11	1166.57	EIQISDAYAR	4.6606
Q4CN79	Retrotransposon hot spot (RHS) protein_ putative (Fragment) Trypanosoma cruzi (strain CL Brener) Tc00.1047053504863.10 4 1	8	1041.56	GYIIYDVAK	7.6055
	Retrotransposon hot spot (RHS) protein_ putative (Fragment) Trypanosoma cruzi (strain CL Brener) Tc00.1047053504863.10 4 1	8	1547.7	CGPVNTVNLSDDEK	6.2866
	Retrotransposon hot spot (RHS) protein_ putative (Fragment) Trypanosoma cruzi (strain CL Brener) Tc00.1047053504863.10 4 1	8	1839.9	VHEYQFALTTDFVNR	6.3735
	Retrotransposon hot spot (RHS) protein_ putative (Fragment) Trypanosoma cruzi (strain CL Brener) Tc00.1047053504863.10 4 1	8	897.378	AMCAWMK	6.5395
	Retrotransposon hot spot (RHS) protein_ putative (Fragment) Trypanosoma cruzi (strain CL Brener) Tc00.1047053504863.10 4 1	8	1423.69	LNDFLTMELDGR	5.7201
	Retrotransposon hot spot (RHS) protein_ putative (Fragment) Trypanosoma cruzi (strain CL Brener) Tc00.1047053504863.10 4 1	8	1477.8	ALKEIQISDAYAR	5.6876
	Retrotransposon hot spot (RHS) protein_ putative (Fragment) Trypanosoma cruzi (strain CL Brener) Tc00.1047053504863.10 4 1	8	1525.85	GVLVSHALEQFGLR	5.2114
	Retrotransposon hot spot (RHS) protein_ putative (Fragment) Trypanosoma cruzi (strain CL Brener) Tc00.1047053504863.10 4 1	8	935.506	IGFRTADR	5.4554
Q4CNA4	Mitochondrial processing peptidase_ beta subunit_ putative (Fragment) Trypanosoma cruzi (strain CL Brener) Tc00.1047053508301.20 4 1	11	2062.95	TFSSLDHSTPTNTHFNEK	8.8179
	Mitochondrial processing peptidase_ beta subunit_ putative (Fragment) Trypanosoma cruzi (strain CL Brener) Tc00.1047053508301.20 4 1	11	2424.18	IDDVTPTNVQEVLQHYFYSR	8.5149
	Mitochondrial processing peptidase_ beta subunit_ putative (Fragment) Trypanosoma cruzi (strain CL Brener) Tc00.1047053508301.20 4 1	11	1608.87	VVVVGSGAVDHTALER	8.7233
	Mitochondrial processing peptidase_ beta subunit_ putative (Fragment) Trypanosoma cruzi (strain CL Brener) Tc00.1047053508301.20 4 1	11	1422.72	AAASNFGDLVAASTK	8.3429
	Mitochondrial processing peptidase_ beta subunit_ putative (Fragment) Trypanosoma cruzi (strain CL Brener) Tc00.1047053508301.20 4 1	11	1363.68	MLHQHELEQAK	9.2128
	Mitochondrial processing peptidase_ beta subunit_ putative (Fragment) Trypanosoma cruzi (strain CL Brener) Tc00.1047053508301.20 4 1	11	1430.67	SQHELGQHAMHR	8.3872
	Mitochondrial processing peptidase_ beta subunit_ putative (Fragment) Trypanosoma cruzi (strain CL Brener) Tc00.1047053508301.20 4 1	11	872.474	QVLHYGR	8.0752
	Mitochondrial processing peptidase_ beta subunit_ putative (Fragment) Trypanosoma cruzi (strain CL Brener) Tc00.1047053508301.20 4 1	11	1630.79	SAGFPEARYVGGEYK	7.2043
	Mitochondrial processing peptidase_ beta subunit_ putative (Fragment) Trypanosoma cruzi (strain CL Brener) Tc00.1047053508301.20 4 1	11	1277.67	RIPLEEMYAR	6.3818
	Mitochondrial processing peptidase_ beta subunit_ putative (Fragment) Trypanosoma cruzi (strain CL Brener) Tc00.1047053508301.20 4 1	11	1379.67	MLHQHELEQAK	6.9482
	Mitochondrial processing peptidase_ beta subunit_ putative (Fragment) Trypanosoma cruzi (strain CL Brener) Tc00.1047053508301.20 4 1	11	3668.73	TFSSLDHSTPTNTHFNEKCIEIANPFLQQYK	6.6658
Q4CNA4	Mitochondrial processing peptidase_ beta subunit_ putative (Fragment) Trypanosoma cruzi (strain CL Brener) Tc00.1047053508301.20 4 1	5	2062.95	TFSSLDHSTPTNTHFNEK	7.7998
	Mitochondrial processing peptidase_ beta subunit_ putative (Fragment) Trypanosoma cruzi (strain CL Brener) Tc00.1047053508301.20 4 1	5	1623.82	CIEIANPFLQQYK	8.1032
	Mitochondrial processing peptidase_ beta subunit_ putative (Fragment) Trypanosoma cruzi (strain CL Brener) Tc00.1047053508301.20 4 1	5	1608.87	VVVVGSGAVDHTALER	7.3393
	Mitochondrial processing peptidase_ beta subunit_ putative (Fragment) Trypanosoma cruzi (strain CL Brener) Tc00.1047053508301.20 4 1	5	1363.68	MLHQHELEQAK	8.6708
	Mitochondrial processing peptidase_ beta subunit_ putative (Fragment) Trypanosoma cruzi (strain CL Brener) Tc00.1047053508301.20 4 1	5	872.474	QVLHYGR	7.6331
Q4CNB5	Putative uncharacterized protein Trypanosoma cruzi (strain CL Brener) Tc00.1047053510615.4 4 1	5	2197.11	GGHEASSSASHHIIAPVAALER	10.0114
	Putative uncharacterized protein Trypanosoma cruzi (strain CL Brener) Tc00.1047053510615.4 4 1	5	2062.99	DPTLQDPYAPFVMQSPTR	8.2667
	Putative uncharacterized protein Trypanosoma cruzi (strain CL Brener) Tc00.1047053510615.4 4 1	5	710.318	GAVFAMD	8.6833
	Putative uncharacterized protein Trypanosoma cruzi (strain CL Brener) Tc00.1047053510615.4 4 1	5	1254.59	MHAHREGNFR	7.3111
	Putative uncharacterized protein Trypanosoma cruzi (strain CL Brener) Tc00.1047053510615.4 4 1	5	2572.21	DPTLQDPYAPFVMQSPTRHVDR	7.0482
	Putative uncharacterized protein Trypanosoma cruzi (strain CL Brener) Tc00.1047053510615.4 4 1	2	2197.11	GGHEASSSASHHIIAPVAALER	8.0258
	Putative uncharacterized protein Trypanosoma cruzi (strain CL Brener) Tc00.1047053510615.4 4 1	2	710.318	GAVFAMD	8.0484
Q4CNH5	Putative uncharacterized protein Trypanosoma cruzi (strain CL Brener) Tc00.1047053508785.10 4 1	6	1377.77	DAPLPVALEVPTR	7.1629
	Putative uncharacterized protein Trypanosoma cruzi (strain CL Brener) Tc00.1047053508785.10 4 1	6	1543.69	DGSAVGCHENSGVVR	5.7451
	Putative uncharacterized protein Trypanosoma cruzi (strain CL Brener) Tc00.1047053508785.10 4 1	6	2902.45	DAPLPVALEVPTRDGSAVGCHENSGVVR	5.4809
	Putative uncharacterized protein Trypanosoma cruzi (strain CL Brener) Tc00.1047053508785.10 4 1	6	1425.67	YSSVAEALEEAEK	4.7259
	Putative uncharacterized protein Trypanosoma cruzi (strain CL Brener) Tc00.1047053508785.10 4 1	6	2114.05	KTGVASCLQQIEDSVHVDK	5.5256
	Putative uncharacterized protein Trypanosoma cruzi (strain CL Brener) Tc00.1047053508785.10 4 1	6	1735.86	ATDEMAELPTVTLFR	7.6344
Q4CNI4	Putative uncharacterized protein Trypanosoma cruzi (strain CL Brener) Tc00.1047053510683.20 4 1	14	3799.91	ALASDEPPAEPLLIPAATEGDGLQGATLEPANRDPFR	7.2452
	Putative uncharacterized protein Trypanosoma cruzi (strain CL Brener) Tc00.1047053510683.20 4 1	14	953.469	DQFSTLSR	7.0406
	Putative uncharacterized protein Trypanosoma cruzi (strain CL Brener) Tc00.1047053510683.20 4 1	14	999.435	HMYYTER	6.86
	Putative uncharacterized protein Trypanosoma cruzi (strain CL Brener) Tc00.1047053510683.20 4 1	14	1207.65	LCQLYELLR	7.1381
	Putative uncharacterized protein Trypanosoma cruzi (strain CL Brener) Tc00.1047053510683.20 4 1	14	2483.21	SHDDVAAIPLEGTGGQTILSGADMK	6.5625
	Putative uncharacterized protein Trypanosoma cruzi (strain CL Brener) Tc00.1047053510683.20 4 1	14	3284.66	ALASDEPPAEPLLIPAATEGDGLQGATLEPANR	6.4918
	Putative uncharacterized protein Trypanosoma cruzi (strain CL Brener) Tc00.1047053510683.20 4 1	14	1464.71	ETDFFTLELHGR	6.5837
	Putative uncharacterized protein Trypanosoma cruzi (strain CL Brener) Tc00.1047053510683.20 4 1	14	2108.05	ATASAISVSSQSALSETDQVR	6.2912
	Putative uncharacterized protein Trypanosoma cruzi (strain CL Brener) Tc00.1047053510683.20 4 1	14	786.41	ENGTIPR	6.1532
	Putative uncharacterized protein Trypanosoma cruzi (strain CL Brener) Tc00.1047053510683.20 4 1	14	2112.05	WIHLYNVNTFEYNTVAK	5.8351
	Putative uncharacterized protein Trypanosoma cruzi (strain CL Brener) Tc00.1047053510683.20 4 1	14	2350.1	ATEFLDADWASSVREYFNTK	5.197
	Putative uncharacterized protein Trypanosoma cruzi (strain CL Brener) Tc00.1047053510683.20 4 1	14	3836.01	RPFFAFLTDDPSPDVLFIPKPPVYGPVAISNFSGK	5.4613
	Putative uncharacterized protein Trypanosoma cruzi (strain CL Brener) Tc00.1047053510683.20 4 1	14	1583.78	SRSHDEIVGMPLDK	6.3709
	Putative uncharacterized protein Trypanosoma cruzi (strain CL Brener) Tc00.1047053510683.20 4 1	14	943.51	LNASLEAPK	5.3925
Q4CNI8	Putative uncharacterized protein Trypanosoma cruzi (strain CL Brener) Tc00.1047053509139.10 4 1	8	2250.21	LIGDVANPLVGPDGATAIFGPQK	6.7701
	Putative uncharacterized protein Trypanosoma cruzi (strain CL Brener) Tc00.1047053509139.10 4 1	8	1492.67	HTPGGGGAGGMSGFFR	6.3706
	Putative uncharacterized protein Trypanosoma cruzi (strain CL Brener) Tc00.1047053509139.10 4 1	8	1858.96	WMTGTDVVAELLDLPAK	6.9072
	Putative uncharacterized protein Trypanosoma cruzi (strain CL Brener) Tc00.1047053509139.10 4 1	8	866.509	APAAVPAAAK	6.6147
	Putative uncharacterized protein Trypanosoma cruzi (strain CL Brener) Tc00.1047053509139.10 4 1	8	2177.05	DGPGAESGVTVFLGIGGSATNDR	5.1337
	Putative uncharacterized protein Trypanosoma cruzi (strain CL Brener) Tc00.1047053509139.10 4 1	8	1498.87	GLGALQALGVEMLVK	4.7591
	Putative uncharacterized protein Trypanosoma cruzi (strain CL Brener) Tc00.1047053509139.10 4 1	8	2106	AKDGGSEPLTTPFTGDDLER	5.3257
	Putative uncharacterized protein Trypanosoma cruzi (strain CL Brener) Tc00.1047053509139.10 4 1	8	1453.78	LEHGMLNASAAIVK	4.7061
Q4CNI8	Putative uncharacterized protein Trypanosoma cruzi (strain CL Brener) Tc00.1047053509139.10 4 1	11	2250.21	LIGDVANPLVGPDGATAIFGPQK	7.3266
	Putative uncharacterized protein Trypanosoma cruzi (strain CL Brener) Tc00.1047053509139.10 4 1	11	1492.67	HTPGGGGAGGMSGFFR	6.7383
	Putative uncharacterized protein Trypanosoma cruzi (strain CL Brener) Tc00.1047053509139.10 4 1	11	970.499	YAVEYVAR	7.0224
	Putative uncharacterized protein Trypanosoma cruzi (strain CL Brener) Tc00.1047053509139.10 4 1	11	1388.75	EYKDAALAAAIPR	6.24
	Putative uncharacterized protein Trypanosoma cruzi (strain CL Brener) Tc00.1047053509139.10 4 1	11	1331.72	LLQMVVVENMR	6.0127
	Putative uncharacterized protein Trypanosoma cruzi (strain CL Brener) Tc00.1047053509139.10 4 1	11	1183.63	LLHEQMREK	6.0537
	Putative uncharacterized protein Trypanosoma cruzi (strain CL Brener) Tc00.1047053509139.10 4 1	11	1906.87	DGGSEPLTTPFTGDDLER	5.2449
	Putative uncharacterized protein Trypanosoma cruzi (strain CL Brener) Tc00.1047053509139.10 4 1	11	698.296	MSSSMR	5.5643
	Putative uncharacterized protein Trypanosoma cruzi (strain CL Brener) Tc00.1047053509139.10 4 1	11	2177.05	DGPGAESGVTVFLGIGGSATNDR	5.8823
	Putative uncharacterized protein Trypanosoma cruzi (strain CL Brener) Tc00.1047053509139.10 4 1	11	803.437	RQSVGQK	5.2118
	Putative uncharacterized protein Trypanosoma cruzi (strain CL Brener) Tc00.1047053509139.10 4 1	11	1347.71	LLQMVVVENMR	5.5068
Q4CNJ6	Retrotransposon hot spot (RHS) protein_ putative (Fragment) Trypanosoma cruzi (strain CL Brener) Tc00.1047053506169.21 4 1	12	1878.94	DEGVLKEIQITDAYER	5.5938
	Retrotransposon hot spot (RHS) protein_ putative (Fragment) Trypanosoma cruzi (strain CL Brener) Tc00.1047053506169.21 4 1	12	1589.82	LHHEGVVSLEQWR	7.0103
	Retrotransposon hot spot (RHS) protein_ putative (Fragment) Trypanosoma cruzi (strain CL Brener) Tc00.1047053506169.21 4 1	12	1431.72	SNLGDEWVVERK	5.0907
	Retrotransposon hot spot (RHS) protein_ putative (Fragment) Trypanosoma cruzi (strain CL Brener) Tc00.1047053506169.21 4 1	12	2182.07	LHHEGVVSLEQWRDYEGK	6.6101
	Retrotransposon hot spot (RHS) protein_ putative (Fragment) Trypanosoma cruzi (strain CL Brener) Tc00.1047053506169.21 4 1	12	2309.09	GNVIMEAFVQEPDAYVQDQR	5.9337
	Retrotransposon hot spot (RHS) protein_ putative (Fragment) Trypanosoma cruzi (strain CL Brener) Tc00.1047053506169.21 4 1	12	1365.68	LNDFLTMELGGR	6.5328
	Retrotransposon hot spot (RHS) protein_ putative (Fragment) Trypanosoma cruzi (strain CL Brener) Tc00.1047053506169.21 4 1	12	2308.04	MSFGASGTCWPQLGGASGMLHR	4.8375
	Retrotransposon hot spot (RHS) protein_ putative (Fragment) Trypanosoma cruzi (strain CL Brener) Tc00.1047053506169.21 4 1	12	2882.33	VWPQWTMSSSVEDILLGGSNNSTDMK	5.7602
	Retrotransposon hot spot (RHS) protein_ putative (Fragment) Trypanosoma cruzi (strain CL Brener) Tc00.1047053506169.21 4 1	12	1560.79	FTFSTNIEDVLFK	5.6774
	Retrotransposon hot spot (RHS) protein_ putative (Fragment) Trypanosoma cruzi (strain CL Brener) Tc00.1047053506169.21 4 1	12	2148.07	AQEMKFTFSTNIEDVLFK	5.4375
	Retrotransposon hot spot (RHS) protein_ putative (Fragment) Trypanosoma cruzi (strain CL Brener) Tc00.1047053506169.21 4 1	12	2691.36	GNVIMEAFVQEPDAYVQDQRLLR	5.5907
	Retrotransposon hot spot (RHS) protein_ putative (Fragment) Trypanosoma cruzi (strain CL Brener) Tc00.1047053506169.21 4 1	12	1381.68	LNDFLTMELGGR	5.8274
Q4CNJ6	Retrotransposon hot spot (RHS) protein_ putative (Fragment) Trypanosoma cruzi (strain CL Brener) Tc00.1047053506169.21 4 1	8	1464.73	DYEGKDTVTPLAR	8.1154
	Retrotransposon hot spot (RHS) protein_ putative (Fragment) Trypanosoma cruzi (strain CL Brener) Tc00.1047053506169.21 4 1	8	1303.63	SNLGDEWVVER	5.7579
	Retrotransposon hot spot (RHS) protein_ putative (Fragment) Trypanosoma cruzi (strain CL Brener) Tc00.1047053506169.21 4 1	8	1365.68	LNDFLTMELGGR	6.1352
	Retrotransposon hot spot (RHS) protein_ putative (Fragment) Trypanosoma cruzi (strain CL Brener) Tc00.1047053506169.21 4 1	8	1219.67	AVRDEIIFEK	6.0321
	Retrotransposon hot spot (RHS) protein_ putative (Fragment) Trypanosoma cruzi (strain CL Brener) Tc00.1047053506169.21 4 1	8	1237.61	EIQITDAYER	5.2602
	Retrotransposon hot spot (RHS) protein_ putative (Fragment) Trypanosoma cruzi (strain CL Brener) Tc00.1047053506169.21 4 1	8	1431.72	SNLGDEWVVERK	5.7759
	Retrotransposon hot spot (RHS) protein_ putative (Fragment) Trypanosoma cruzi (strain CL Brener) Tc00.1047053506169.21 4 1	8	1655.81	GISGDGSDAAARHVAGSK	5.6899
	Retrotransposon hot spot (RHS) protein_ putative (Fragment) Trypanosoma cruzi (strain CL Brener) Tc00.1047053506169.21 4 1	8	1671.8	EIQITDAYERMER	5.6894
Q4CNK1	Nucleolar protein_ putative (Fragment) Trypanosoma cruzi (strain CL Brener) Tc00.1047053506189.10 4 1	7	2985.42	LNFFDTGNRPPTNMVAMAEALEQYQK	6.3224
	Nucleolar protein_ putative (Fragment) Trypanosoma cruzi (strain CL Brener) Tc00.1047053506189.10 4 1	7	2357.15	DAEEVTQQIADILEGDEALAAR	6.8546
	Nucleolar protein_ putative (Fragment) Trypanosoma cruzi (strain CL Brener) Tc00.1047053506189.10 4 1	7	1298.73	APASTIQILGAEK	5.7675
	Nucleolar protein_ putative (Fragment) Trypanosoma cruzi (strain CL Brener) Tc00.1047053506189.10 4 1	7	1979.05	GNTPKYGLIFHSTFIQR	5.4471
	Nucleolar protein_ putative (Fragment) Trypanosoma cruzi (strain CL Brener) Tc00.1047053506189.10 4 1	7	3369.66	LNFFDTGNRPPTNMVAMAEALEQYQKILR	5.5915
	Nucleolar protein_ putative (Fragment) Trypanosoma cruzi (strain CL Brener) Tc00.1047053506189.10 4 1	7	3265.65	ESLQQYLVEKMMLVAPNLTELMGQNIGAK	5.6347
	Nucleolar protein_ putative (Fragment) Trypanosoma cruzi (strain CL Brener) Tc00.1047053506189.10 4 1	7	1965.9	AVTSMGGDMAEVDWLNIR	5.1768
Q4CNK1	Nucleolar protein_ putative (Fragment) Trypanosoma cruzi (strain CL Brener) Tc00.1047053506189.10 4 1	6	1740.8	IDCFMETPPAVFGEK	6.1251
	Nucleolar protein_ putative (Fragment) Trypanosoma cruzi (strain CL Brener) Tc00.1047053506189.10 4 1	6	828.53	VALLIGSR	6.0486
	Nucleolar protein_ putative (Fragment) Trypanosoma cruzi (strain CL Brener) Tc00.1047053506189.10 4 1	6	1298.73	APASTIQILGAEK	4.651
	Nucleolar protein_ putative (Fragment) Trypanosoma cruzi (strain CL Brener) Tc00.1047053506189.10 4 1	6	2985.42	LNFFDTGNRPPTNMVAMAEALEQYQK	4.4905
	Nucleolar protein_ putative (Fragment) Trypanosoma cruzi (strain CL Brener) Tc00.1047053506189.10 4 1	6	1592.79	AFMERVTSLGYYR	5.6226
	Nucleolar protein_ putative (Fragment) Trypanosoma cruzi (strain CL Brener) Tc00.1047053506189.10 4 1	6	1299.72	APASTIQILGAEK	4.6904
Q4CNM5	ATP-dependent Clp protease subunit_ heat shock protein 100 (HSP100)_ putative (Fragment) Trypanosoma cruzi (strain CL Brener) Tc00.1047053508665.14 4 1	25	2374.15	VEAIPTQSPAPTQPHPNSDMTR	8.27
	ATP-dependent Clp protease subunit_ heat shock protein 100 (HSP100)_ putative (Fragment) Trypanosoma cruzi (strain CL Brener) Tc00.1047053508665.14 4 1	25	1787.91	SEGAMDAANLLKPMLAR	7.9559
	ATP-dependent Clp protease subunit_ heat shock protein 100 (HSP100)_ putative (Fragment) Trypanosoma cruzi (strain CL Brener) Tc00.1047053508665.14 4 1	25	1293.72	NNPVLIGEPGVGK	7.6505
	ATP-dependent Clp protease subunit_ heat shock protein 100 (HSP100)_ putative (Fragment) Trypanosoma cruzi (strain CL Brener) Tc00.1047053508665.14 4 1	25	1381.73	TIGATTLEEYRK	6.6523
	ATP-dependent Clp protease subunit_ heat shock protein 100 (HSP100)_ putative (Fragment) Trypanosoma cruzi (strain CL Brener) Tc00.1047053508665.14 4 1	25	2288.25	VAFGDTLLAVDHLLLALYESK	7.1743
	ATP-dependent Clp protease subunit_ heat shock protein 100 (HSP100)_ putative (Fragment) Trypanosoma cruzi (strain CL Brener) Tc00.1047053508665.14 4 1	25	790.431	DTNSILK	6.6398
	ATP-dependent Clp protease subunit_ heat shock protein 100 (HSP100)_ putative (Fragment) Trypanosoma cruzi (strain CL Brener) Tc00.1047053508665.14 4 1	25	1280.76	VEELLQPLLAR	7.4297
	ATP-dependent Clp protease subunit_ heat shock protein 100 (HSP100)_ putative (Fragment) Trypanosoma cruzi (strain CL Brener) Tc00.1047053508665.14 4 1	25	1227.6	YVEKDAAFER	6.855
	ATP-dependent Clp protease subunit_ heat shock protein 100 (HSP100)_ putative (Fragment) Trypanosoma cruzi (strain CL Brener) Tc00.1047053508665.14 4 1	25	1133.54	GDVPDTLSSSR	7.3507
	ATP-dependent Clp protease subunit_ heat shock protein 100 (HSP100)_ putative (Fragment) Trypanosoma cruzi (strain CL Brener) Tc00.1047053508665.14 4 1	25	1388.81	IFSLDLGALIAGAK	6.8985
	ATP-dependent Clp protease subunit_ heat shock protein 100 (HSP100)_ putative (Fragment) Trypanosoma cruzi (strain CL Brener) Tc00.1047053508665.14 4 1	25	1303.69	VGAGIVMDALMAR	7.0811
	ATP-dependent Clp protease subunit_ heat shock protein 100 (HSP100)_ putative (Fragment) Trypanosoma cruzi (strain CL Brener) Tc00.1047053508665.14 4 1	25	2266.22	ESPTPIILFIDEMHVVLGAGK	6.6732
	ATP-dependent Clp protease subunit_ heat shock protein 100 (HSP100)_ putative (Fragment) Trypanosoma cruzi (strain CL Brener) Tc00.1047053508665.14 4 1	25	1242.71	VTEVEVAAVVAR	7.5694
	ATP-dependent Clp protease subunit_ heat shock protein 100 (HSP100)_ putative (Fragment) Trypanosoma cruzi (strain CL Brener) Tc00.1047053508665.14 4 1	25	1798.93	VQLSSRPEEIDQLER	6.1362
	ATP-dependent Clp protease subunit_ heat shock protein 100 (HSP100)_ putative (Fragment) Trypanosoma cruzi (strain CL Brener) Tc00.1047053508665.14 4 1	25	2535.3	YETHHGVQITDNAVVVAVQLADR	6.176
	ATP-dependent Clp protease subunit_ heat shock protein 100 (HSP100)_ putative (Fragment) Trypanosoma cruzi (strain CL Brener) Tc00.1047053508665.14 4 1	25	2356.15	SDGQPEWTNAAATALQDAVALAR	5.9688
	ATP-dependent Clp protease subunit_ heat shock protein 100 (HSP100)_ putative (Fragment) Trypanosoma cruzi (strain CL Brener) Tc00.1047053508665.14 4 1	25	3063.65	SVLNEVRESPTPIILFIDEMHVVLGAGK	5.933
	ATP-dependent Clp protease subunit_ heat shock protein 100 (HSP100)_ putative (Fragment) Trypanosoma cruzi (strain CL Brener) Tc00.1047053508665.14 4 1	25	1410.75	AGLSRPHAPTGSFL	6.5993
	ATP-dependent Clp protease subunit_ heat shock protein 100 (HSP100)_ putative (Fragment) Trypanosoma cruzi (strain CL Brener) Tc00.1047053508665.14 4 1	25	1411.75	QAEDGKLDPLIGR	7.2483
	ATP-dependent Clp protease subunit_ heat shock protein 100 (HSP100)_ putative (Fragment) Trypanosoma cruzi (strain CL Brener) Tc00.1047053508665.14 4 1	25	1541.75	QRVDELHEMQTR	8.01
	ATP-dependent Clp protease subunit_ heat shock protein 100 (HSP100)_ putative (Fragment) Trypanosoma cruzi (strain CL Brener) Tc00.1047053508665.14 4 1	25	1085.5	YRGEFEER	7.8397
	ATP-dependent Clp protease subunit_ heat shock protein 100 (HSP100)_ putative (Fragment) Trypanosoma cruzi (strain CL Brener) Tc00.1047053508665.14 4 1	25	1653.88	SRAGLSRPHAPTGSFL	6.3814
	ATP-dependent Clp protease subunit_ heat shock protein 100 (HSP100)_ putative (Fragment) Trypanosoma cruzi (strain CL Brener) Tc00.1047053508665.14 4 1	25	1972.05	VEELLQPLLARYNEER	6.4657
	ATP-dependent Clp protease subunit_ heat shock protein 100 (HSP100)_ putative (Fragment) Trypanosoma cruzi (strain CL Brener) Tc00.1047053508665.14 4 1	25	2398.16	SDGQPEWTNAAATALQDAVALAR	8.2355
	ATP-dependent Clp protease subunit_ heat shock protein 100 (HSP100)_ putative (Fragment) Trypanosoma cruzi (strain CL Brener) Tc00.1047053508665.14 4 1	25	1434.73	IEQQKASMVQEK	6.4155
Q4CNM5	ATP-dependent Clp protease subunit_ heat shock protein 100 (HSP100)_ putative (Fragment) Trypanosoma cruzi (strain CL Brener) Tc00.1047053508665.14 4 1	19	2374.15	VEAIPTQSPAPTQPHPNSDMTR	7.6665
	ATP-dependent Clp protease subunit_ heat shock protein 100 (HSP100)_ putative (Fragment) Trypanosoma cruzi (strain CL Brener) Tc00.1047053508665.14 4 1	19	1413.81	TSIVEGIAQQIVR	7.3325
	ATP-dependent Clp protease subunit_ heat shock protein 100 (HSP100)_ putative (Fragment) Trypanosoma cruzi (strain CL Brener) Tc00.1047053508665.14 4 1	19	1381.73	TIGATTLEEYRK	7.3303
	ATP-dependent Clp protease subunit_ heat shock protein 100 (HSP100)_ putative (Fragment) Trypanosoma cruzi (strain CL Brener) Tc00.1047053508665.14 4 1	19	1280.76	VEELLQPLLAR	7.7519
	ATP-dependent Clp protease subunit_ heat shock protein 100 (HSP100)_ putative (Fragment) Trypanosoma cruzi (strain CL Brener) Tc00.1047053508665.14 4 1	19	1388.81	IFSLDLGALIAGAK	7.0197
	ATP-dependent Clp protease subunit_ heat shock protein 100 (HSP100)_ putative (Fragment) Trypanosoma cruzi (strain CL Brener) Tc00.1047053508665.14 4 1	19	2288.25	VAFGDTLLAVDHLLLALYESK	6.7163
	ATP-dependent Clp protease subunit_ heat shock protein 100 (HSP100)_ putative (Fragment) Trypanosoma cruzi (strain CL Brener) Tc00.1047053508665.14 4 1	19	1203.7	LLQLSSHLHR	6.2528
	ATP-dependent Clp protease subunit_ heat shock protein 100 (HSP100)_ putative (Fragment) Trypanosoma cruzi (strain CL Brener) Tc00.1047053508665.14 4 1	19	1798.93	VQLSSRPEEIDQLER	5.9651
	ATP-dependent Clp protease subunit_ heat shock protein 100 (HSP100)_ putative (Fragment) Trypanosoma cruzi (strain CL Brener) Tc00.1047053508665.14 4 1	19	1242.71	VTEVEVAAVVAR	6.881
	ATP-dependent Clp protease subunit_ heat shock protein 100 (HSP100)_ putative (Fragment) Trypanosoma cruzi (strain CL Brener) Tc00.1047053508665.14 4 1	19	1292.63	MRDMELAADLK	6.353
	ATP-dependent Clp protease subunit_ heat shock protein 100 (HSP100)_ putative (Fragment) Trypanosoma cruzi (strain CL Brener) Tc00.1047053508665.14 4 1	19	1227.6	YVEKDAAFER	5.7823
	ATP-dependent Clp protease subunit_ heat shock protein 100 (HSP100)_ putative (Fragment) Trypanosoma cruzi (strain CL Brener) Tc00.1047053508665.14 4 1	19	1459.72	AIDLIDEACANVR	6.2384
	ATP-dependent Clp protease subunit_ heat shock protein 100 (HSP100)_ putative (Fragment) Trypanosoma cruzi (strain CL Brener) Tc00.1047053508665.14 4 1	19	2356.15	SDGQPEWTNAAATALQDAVALAR	5.3946
	ATP-dependent Clp protease subunit_ heat shock protein 100 (HSP100)_ putative (Fragment) Trypanosoma cruzi (strain CL Brener) Tc00.1047053508665.14 4 1	19	1522.86	TKNNPVLIGEPGVGK	6.9281
	ATP-dependent Clp protease subunit_ heat shock protein 100 (HSP100)_ putative (Fragment) Trypanosoma cruzi (strain CL Brener) Tc00.1047053508665.14 4 1	19	1411.75	QAEDGKLDPLIGR	6.8737
	ATP-dependent Clp protease subunit_ heat shock protein 100 (HSP100)_ putative (Fragment) Trypanosoma cruzi (strain CL Brener) Tc00.1047053508665.14 4 1	19	1541.75	QRVDELHEMQTR	6.8855
	ATP-dependent Clp protease subunit_ heat shock protein 100 (HSP100)_ putative (Fragment) Trypanosoma cruzi (strain CL Brener) Tc00.1047053508665.14 4 1	19	848.447	KLSQTDR	6.7367
	ATP-dependent Clp protease subunit_ heat shock protein 100 (HSP100)_ putative (Fragment) Trypanosoma cruzi (strain CL Brener) Tc00.1047053508665.14 4 1	19	1419.71	IEQQKASMVQEK	5.585
	ATP-dependent Clp protease subunit_ heat shock protein 100 (HSP100)_ putative (Fragment) Trypanosoma cruzi (strain CL Brener) Tc00.1047053508665.14 4 1	19	2358.12	SDGQPEWTNAAATALQDAVALAR	6.4219
Q4CNM6	Retrotransposon hot spot (RHS) protein_ putative (Fragment) Trypanosoma cruzi (strain CL Brener) Tc00.1047053506271.30 4 1	4	1983.97	ARPESEDVTDQPAATQIR	6.9856
	Retrotransposon hot spot (RHS) protein_ putative (Fragment) Trypanosoma cruzi (strain CL Brener) Tc00.1047053506271.30 4 1	4	1427.67	MPGNQASAVPQGDR	6.2628
	Retrotransposon hot spot (RHS) protein_ putative (Fragment) Trypanosoma cruzi (strain CL Brener) Tc00.1047053506271.30 4 1	4	1428.65	MPGNQASAVPQGDR	5.7855
	Retrotransposon hot spot (RHS) protein_ putative (Fragment) Trypanosoma cruzi (strain CL Brener) Tc00.1047053506271.30 4 1	4	1443.66	MPGNQASAVPQGDR	5.6455
	Retrotransposon hot spot (RHS) protein_ putative (Fragment) Trypanosoma cruzi (strain CL Brener) Tc00.1047053506271.30 4 1	5	1983.97	ARPESEDVTDQPAATQIR	8.114
	Retrotransposon hot spot (RHS) protein_ putative (Fragment) Trypanosoma cruzi (strain CL Brener) Tc00.1047053506271.30 4 1	5	1266.65	TEMKLNDFLR	5.7612
	Retrotransposon hot spot (RHS) protein_ putative (Fragment) Trypanosoma cruzi (strain CL Brener) Tc00.1047053506271.30 4 1	5	2140.07	RARPESEDVTDQPAATQIR	6.7977
	Retrotransposon hot spot (RHS) protein_ putative (Fragment) Trypanosoma cruzi (strain CL Brener) Tc00.1047053506271.30 4 1	5	1470.66	MPGNQASAVPQGDR	6.477
	Retrotransposon hot spot (RHS) protein_ putative (Fragment) Trypanosoma cruzi (strain CL Brener) Tc00.1047053506271.30 4 1	5	2154.06	NGNVTMGNFVQNPETFIKK	6.3609
Q4CNP4	2-oxoglutarate dehydrogenase_ E2 component_ dihydrolipoamide succinyltransferase_ putative Trypanosoma cruzi (strain CL Brener) Tc00.1047053503935.20 3 1	8	2504.3	SVETPAPAPKPPQVVTTATTGSDPR	5.8612
	2-oxoglutarate dehydrogenase_ E2 component_ dihydrolipoamide succinyltransferase_ putative Trypanosoma cruzi (strain CL Brener) Tc00.1047053503935.20 3 1	8	1025.55	LGFMSPFVK	6.8132
	2-oxoglutarate dehydrogenase_ E2 component_ dihydrolipoamide succinyltransferase_ putative Trypanosoma cruzi (strain CL Brener) Tc00.1047053503935.20 3 1	8	1377.76	LIDGSDAVTFLVK	5.8716
	2-oxoglutarate dehydrogenase_ E2 component_ dihydrolipoamide succinyltransferase_ putative Trypanosoma cruzi (strain CL Brener) Tc00.1047053503935.20 3 1	8	852.567	GLVVPVLR	6.3667
	2-oxoglutarate dehydrogenase_ E2 component_ dihydrolipoamide succinyltransferase_ putative Trypanosoma cruzi (strain CL Brener) Tc00.1047053503935.20 3 1	8	1404.69	DIMAVALTYDHR	5.3049
	2-oxoglutarate dehydrogenase_ E2 component_ dihydrolipoamide succinyltransferase_ putative Trypanosoma cruzi (strain CL Brener) Tc00.1047053503935.20 3 1	8	1673.88	IRDIMAVALTYDHR	5.6483
	2-oxoglutarate dehydrogenase_ E2 component_ dihydrolipoamide succinyltransferase_ putative Trypanosoma cruzi (strain CL Brener) Tc00.1047053503935.20 3 1	8	1807.91	ADFAQIERQIADFGAR	5.7128
	2-oxoglutarate dehydrogenase_ E2 component_ dihydrolipoamide succinyltransferase_ putative Trypanosoma cruzi (strain CL Brener) Tc00.1047053503935.20 3 1	8	1604.93	LIDGSDAVTFLVKVK	4.6948
Q4CNQ7	Putative uncharacterized protein Trypanosoma cruzi (strain CL Brener) Tc00.1047053510605.10 4 1	12	1032.55	VEHMYLIK	6.9365
	Putative uncharacterized protein Trypanosoma cruzi (strain CL Brener) Tc00.1047053510605.10 4 1	12	1355.63	HYTEEEHAIAR	7.3573
	Putative uncharacterized protein Trypanosoma cruzi (strain CL Brener) Tc00.1047053510605.10 4 1	12	1951.01	LGVSFFEAWNASRPLEK	6.023
	Putative uncharacterized protein Trypanosoma cruzi (strain CL Brener) Tc00.1047053510605.10 4 1	12	1131.53	FMFGELMTR	6.1366
	Putative uncharacterized protein Trypanosoma cruzi (strain CL Brener) Tc00.1047053510605.10 4 1	12	1519.73	STSGSNEPLGNSNKK	5.8988
	Putative uncharacterized protein Trypanosoma cruzi (strain CL Brener) Tc00.1047053510605.10 4 1	12	4010	IGASVGSLAVINAIMNTGCAMFDMGPILSVLSWFPVDR	5.887
	Putative uncharacterized protein Trypanosoma cruzi (strain CL Brener) Tc00.1047053510605.10 4 1	12	993.562	TIFSIDVAK	5.1866
	Putative uncharacterized protein Trypanosoma cruzi (strain CL Brener) Tc00.1047053510605.10 4 1	12	1596.81	IKHYTEEEHAIAR	6.7559
	Putative uncharacterized protein Trypanosoma cruzi (strain CL Brener) Tc00.1047053510605.10 4 1	12	2340.03	NEIMDEAFEGEERLVSNDDK	5.1075
	Putative uncharacterized protein Trypanosoma cruzi (strain CL Brener) Tc00.1047053510605.10 4 1	12	1188.66	RVEHMYLIK	5.9571
	Putative uncharacterized protein Trypanosoma cruzi (strain CL Brener) Tc00.1047053510605.10 4 1	12	1519.73	KSTSGSNEPLGNSNK	6.111
	Putative uncharacterized protein Trypanosoma cruzi (strain CL Brener) Tc00.1047053510605.10 4 1	12	944.491	RVQEEAGR	5.3796
Q4CNR6	ATP synthase_ alpha chain_ mitochondrial_ putative (Fragment) Trypanosoma cruzi (strain CL Brener) Tc00.1047053510395.10 4 1	6	1861.07	VMATGQLLHIPVGAGVLGK	7.9721
	ATP synthase_ alpha chain_ mitochondrial_ putative (Fragment) Trypanosoma cruzi (strain CL Brener) Tc00.1047053510395.10 4 1	6	1128.6	VDTGAPNIVSR	8.2268
	ATP synthase_ alpha chain_ mitochondrial_ putative (Fragment) Trypanosoma cruzi (strain CL Brener) Tc00.1047053510395.10 4 1	6	1072.58	AVDTMIPIGR	7.6229
	ATP synthase_ alpha chain_ mitochondrial_ putative (Fragment) Trypanosoma cruzi (strain CL Brener) Tc00.1047053510395.10 4 1	6	1858.99	IGIILMDNITEVQSGQK	7.7118
	ATP synthase_ alpha chain_ mitochondrial_ putative (Fragment) Trypanosoma cruzi (strain CL Brener) Tc00.1047053510395.10 4 1	6	1992.98	DAVIPSTFPLGSVCSTWR	6.7902
	ATP synthase_ alpha chain_ mitochondrial_ putative (Fragment) Trypanosoma cruzi (strain CL Brener) Tc00.1047053510395.10 4 1	6	1354.71	AAASAAAGQKSFFK	5.9919
Q4CNR6	ATP synthase_ alpha chain_ mitochondrial_ putative (Fragment) Trypanosoma cruzi (strain CL Brener) Tc00.1047053510395.10 4 1	5	1352.72	SPVNYNLLTGFK	7.4927
	ATP synthase_ alpha chain_ mitochondrial_ putative (Fragment) Trypanosoma cruzi (strain CL Brener) Tc00.1047053510395.10 4 1	5	1861.07	VMATGQLLHIPVGAGVLGK	6.9754
	ATP synthase_ alpha chain_ mitochondrial_ putative (Fragment) Trypanosoma cruzi (strain CL Brener) Tc00.1047053510395.10 4 1	5	1858.99	IGIILMDNITEVQSGQK	7.0147
	ATP synthase_ alpha chain_ mitochondrial_ putative (Fragment) Trypanosoma cruzi (strain CL Brener) Tc00.1047053510395.10 4 1	5	1401.81	TSIAVSTIINQVR	6.4525
	ATP synthase_ alpha chain_ mitochondrial_ putative (Fragment) Trypanosoma cruzi (strain CL Brener) Tc00.1047053510395.10 4 1	5	1888.01	FAAGLPARFASTAPPAGSAK	5.9144
Q4CNS3	Thioredoxin_ putative (Fragment) Trypanosoma cruzi (strain CL Brener) Tc00.1047053510227.29 4 1	15	1903.05	NTAAAGGGTPTPALPVRPVR	7.1246
	Thioredoxin_ putative (Fragment) Trypanosoma cruzi (strain CL Brener) Tc00.1047053510227.29 4 1	15	1823.85	FLLACATDDADNLDAAK	6.4501
	Thioredoxin_ putative (Fragment) Trypanosoma cruzi (strain CL Brener) Tc00.1047053510227.29 4 1	15	1983	VGAINADEHSQIAGQFGIR	6.2317
	Thioredoxin_ putative (Fragment) Trypanosoma cruzi (strain CL Brener) Tc00.1047053510227.29 4 1	15	886.536	DVILSALR	6.9284
	Thioredoxin_ putative (Fragment) Trypanosoma cruzi (strain CL Brener) Tc00.1047053510227.29 4 1	15	1802.98	LTAQLLADFCLPATLR	6.5617
	Thioredoxin_ putative (Fragment) Trypanosoma cruzi (strain CL Brener) Tc00.1047053510227.29 4 1	15	818.398	VHEMFR	7.0029
	Thioredoxin_ putative (Fragment) Trypanosoma cruzi (strain CL Brener) Tc00.1047053510227.29 4 1	15	1550.75	NEPLLFFEADAER	6.0095
	Thioredoxin_ putative (Fragment) Trypanosoma cruzi (strain CL Brener) Tc00.1047053510227.29 4 1	15	1517.75	SMPFYFVGENAKK	5.9108
	Thioredoxin_ putative (Fragment) Trypanosoma cruzi (strain CL Brener) Tc00.1047053510227.29 4 1	15	1395.75	FSGVVELTPATFK	6.0816
	Thioredoxin_ putative (Fragment) Trypanosoma cruzi (strain CL Brener) Tc00.1047053510227.29 4 1	15	1630.83	LKSMPFYFVGENAK	6.5999
	Thioredoxin_ putative (Fragment) Trypanosoma cruzi (strain CL Brener) Tc00.1047053510227.29 4 1	15	2626.37	VGAINADEHSQIAGQFGIRGFPTIK	6.2315
	Thioredoxin_ putative (Fragment) Trypanosoma cruzi (strain CL Brener) Tc00.1047053510227.29 4 1	15	2350.13	VHEMFRNEPLLFFEADAER	5.7737
	Thioredoxin_ putative (Fragment) Trypanosoma cruzi (strain CL Brener) Tc00.1047053510227.29 4 1	15	2019.01	IHPEWEKFAQSAYGTVR	5.8524
	Thioredoxin_ putative (Fragment) Trypanosoma cruzi (strain CL Brener) Tc00.1047053510227.29 4 1	15	1431.69	DINKPQEYNGPR	5.7607
	Thioredoxin_ putative (Fragment) Trypanosoma cruzi (strain CL Brener) Tc00.1047053510227.29 4 1	15	1405.65	SMPFYFVGENAK	5.3846
Q4CNY1	Plasma-membrane proton-efflux P-type ATPase_ putative Trypanosoma cruzi (strain CL Brener) Tc00.1047053506333.10 3 1	13	1221.71	NSLKPVATVHR	8.4756
	Plasma-membrane proton-efflux P-type ATPase_ putative Trypanosoma cruzi (strain CL Brener) Tc00.1047053506333.10 3 1	13	2009.07	DGAWQQLDAALLVPGDLVK	7.9936
	Plasma-membrane proton-efflux P-type ATPase_ putative Trypanosoma cruzi (strain CL Brener) Tc00.1047053506333.10 3 1	13	1345.72	GLTTAEAEELLAK	7.1889
	Plasma-membrane proton-efflux P-type ATPase_ putative Trypanosoma cruzi (strain CL Brener) Tc00.1047053506333.10 3 1	13	815.462	AGDAVAALK	7.9569
	Plasma-membrane proton-efflux P-type ATPase_ putative Trypanosoma cruzi (strain CL Brener) Tc00.1047053506333.10 3 1	13	974.563	TAATLVDKR	8.1588
	Plasma-membrane proton-efflux P-type ATPase_ putative Trypanosoma cruzi (strain CL Brener) Tc00.1047053506333.10 3 1	13	1118.64	TPSWLIFVR	8.3091
	Plasma-membrane proton-efflux P-type ATPase_ putative Trypanosoma cruzi (strain CL Brener) Tc00.1047053506333.10 3 1	13	1055.68	SVLVLAALAAK	7.7029
	Plasma-membrane proton-efflux P-type ATPase_ putative Trypanosoma cruzi (strain CL Brener) Tc00.1047053506333.10 3 1	13	4154.96	LASGSAVPADCSINEGVIDVDEAALTGESLPVTMGTDHMPK	6.9298
	Plasma-membrane proton-efflux P-type ATPase_ putative Trypanosoma cruzi (strain CL Brener) Tc00.1047053506333.10 3 1	13	1899.87	LTAIEMMSGVNMLCSDK	6.7961
	Plasma-membrane proton-efflux P-type ATPase_ putative Trypanosoma cruzi (strain CL Brener) Tc00.1047053506333.10 3 1	13	1246.73	KTPSWLIFVR	6.7897
	Plasma-membrane proton-efflux P-type ATPase_ putative Trypanosoma cruzi (strain CL Brener) Tc00.1047053506333.10 3 1	13	2693.25	MGSNVVRGEVDGTVQYTGQNTFFGK	5.7113
	Plasma-membrane proton-efflux P-type ATPase_ putative Trypanosoma cruzi (strain CL Brener) Tc00.1047053506333.10 3 1	13	1949.88	GEVDGTVQYTGQNTFFGK	5.9502
	Plasma-membrane proton-efflux P-type ATPase_ putative Trypanosoma cruzi (strain CL Brener) Tc00.1047053506333.10 3 1	13	4170.95	LASGSAVPADCSINEGVIDVDEAALTGESLPVTMGTDHMPK	5.7613
Q4CNY1	Plasma-membrane proton-efflux P-type ATPase_ putative Trypanosoma cruzi (strain CL Brener) Tc00.1047053506333.10 3 1	6	1221.71	NSLKPVATVHR	6.5977
	Plasma-membrane proton-efflux P-type ATPase_ putative Trypanosoma cruzi (strain CL Brener) Tc00.1047053506333.10 3 1	6	2264.26	TAVLLQSVESDLGNIHVILSR	6.0106
	Plasma-membrane proton-efflux P-type ATPase_ putative Trypanosoma cruzi (strain CL Brener) Tc00.1047053506333.10 3 1	6	974.563	TAATLVDKR	6.1991
	Plasma-membrane proton-efflux P-type ATPase_ putative Trypanosoma cruzi (strain CL Brener) Tc00.1047053506333.10 3 1	6	2009.07	DGAWQQLDAALLVPGDLVK	5.7084
	Plasma-membrane proton-efflux P-type ATPase_ putative Trypanosoma cruzi (strain CL Brener) Tc00.1047053506333.10 3 1	6	2404.15	TGTLTLNKMEIQDQCFTFEK	4.8487
	Plasma-membrane proton-efflux P-type ATPase_ putative Trypanosoma cruzi (strain CL Brener) Tc00.1047053506333.10 3 1	6	3211.92	SLQFSVVVLVVSIPIALEIVVTTTLAVGSKK	4.7322
Q4CP00	Cytoskeleton-associated protein CAP5.5_ putative (Fragment) Trypanosoma cruzi (strain CL Brener) Tc00.1047053511333.4 4 1	30	2071.11	MLYRPDVDGRPIAAVEIR	8.8455
	Cytoskeleton-associated protein CAP5.5_ putative (Fragment) Trypanosoma cruzi (strain CL Brener) Tc00.1047053511333.4 4 1	30	1828.89	LHGSYSSITGGDASHALR	8.6451
	Cytoskeleton-associated protein CAP5.5_ putative (Fragment) Trypanosoma cruzi (strain CL Brener) Tc00.1047053511333.4 4 1	30	1533.82	FSPDSSVIPLGSSIK	8.6934
	Cytoskeleton-associated protein CAP5.5_ putative (Fragment) Trypanosoma cruzi (strain CL Brener) Tc00.1047053511333.4 4 1	30	1741.94	VLDDPSELWVSLLQK	8.5271
	Cytoskeleton-associated protein CAP5.5_ putative (Fragment) Trypanosoma cruzi (strain CL Brener) Tc00.1047053511333.4 4 1	30	1193.64	LSATNPALHNR	8.6907
	Cytoskeleton-associated protein CAP5.5_ putative (Fragment) Trypanosoma cruzi (strain CL Brener) Tc00.1047053511333.4 4 1	30	1070.53	GVPLDMPDAR	7.8913
	Cytoskeleton-associated protein CAP5.5_ putative (Fragment) Trypanosoma cruzi (strain CL Brener) Tc00.1047053511333.4 4 1	30	2219.12	NVLLDDFLPTVNEVPCFAR	8.6184
	Cytoskeleton-associated protein CAP5.5_ putative (Fragment) Trypanosoma cruzi (strain CL Brener) Tc00.1047053511333.4 4 1	30	1914.04	AAEPVEVMLTLTQLDKR	8.4156
	Cytoskeleton-associated protein CAP5.5_ putative (Fragment) Trypanosoma cruzi (strain CL Brener) Tc00.1047053511333.4 4 1	30	1142.61	ATVPEEVLER	8.4972
	Cytoskeleton-associated protein CAP5.5_ putative (Fragment) Trypanosoma cruzi (strain CL Brener) Tc00.1047053511333.4 4 1	30	927.421	DPVYDYR	8.7642
	Cytoskeleton-associated protein CAP5.5_ putative (Fragment) Trypanosoma cruzi (strain CL Brener) Tc00.1047053511333.4 4 1	30	2051.97	EMFALCKPEETHLGAYR	7.7255
	Cytoskeleton-associated protein CAP5.5_ putative (Fragment) Trypanosoma cruzi (strain CL Brener) Tc00.1047053511333.4 4 1	30	1912.09	VLFVVEDAGEVIRPLQK	6.8238
	Cytoskeleton-associated protein CAP5.5_ putative (Fragment) Trypanosoma cruzi (strain CL Brener) Tc00.1047053511333.4 4 1	30	1013.47	DFTGAPSYR	7.0744
	Cytoskeleton-associated protein CAP5.5_ putative (Fragment) Trypanosoma cruzi (strain CL Brener) Tc00.1047053511333.4 4 1	30	1225.64	APAQAPTEDVVK	6.5726
	Cytoskeleton-associated protein CAP5.5_ putative (Fragment) Trypanosoma cruzi (strain CL Brener) Tc00.1047053511333.4 4 1	30	804.41	SSTPLDGK	8.3014
	Cytoskeleton-associated protein CAP5.5_ putative (Fragment) Trypanosoma cruzi (strain CL Brener) Tc00.1047053511333.4 4 1	30	840.476	GLCHLIK	7.6977
	Cytoskeleton-associated protein CAP5.5_ putative (Fragment) Trypanosoma cruzi (strain CL Brener) Tc00.1047053511333.4 4 1	30	1738.88	GEFSYVEPNVVLMVR	8.255
	Cytoskeleton-associated protein CAP5.5_ putative (Fragment) Trypanosoma cruzi (strain CL Brener) Tc00.1047053511333.4 4 1	30	1757.94	AAEPVEVMLTLTQLDK	6.8451
	Cytoskeleton-associated protein CAP5.5_ putative (Fragment) Trypanosoma cruzi (strain CL Brener) Tc00.1047053511333.4 4 1	30	1672.93	YLEAGNIVLLNTPAGK	7.4364
	Cytoskeleton-associated protein CAP5.5_ putative (Fragment) Trypanosoma cruzi (strain CL Brener) Tc00.1047053511333.4 4 1	30	1514.71	SDVFAQALSEEYR	7.6895
	Cytoskeleton-associated protein CAP5.5_ putative (Fragment) Trypanosoma cruzi (strain CL Brener) Tc00.1047053511333.4 4 1	30	1089.64	QKEFVIGIR	7.7655
	Cytoskeleton-associated protein CAP5.5_ putative (Fragment) Trypanosoma cruzi (strain CL Brener) Tc00.1047053511333.4 4 1	30	3494.5	IQNPWEPTEPWTGAWCAGSSDWDQYEEVR	6.8747
	Cytoskeleton-associated protein CAP5.5_ putative (Fragment) Trypanosoma cruzi (strain CL Brener) Tc00.1047053511333.4 4 1	30	1126.6	HSPLMISVSR	7.4571
	Cytoskeleton-associated protein CAP5.5_ putative (Fragment) Trypanosoma cruzi (strain CL Brener) Tc00.1047053511333.4 4 1	30	1883.94	QNAKPGLRDGYTYCLK	6.3682
	Cytoskeleton-associated protein CAP5.5_ putative (Fragment) Trypanosoma cruzi (strain CL Brener) Tc00.1047053511333.4 4 1	30	1333.68	KMPGEAAVTSAGSK	8.3418
	Cytoskeleton-associated protein CAP5.5_ putative (Fragment) Trypanosoma cruzi (strain CL Brener) Tc00.1047053511333.4 4 1	30	1713.87	GDTSKAPAQAPTEDVVK	6.6949
	Cytoskeleton-associated protein CAP5.5_ putative (Fragment) Trypanosoma cruzi (strain CL Brener) Tc00.1047053511333.4 4 1	30	1786.92	QGLQVLTQAATEELQR	6.5243
	Cytoskeleton-associated protein CAP5.5_ putative (Fragment) Trypanosoma cruzi (strain CL Brener) Tc00.1047053511333.4 4 1	30	959.483	QATYKYGK	6.6427
	Cytoskeleton-associated protein CAP5.5_ putative (Fragment) Trypanosoma cruzi (strain CL Brener) Tc00.1047053511333.4 4 1	30	1785.93	QGLQVLTQAATEELQR	6.548
	Cytoskeleton-associated protein CAP5.5_ putative (Fragment) Trypanosoma cruzi (strain CL Brener) Tc00.1047053511333.4 4 1	30	1197.59	VMEARQATYK	6.684
Q4CP00	Cytoskeleton-associated protein CAP5.5_ putative (Fragment) Trypanosoma cruzi (strain CL Brener) Tc00.1047053511333.4 4 1	24	1537.77	FEPSEGPYFVLPR	7.4452
	Cytoskeleton-associated protein CAP5.5_ putative (Fragment) Trypanosoma cruzi (strain CL Brener) Tc00.1047053511333.4 4 1	24	1326.69	QFQNFGITMLK	6.2
	Cytoskeleton-associated protein CAP5.5_ putative (Fragment) Trypanosoma cruzi (strain CL Brener) Tc00.1047053511333.4 4 1	24	1828.89	LHGSYSSITGGDASHALR	7.4279
	Cytoskeleton-associated protein CAP5.5_ putative (Fragment) Trypanosoma cruzi (strain CL Brener) Tc00.1047053511333.4 4 1	24	1784.95	QGLQVLTQAATEELQR	6.3999
	Cytoskeleton-associated protein CAP5.5_ putative (Fragment) Trypanosoma cruzi (strain CL Brener) Tc00.1047053511333.4 4 1	24	1514.71	SDVFAQALSEEYR	7.3184
	Cytoskeleton-associated protein CAP5.5_ putative (Fragment) Trypanosoma cruzi (strain CL Brener) Tc00.1047053511333.4 4 1	24	1193.64	LSATNPALHNR	7.3165
	Cytoskeleton-associated protein CAP5.5_ putative (Fragment) Trypanosoma cruzi (strain CL Brener) Tc00.1047053511333.4 4 1	24	1914.04	AAEPVEVMLTLTQLDKR	6.5768
	Cytoskeleton-associated protein CAP5.5_ putative (Fragment) Trypanosoma cruzi (strain CL Brener) Tc00.1047053511333.4 4 1	24	1533.82	FSPDSSVIPLGSSIK	7.2866
	Cytoskeleton-associated protein CAP5.5_ putative (Fragment) Trypanosoma cruzi (strain CL Brener) Tc00.1047053511333.4 4 1	24	1106.58	GYGGVNELLGK	6.5983
	Cytoskeleton-associated protein CAP5.5_ putative (Fragment) Trypanosoma cruzi (strain CL Brener) Tc00.1047053511333.4 4 1	24	2100.98	CIETSTPYVDLSFQPSEK	6.4148
	Cytoskeleton-associated protein CAP5.5_ putative (Fragment) Trypanosoma cruzi (strain CL Brener) Tc00.1047053511333.4 4 1	24	1672.93	YLEAGNIVLLNTPAGK	6.7896
	Cytoskeleton-associated protein CAP5.5_ putative (Fragment) Trypanosoma cruzi (strain CL Brener) Tc00.1047053511333.4 4 1	24	1741.94	VLDDPSELWVSLLQK	6.7797
	Cytoskeleton-associated protein CAP5.5_ putative (Fragment) Trypanosoma cruzi (strain CL Brener) Tc00.1047053511333.4 4 1	24	1738.88	GEFSYVEPNVVLMVR	6.6381
	Cytoskeleton-associated protein CAP5.5_ putative (Fragment) Trypanosoma cruzi (strain CL Brener) Tc00.1047053511333.4 4 1	24	2219.12	NVLLDDFLPTVNEVPCFAR	7.136
	Cytoskeleton-associated protein CAP5.5_ putative (Fragment) Trypanosoma cruzi (strain CL Brener) Tc00.1047053511333.4 4 1	24	864.482	LDIQFTK	6.8595
	Cytoskeleton-associated protein CAP5.5_ putative (Fragment) Trypanosoma cruzi (strain CL Brener) Tc00.1047053511333.4 4 1	24	840.476	GLCHLIK	6.9897
	Cytoskeleton-associated protein CAP5.5_ putative (Fragment) Trypanosoma cruzi (strain CL Brener) Tc00.1047053511333.4 4 1	24	1757.94	AAEPVEVMLTLTQLDK	5.763
	Cytoskeleton-associated protein CAP5.5_ putative (Fragment) Trypanosoma cruzi (strain CL Brener) Tc00.1047053511333.4 4 1	24	2051.97	EMFALCKPEETHLGAYR	5.8956
	Cytoskeleton-associated protein CAP5.5_ putative (Fragment) Trypanosoma cruzi (strain CL Brener) Tc00.1047053511333.4 4 1	24	1180.56	FDEAWVNATK	6.7483
	Cytoskeleton-associated protein CAP5.5_ putative (Fragment) Trypanosoma cruzi (strain CL Brener) Tc00.1047053511333.4 4 1	24	1333.68	KMPGEAAVTSAGSK	7.6836
	Cytoskeleton-associated protein CAP5.5_ putative (Fragment) Trypanosoma cruzi (strain CL Brener) Tc00.1047053511333.4 4 1	24	1649.87	SSTPLDGKLDIQFTK	6.403
	Cytoskeleton-associated protein CAP5.5_ putative (Fragment) Trypanosoma cruzi (strain CL Brener) Tc00.1047053511333.4 4 1	24	2175.01	DFTGAPSYRFDEAWVNATK	6.4382
	Cytoskeleton-associated protein CAP5.5_ putative (Fragment) Trypanosoma cruzi (strain CL Brener) Tc00.1047053511333.4 4 1	24	2295.13	VKEMFALCKPEETHLGAYR	6.2285
	Cytoskeleton-associated protein CAP5.5_ putative (Fragment) Trypanosoma cruzi (strain CL Brener) Tc00.1047053511333.4 4 1	24	2069.98	EMFALCKPEETHLGAYR	5.9435
Q4CP01	Proton motive ATPase 1_ putative (Fragment) Trypanosoma cruzi (strain CL Brener) Tc00.1047053507627.20 3 1	3	974.563	TAATLVDKR	8.1588
	Proton motive ATPase 1_ putative (Fragment) Trypanosoma cruzi (strain CL Brener) Tc00.1047053507627.20 3 1	3	1055.68	SVLVLAALAAK	7.7029
	Proton motive ATPase 1_ putative (Fragment) Trypanosoma cruzi (strain CL Brener) Tc00.1047053507627.20 3 1	3	1899.87	LTAIEMMSGVNMLCSDK	6.7961
Q4CP51	GTP-binding nuclear protein rtb2_ putative Trypanosoma cruzi (strain CL Brener) Tc00.1047053503539.30 4 1	9	1756.91	SNYNFEKPFLWLAK	6.8248
	GTP-binding nuclear protein rtb2_ putative Trypanosoma cruzi (strain CL Brener) Tc00.1047053503539.30 4 1	9	2026.05	YVATVGVDVHPLTFHTNR	7.2799
	GTP-binding nuclear protein rtb2_ putative Trypanosoma cruzi (strain CL Brener) Tc00.1047053503539.30 4 1	9	1029.59	LILVGDGGTGK	7.4678
	GTP-binding nuclear protein rtb2_ putative Trypanosoma cruzi (strain CL Brener) Tc00.1047053503539.30 4 1	9	1440.79	VCDNIPIVLVGNK	6.4381
	GTP-binding nuclear protein rtb2_ putative Trypanosoma cruzi (strain CL Brener) Tc00.1047053503539.30 4 1	9	922.464	NVPNWHR	7.0201
	GTP-binding nuclear protein rtb2_ putative Trypanosoma cruzi (strain CL Brener) Tc00.1047053503539.30 4 1	9	1357.59	AVENAPLPMGDDE	6.8489
	GTP-binding nuclear protein rtb2_ putative Trypanosoma cruzi (strain CL Brener) Tc00.1047053503539.30 4 1	9	1116.58	HLTGEFEKR	6.6259
	GTP-binding nuclear protein rtb2_ putative Trypanosoma cruzi (strain CL Brener) Tc00.1047053503539.30 4 1	9	3938.09	KLANDPNLTLVEAPLLDPNVQPLSAEQLQALQEEAR	7.0137
	GTP-binding nuclear protein rtb2_ putative Trypanosoma cruzi (strain CL Brener) Tc00.1047053503539.30 4 1	9	2895.47	GLQYYDISAKSNYNFEKPFLWLAK	6.3284
Q4CP51	GTP-binding nuclear protein rtb2_ putative Trypanosoma cruzi (strain CL Brener) Tc00.1047053503539.30 4 1	7	1440.79	VCDNIPIVLVGNK	7.2089
	GTP-binding nuclear protein rtb2_ putative Trypanosoma cruzi (strain CL Brener) Tc00.1047053503539.30 4 1	7	1357.59	AVENAPLPMGDDE	6.6917
	GTP-binding nuclear protein rtb2_ putative Trypanosoma cruzi (strain CL Brener) Tc00.1047053503539.30 4 1	7	922.464	NVPNWHR	6.7838
	GTP-binding nuclear protein rtb2_ putative Trypanosoma cruzi (strain CL Brener) Tc00.1047053503539.30 4 1	7	1628.68	ICFNCWDTAGQEK	6.4849
	GTP-binding nuclear protein rtb2_ putative Trypanosoma cruzi (strain CL Brener) Tc00.1047053503539.30 4 1	7	2026.05	YVATVGVDVHPLTFHTNR	6.4349
	GTP-binding nuclear protein rtb2_ putative Trypanosoma cruzi (strain CL Brener) Tc00.1047053503539.30 4 1	7	3938.09	KLANDPNLTLVEAPLLDPNVQPLSAEQLQALQEEAR	6.2497
	GTP-binding nuclear protein rtb2_ putative Trypanosoma cruzi (strain CL Brener) Tc00.1047053503539.30 4 1	7	1605.92	LILVGDGGTGKTTFVK	5.4917
Q4CP72	Putative uncharacterized protein (Fragment) Trypanosoma cruzi (strain CL Brener) Tc00.1047053511363.4 4 1	12	3475.64	LFALLERPIEGTDESDVYYYPGTPADEMQR	8.2322
	Putative uncharacterized protein (Fragment) Trypanosoma cruzi (strain CL Brener) Tc00.1047053511363.4 4 1	12	980.468	AASDPSYAAK	8.367
	Putative uncharacterized protein (Fragment) Trypanosoma cruzi (strain CL Brener) Tc00.1047053511363.4 4 1	12	2024.98	ELGLLPPEEEVEWNENK	7.6282
	Putative uncharacterized protein (Fragment) Trypanosoma cruzi (strain CL Brener) Tc00.1047053511363.4 4 1	12	3340.62	GEVEAAAEEAGVLLPSESEFDVTSLHAALENR	7.4746
	Putative uncharacterized protein (Fragment) Trypanosoma cruzi (strain CL Brener) Tc00.1047053511363.4 4 1	12	1147.58	QEVVADISMR	8.0209
	Putative uncharacterized protein (Fragment) Trypanosoma cruzi (strain CL Brener) Tc00.1047053511363.4 4 1	12	1849.88	LDDEESEVFLQIQER	6.7325
	Putative uncharacterized protein (Fragment) Trypanosoma cruzi (strain CL Brener) Tc00.1047053511363.4 4 1	12	1129.66	SETLNLALLR	6.6667
	Putative uncharacterized protein (Fragment) Trypanosoma cruzi (strain CL Brener) Tc00.1047053511363.4 4 1	12	2073.9	AVVQTHCFNWMDHDGTR	6.1027
	Putative uncharacterized protein (Fragment) Trypanosoma cruzi (strain CL Brener) Tc00.1047053511363.4 4 1	12	3496.72	RGEVEAAAEEAGVLLPSESEFDVTSLHAALENR	7.6324
	Putative uncharacterized protein (Fragment) Trypanosoma cruzi (strain CL Brener) Tc00.1047053511363.4 4 1	12	1382.71	AASDPSYAAKFVR	6.6893
	Putative uncharacterized protein (Fragment) Trypanosoma cruzi (strain CL Brener) Tc00.1047053511363.4 4 1	12	2115.91	AVVQTHCFNWMDHDGTR	7.4189
	Putative uncharacterized protein (Fragment) Trypanosoma cruzi (strain CL Brener) Tc00.1047053511363.4 4 1	12	2908.38	GQPEDLYVRLDDEESEVFLQIQER	6.2916
Q4CP72	Putative uncharacterized protein (Fragment) Trypanosoma cruzi (strain CL Brener) Tc00.1047053511363.4 4 1	6	1129.66	SETLNLALLR	7.8267
	Putative uncharacterized protein (Fragment) Trypanosoma cruzi (strain CL Brener) Tc00.1047053511363.4 4 1	6	2024.98	ELGLLPPEEEVEWNENK	6.6501
	Putative uncharacterized protein (Fragment) Trypanosoma cruzi (strain CL Brener) Tc00.1047053511363.4 4 1	6	1147.58	QEVVADISMR	7.3643
	Putative uncharacterized protein (Fragment) Trypanosoma cruzi (strain CL Brener) Tc00.1047053511363.4 4 1	6	3340.62	GEVEAAAEEAGVLLPSESEFDVTSLHAALENR	6.1248
	Putative uncharacterized protein (Fragment) Trypanosoma cruzi (strain CL Brener) Tc00.1047053511363.4 4 1	6	3496.72	RGEVEAAAEEAGVLLPSESEFDVTSLHAALENR	7.0314
	Putative uncharacterized protein (Fragment) Trypanosoma cruzi (strain CL Brener) Tc00.1047053511363.4 4 1	6	2115.91	AVVQTHCFNWMDHDGTR	6.3169
Q4CP88	Putative uncharacterized protein (Fragment) Trypanosoma cruzi (strain CL Brener) Tc00.1047053506927.30 4 1	6	1953.96	HIVPMHDGTPITFADFR	8.0039
	Putative uncharacterized protein (Fragment) Trypanosoma cruzi (strain CL Brener) Tc00.1047053506927.30 4 1	6	1907.06	SIAADSPLNIALLPEQVR	7.8766
	Putative uncharacterized protein (Fragment) Trypanosoma cruzi (strain CL Brener) Tc00.1047053506927.30 4 1	6	2285.17	EGGVELEPAQELPTDAFTLLR	7.7737
	Putative uncharacterized protein (Fragment) Trypanosoma cruzi (strain CL Brener) Tc00.1047053506927.30 4 1	6	2218.08	FYGYTKEQVPESSIERER	6.6308
	Putative uncharacterized protein (Fragment) Trypanosoma cruzi (strain CL Brener) Tc00.1047053506927.30 4 1	6	1932.93	FYGYTKEQVPESSIER	6.4549
	Putative uncharacterized protein (Fragment) Trypanosoma cruzi (strain CL Brener) Tc00.1047053506927.30 4 1	6	1458.72	EQVPESSIERER	6.0995
Q4CP88	Putative uncharacterized protein (Fragment) Trypanosoma cruzi (strain CL Brener) Tc00.1047053506927.30 4 1	7	1907.06	SIAADSPLNIALLPEQVR	6.7186
	Putative uncharacterized protein (Fragment) Trypanosoma cruzi (strain CL Brener) Tc00.1047053506927.30 4 1	7	2224.04	EFALPMVPGMTCGEEMLRR	5.9398
	Putative uncharacterized protein (Fragment) Trypanosoma cruzi (strain CL Brener) Tc00.1047053506927.30 4 1	7	2285.17	EGGVELEPAQELPTDAFTLLR	6.0394
	Putative uncharacterized protein (Fragment) Trypanosoma cruzi (strain CL Brener) Tc00.1047053506927.30 4 1	7	1119.5	TYMLYDADK	5.1574
	Putative uncharacterized protein (Fragment) Trypanosoma cruzi (strain CL Brener) Tc00.1047053506927.30 4 1	7	1138.59	VGEPITFYGR	5.8933
	Putative uncharacterized protein (Fragment) Trypanosoma cruzi (strain CL Brener) Tc00.1047053506927.30 4 1	7	2067.94	EFALPMVPGMTCGEEMLR	5.4889
	Putative uncharacterized protein (Fragment) Trypanosoma cruzi (strain CL Brener) Tc00.1047053506927.30 4 1	7	1979.08	SIAADSPLNIALLPEQVRA	5.7911
Q4CP93	40S ribosomal protein S15a_ putative Trypanosoma cruzi (strain CL Brener) Tc00.1047053509381.20 3 1	4	1700.8	HGYIGEFEIIDDHR	7.5309
	40S ribosomal protein S15a_ putative Trypanosoma cruzi (strain CL Brener) Tc00.1047053509381.20 3 1	4	2575.28	FLQVMQKHGYIGEFEIIDDHR	6.6207
	40S ribosomal protein S15a_ putative Trypanosoma cruzi (strain CL Brener) Tc00.1047053509381.20 3 1	4	1202.62	NTGGKVLGFFY	6.4666
	40S ribosomal protein S15a_ putative Trypanosoma cruzi (strain CL Brener) Tc00.1047053509381.20 3 1	4	2125.04	MTMMSVLANALRCIASAER	6.2625
Q4CP97	Putative uncharacterized protein Trypanosoma cruzi (strain CL Brener) Tc00.1047053424123.20 4 1	14	1727.8	FQYISNPNHWYMK	9.1882
	Putative uncharacterized protein Trypanosoma cruzi (strain CL Brener) Tc00.1047053424123.20 4 1	14	1497.7	DYTETHVLFMNK	8.7498
	Putative uncharacterized protein Trypanosoma cruzi (strain CL Brener) Tc00.1047053424123.20 4 1	14	1385.74	LNEVIPNATSTAR	7.9475
	Putative uncharacterized protein Trypanosoma cruzi (strain CL Brener) Tc00.1047053424123.20 4 1	14	1869.06	VQNLVINLLFNSPEIR	8.8005
	Putative uncharacterized protein Trypanosoma cruzi (strain CL Brener) Tc00.1047053424123.20 4 1	14	645.345	LVGDEI	7.9324
	Putative uncharacterized protein Trypanosoma cruzi (strain CL Brener) Tc00.1047053424123.20 4 1	14	3371.61	LDGQFCDEDGISYLMVLLLDALEEEGLWK	8.9163
	Putative uncharacterized protein Trypanosoma cruzi (strain CL Brener) Tc00.1047053424123.20 4 1	14	2100.09	EQTIDKLNEVIPNATSTAR	9.3027
	Putative uncharacterized protein Trypanosoma cruzi (strain CL Brener) Tc00.1047053424123.20 4 1	14	2238.09	VAPSRFQYISNPNHWYMK	6.5646
	Putative uncharacterized protein Trypanosoma cruzi (strain CL Brener) Tc00.1047053424123.20 4 1	14	2124.03	DYTETHVLFMNKLVGDEI	7.3193
	Putative uncharacterized protein Trypanosoma cruzi (strain CL Brener) Tc00.1047053424123.20 4 1	14	1911.07	VQNLVINLLFNSPEIR	8.5199
	Putative uncharacterized protein Trypanosoma cruzi (strain CL Brener) Tc00.1047053424123.20 4 1	14	2101.08	EQTIDKLNEVIPNATSTAR	7.0755
	Putative uncharacterized protein Trypanosoma cruzi (strain CL Brener) Tc00.1047053424123.20 4 1	14	1743.79	FQYISNPNHWYMK	7.0742
	Putative uncharacterized protein Trypanosoma cruzi (strain CL Brener) Tc00.1047053424123.20 4 1	14	2103.05	EQTIDKLNEVIPNATSTAR	6.3872
	Putative uncharacterized protein Trypanosoma cruzi (strain CL Brener) Tc00.1047053424123.20 4 1	14	1374.73	IMGPVKEQTIDK	6.9332
Q4CP97	Putative uncharacterized protein Trypanosoma cruzi (strain CL Brener) Tc00.1047053424123.20 4 1	5	1869.06	VQNLVINLLFNSPEIR	7.5849
	Putative uncharacterized protein Trypanosoma cruzi (strain CL Brener) Tc00.1047053424123.20 4 1	5	1497.7	DYTETHVLFMNK	6.5192
	Putative uncharacterized protein Trypanosoma cruzi (strain CL Brener) Tc00.1047053424123.20 4 1	5	645.345	LVGDEI	7.4004
	Putative uncharacterized protein Trypanosoma cruzi (strain CL Brener) Tc00.1047053424123.20 4 1	5	2100.09	EQTIDKLNEVIPNATSTAR	7.2941
	Putative uncharacterized protein Trypanosoma cruzi (strain CL Brener) Tc00.1047053424123.20 4 1	5	1911.07	VQNLVINLLFNSPEIR	6.2177
Q4CPQ6	Calpain cysteine peptidase_ putative (Fragment) Trypanosoma cruzi (strain CL Brener) Tc00.1047053505985.9 4 1	27	1469.81	AFLDQKPEGVPLR	7.7669
	Calpain cysteine peptidase_ putative (Fragment) Trypanosoma cruzi (strain CL Brener) Tc00.1047053505985.9 4 1	27	2008.88	ELPLDDDSDFVAMEQER	8.2299
	Calpain cysteine peptidase_ putative (Fragment) Trypanosoma cruzi (strain CL Brener) Tc00.1047053505985.9 4 1	27	2164.98	ELPLDDDSDFVAMEQERR	7.9405
	Calpain cysteine peptidase_ putative (Fragment) Trypanosoma cruzi (strain CL Brener) Tc00.1047053505985.9 4 1	27	998.563	QLLEKDPR	7.9106
	Calpain cysteine peptidase_ putative (Fragment) Trypanosoma cruzi (strain CL Brener) Tc00.1047053505985.9 4 1	27	2150.97	ELPLDDDSDFVAMEQDRR	6.8593
	Calpain cysteine peptidase_ putative (Fragment) Trypanosoma cruzi (strain CL Brener) Tc00.1047053505985.9 4 1	27	2126.09	TMIPTYLLTANNHQMIHK	6.9764
	Calpain cysteine peptidase_ putative (Fragment) Trypanosoma cruzi (strain CL Brener) Tc00.1047053505985.9 4 1	27	1333.64	EIAALEESMNAR	8.1884
	Calpain cysteine peptidase_ putative (Fragment) Trypanosoma cruzi (strain CL Brener) Tc00.1047053505985.9 4 1	27	2523.26	FLNPKPNGVPIDDVPTNNDGPFR	6.4373
	Calpain cysteine peptidase_ putative (Fragment) Trypanosoma cruzi (strain CL Brener) Tc00.1047053505985.9 4 1	27	3228.59	TFLDPEPEGVPLELLSLNENEAFQELER	6.6373
	Calpain cysteine peptidase_ putative (Fragment) Trypanosoma cruzi (strain CL Brener) Tc00.1047053505985.9 4 1	27	2489.28	IVIPPNFFGYLVPGAMFHEQGR	6.7041
	Calpain cysteine peptidase_ putative (Fragment) Trypanosoma cruzi (strain CL Brener) Tc00.1047053505985.9 4 1	27	1984.05	GYLDPAPAGVPLSFLPVDR	6.6343
	Calpain cysteine peptidase_ putative (Fragment) Trypanosoma cruzi (strain CL Brener) Tc00.1047053505985.9 4 1	27	1031.52	AHELAAEYK	5.9288
	Calpain cysteine peptidase_ putative (Fragment) Trypanosoma cruzi (strain CL Brener) Tc00.1047053505985.9 4 1	27	1653.84	DHLLTEIEEALTNR	5.8213
	Calpain cysteine peptidase_ putative (Fragment) Trypanosoma cruzi (strain CL Brener) Tc00.1047053505985.9 4 1	27	1415.77	ALELAANMLADKR	6.1473
	Calpain cysteine peptidase_ putative (Fragment) Trypanosoma cruzi (strain CL Brener) Tc00.1047053505985.9 4 1	27	1323.72	ASILSTYPVSASK	6.0237
	Calpain cysteine peptidase_ putative (Fragment) Trypanosoma cruzi (strain CL Brener) Tc00.1047053505985.9 4 1	27	849.447	NAEFLQK	5.1156
	Calpain cysteine peptidase_ putative (Fragment) Trypanosoma cruzi (strain CL Brener) Tc00.1047053505985.9 4 1	27	892.426	ATEDEISK	5.1758
	Calpain cysteine peptidase_ putative (Fragment) Trypanosoma cruzi (strain CL Brener) Tc00.1047053505985.9 4 1	27	1320.61	ISALEEEMDQR	5.7215
	Calpain cysteine peptidase_ putative (Fragment) Trypanosoma cruzi (strain CL Brener) Tc00.1047053505985.9 4 1	27	2460.18	GVPVDDLPLDTDEEFSKLEADR	5.9638
	Calpain cysteine peptidase_ putative (Fragment) Trypanosoma cruzi (strain CL Brener) Tc00.1047053505985.9 4 1	27	1599.82	ALNNRAHELAAEYK	6.5615
	Calpain cysteine peptidase_ putative (Fragment) Trypanosoma cruzi (strain CL Brener) Tc00.1047053505985.9 4 1	27	3117.52	ERLDYLGASPCGVPLEDLPLDLDQEFR	6.2452
	Calpain cysteine peptidase_ putative (Fragment) Trypanosoma cruzi (strain CL Brener) Tc00.1047053505985.9 4 1	27	3008.49	TMIPTYLLTANNHQMIHKGLYMDFR	6.1803
	Calpain cysteine peptidase_ putative (Fragment) Trypanosoma cruzi (strain CL Brener) Tc00.1047053505985.9 4 1	27	1647.8	NAKEIAALEESMNAR	5.7124
	Calpain cysteine peptidase_ putative (Fragment) Trypanosoma cruzi (strain CL Brener) Tc00.1047053505985.9 4 1	27	1666.72	NATAISNLEDAMNER	5.7134
	Calpain cysteine peptidase_ putative (Fragment) Trypanosoma cruzi (strain CL Brener) Tc00.1047053505985.9 4 1	27	2890.39	NATAISNLEDAMNERALELAANMLADK	6.2113
	Calpain cysteine peptidase_ putative (Fragment) Trypanosoma cruzi (strain CL Brener) Tc00.1047053505985.9 4 1	27	2468.17	NNSEEPLQIMAMIGQPDQRHK	6.0212
	Calpain cysteine peptidase_ putative (Fragment) Trypanosoma cruzi (strain CL Brener) Tc00.1047053505985.9 4 1	27	2890.39	NATAISNLEDAMNERALELAANMLADK	5.4113
Q4CPQ6	Calpain cysteine peptidase_ putative (Fragment) Trypanosoma cruzi (strain CL Brener) Tc00.1047053505985.9 4 1	16	1469.81	AFLDQKPEGVPLR	7.3606
	Calpain cysteine peptidase_ putative (Fragment) Trypanosoma cruzi (strain CL Brener) Tc00.1047053505985.9 4 1	16	2164.98	ELPLDDDSDFVAMEQERR	7.2555
	Calpain cysteine peptidase_ putative (Fragment) Trypanosoma cruzi (strain CL Brener) Tc00.1047053505985.9 4 1	16	998.563	QLLEKDPR	7.3473
	Calpain cysteine peptidase_ putative (Fragment) Trypanosoma cruzi (strain CL Brener) Tc00.1047053505985.9 4 1	16	2008.88	ELPLDDDSDFVAMEQER	7.8368
	Calpain cysteine peptidase_ putative (Fragment) Trypanosoma cruzi (strain CL Brener) Tc00.1047053505985.9 4 1	16	1333.64	EIAALEESMNAR	7.4689
	Calpain cysteine peptidase_ putative (Fragment) Trypanosoma cruzi (strain CL Brener) Tc00.1047053505985.9 4 1	16	1653.84	DHLLTEIEEALTNR	5.9419
	Calpain cysteine peptidase_ putative (Fragment) Trypanosoma cruzi (strain CL Brener) Tc00.1047053505985.9 4 1	16	1038.63	THVLAKELK	5.5173
	Calpain cysteine peptidase_ putative (Fragment) Trypanosoma cruzi (strain CL Brener) Tc00.1047053505985.9 4 1	16	989.542	ENPLYVVR	5.0888
	Calpain cysteine peptidase_ putative (Fragment) Trypanosoma cruzi (strain CL Brener) Tc00.1047053505985.9 4 1	16	1124.54	ELAYEAICR	5.7813
	Calpain cysteine peptidase_ putative (Fragment) Trypanosoma cruzi (strain CL Brener) Tc00.1047053505985.9 4 1	16	1342.7	AALEDVEAALNAR	5.7126
	Calpain cysteine peptidase_ putative (Fragment) Trypanosoma cruzi (strain CL Brener) Tc00.1047053505985.9 4 1	16	751.394	TTSISSR	5.4114
	Calpain cysteine peptidase_ putative (Fragment) Trypanosoma cruzi (strain CL Brener) Tc00.1047053505985.9 4 1	16	1320.61	ISALEEEMDQR	5.3835
	Calpain cysteine peptidase_ putative (Fragment) Trypanosoma cruzi (strain CL Brener) Tc00.1047053505985.9 4 1	16	1089.56	DAPFQALEAK	5.7989
	Calpain cysteine peptidase_ putative (Fragment) Trypanosoma cruzi (strain CL Brener) Tc00.1047053505985.9 4 1	16	1714.86	NQEEILSIEEALNGR	5.6544
	Calpain cysteine peptidase_ putative (Fragment) Trypanosoma cruzi (strain CL Brener) Tc00.1047053505985.9 4 1	16	5358.42	TANCSDAMTEDFLGMYLYDEHDEYLSGVASATNFRETGIVHHLPAPGR	5.8296
	Calpain cysteine peptidase_ putative (Fragment) Trypanosoma cruzi (strain CL Brener) Tc00.1047053505985.9 4 1	16	2180.98	ELPLDDDSDFVAMEQERR	6.347
Q4CPU7	Putative uncharacterized protein Trypanosoma cruzi (strain CL Brener) Tc00.1047053427789.20 4 1	9	1194.56	TGVSDVTDSASR	7.5474
	Putative uncharacterized protein Trypanosoma cruzi (strain CL Brener) Tc00.1047053427789.20 4 1	9	1865.81	ESQASAPEYPTENTDAR	6.5359
	Putative uncharacterized protein Trypanosoma cruzi (strain CL Brener) Tc00.1047053427789.20 4 1	9	1209.65	ETPHEELVKK	7.9151
	Putative uncharacterized protein Trypanosoma cruzi (strain CL Brener) Tc00.1047053427789.20 4 1	9	1081.55	ETPHEELVK	6.6579
	Putative uncharacterized protein Trypanosoma cruzi (strain CL Brener) Tc00.1047053427789.20 4 1	9	2315.22	HAELVQLSDLKETPHEELVK	6.4448
	Putative uncharacterized protein Trypanosoma cruzi (strain CL Brener) Tc00.1047053427789.20 4 1	9	2008.97	TEGTAAAAGALSELFIDEDK	5.8234
	Putative uncharacterized protein Trypanosoma cruzi (strain CL Brener) Tc00.1047053427789.20 4 1	9	1252.69	HAELVQLSDLK	7.2738
	Putative uncharacterized protein Trypanosoma cruzi (strain CL Brener) Tc00.1047053427789.20 4 1	9	2050.98	TEGTAAAAGALSELFIDEDK	5.7394
	Putative uncharacterized protein Trypanosoma cruzi (strain CL Brener) Tc00.1047053427789.20 4 1	9	1404.67	EASNYKQSLMSK	5.5012
Q4CPV1	Receptor-type adenylate cyclase_ putative (Fragment) Trypanosoma cruzi (strain CL Brener) Tc00.1047053510581.9 4 1	5	2244.24	TAGTYLLAPSALQDLVLGVWR	6.2754
	Receptor-type adenylate cyclase_ putative (Fragment) Trypanosoma cruzi (strain CL Brener) Tc00.1047053510581.9 4 1	5	3402.67	KPQGQYDGNTVTFLTLNTSTAGASDTLLTEMK	5.7706
	Receptor-type adenylate cyclase_ putative (Fragment) Trypanosoma cruzi (strain CL Brener) Tc00.1047053510581.9 4 1	5	1455.77	TSFLASLYNQRR	5.7698
	Receptor-type adenylate cyclase_ putative (Fragment) Trypanosoma cruzi (strain CL Brener) Tc00.1047053510581.9 4 1	5	3019.6	KEVFDAAWEVFANTRPQAVIVFGSPIK	5.7872
	Receptor-type adenylate cyclase_ putative (Fragment) Trypanosoma cruzi (strain CL Brener) Tc00.1047053510581.9 4 1	5	4579.11	NDTQSGVGKDFPDDDNEGEMMVAGWIAGELLSQALGNREWVK	4.983
Q4CPV7	Eukaryotic translation initiation factor 2 subunit_ putative Trypanosoma cruzi (strain CL Brener) Tc00.1047053503819.30 4 1	11	1425.71	QLNCPAHMTVVR	7.0771
	Eukaryotic translation initiation factor 2 subunit_ putative Trypanosoma cruzi (strain CL Brener) Tc00.1047053503819.30 4 1	11	1125.7	LANLVILQNK	6.5075
	Eukaryotic translation initiation factor 2 subunit_ putative Trypanosoma cruzi (strain CL Brener) Tc00.1047053503819.30 4 1	11	2257.24	NYIDSTIGSNIPIIPISAQLK	6.8007
	Eukaryotic translation initiation factor 2 subunit_ putative Trypanosoma cruzi (strain CL Brener) Tc00.1047053503819.30 4 1	11	2772.44	AEDNSLQYAVPGGLIAVGTTLDPTLTR	6.4201
	Eukaryotic translation initiation factor 2 subunit_ putative Trypanosoma cruzi (strain CL Brener) Tc00.1047053503819.30 4 1	11	2865.48	VNQVLEIRPGQVHAQTGGTFSCTPLR	6.0253
	Eukaryotic translation initiation factor 2 subunit_ putative Trypanosoma cruzi (strain CL Brener) Tc00.1047053503819.30 4 1	11	1485.79	GLATQDINALNLDK	5.6633
	Eukaryotic translation initiation factor 2 subunit_ putative Trypanosoma cruzi (strain CL Brener) Tc00.1047053503819.30 4 1	11	2198.13	LTLVTPVCCTLDEHIAISR	5.878
	Eukaryotic translation initiation factor 2 subunit_ putative Trypanosoma cruzi (strain CL Brener) Tc00.1047053503819.30 4 1	11	1901.89	CELPAAFHAFPSSQPDK	5.9414
	Eukaryotic translation initiation factor 2 subunit_ putative Trypanosoma cruzi (strain CL Brener) Tc00.1047053503819.30 4 1	11	1845.93	SFDINKPGEVDIENLR	5.8797
	Eukaryotic translation initiation factor 2 subunit_ putative Trypanosoma cruzi (strain CL Brener) Tc00.1047053503819.30 4 1	11	905.52	LVEKNFR	6.0859
	Eukaryotic translation initiation factor 2 subunit_ putative Trypanosoma cruzi (strain CL Brener) Tc00.1047053503819.30 4 1	11	2701.39	SFDINKPGEVDIENLRGGVAGGTVTR	5.6466
Q4CPW0	Dynamin_ putative (Fragment) Trypanosoma cruzi (strain CL Brener) Tc00.1047053503671.39 3 1	9	1958.96	TSEEEWGEFLHKPNKK	6.8519
	Dynamin_ putative (Fragment) Trypanosoma cruzi (strain CL Brener) Tc00.1047053503671.39 3 1	9	1061.55	GTDALDALTGK	6.0983
	Dynamin_ putative (Fragment) Trypanosoma cruzi (strain CL Brener) Tc00.1047053503671.39 3 1	9	1732.82	AFFHNHPSYSAIADR	6.641
	Dynamin_ putative (Fragment) Trypanosoma cruzi (strain CL Brener) Tc00.1047053503671.39 3 1	9	2420.32	NVLNLTLVDLPGLVMNAVGDQPK	6.9856
	Dynamin_ putative (Fragment) Trypanosoma cruzi (strain CL Brener) Tc00.1047053503671.39 3 1	9	984.537	HGFVGVVNR	6.2364
	Dynamin_ putative (Fragment) Trypanosoma cruzi (strain CL Brener) Tc00.1047053503671.39 3 1	9	2687.46	YVAPVNTIILAISPANTDLATSSSLR	6.3093
	Dynamin_ putative (Fragment) Trypanosoma cruzi (strain CL Brener) Tc00.1047053503671.39 3 1	9	1002.58	SSVLEAIVGK	5.64
	Dynamin_ putative (Fragment) Trypanosoma cruzi (strain CL Brener) Tc00.1047053503671.39 3 1	9	1559.76	YFDFLEINEEIK	5.6365
	Dynamin_ putative (Fragment) Trypanosoma cruzi (strain CL Brener) Tc00.1047053503671.39 3 1	9	2168.12	MNQLIAVVNELHDAFANVK	7.4922
Q4CPW0	Dynamin_ putative (Fragment) Trypanosoma cruzi (strain CL Brener) Tc00.1047053503671.39 3 1	7	2420.32	NVLNLTLVDLPGLVMNAVGDQPK	6.8325
	Dynamin_ putative (Fragment) Trypanosoma cruzi (strain CL Brener) Tc00.1047053503671.39 3 1	7	984.537	HGFVGVVNR	6.6576
	Dynamin_ putative (Fragment) Trypanosoma cruzi (strain CL Brener) Tc00.1047053503671.39 3 1	7	1732.82	AFFHNHPSYSAIADR	6.0822
	Dynamin_ putative (Fragment) Trypanosoma cruzi (strain CL Brener) Tc00.1047053503671.39 3 1	7	1061.55	GTDALDALTGK	4.818
	Dynamin_ putative (Fragment) Trypanosoma cruzi (strain CL Brener) Tc00.1047053503671.39 3 1	7	2168.12	MNQLIAVVNELHDAFANVK	6.5818
	Dynamin_ putative (Fragment) Trypanosoma cruzi (strain CL Brener) Tc00.1047053503671.39 3 1	7	2436.32	NVLNLTLVDLPGLVMNAVGDQPK	5.4692
	Dynamin_ putative (Fragment) Trypanosoma cruzi (strain CL Brener) Tc00.1047053503671.39 3 1	7	2437.3	NVLNLTLVDLPGLVMNAVGDQPK	5.7562
Q4CPW5	Glutamamyl carboxypeptidase_ putative Trypanosoma cruzi (strain CL Brener) Tc00.1047053507657.20 4 1	14	1791.96	GGIILSGHTDVVPVDGQK	8.4559
	Glutamamyl carboxypeptidase_ putative Trypanosoma cruzi (strain CL Brener) Tc00.1047053507657.20 4 1	14	1390.68	NSNLELIHYCK	8.6436
	Glutamamyl carboxypeptidase_ putative Trypanosoma cruzi (strain CL Brener) Tc00.1047053507657.20 4 1	14	993.525	DYLEGLGVK	9.0343
	Glutamamyl carboxypeptidase_ putative Trypanosoma cruzi (strain CL Brener) Tc00.1047053507657.20 4 1	14	1216.58	SMDHTQWLAK	8.3642
	Glutamamyl carboxypeptidase_ putative Trypanosoma cruzi (strain CL Brener) Tc00.1047053507657.20 4 1	14	1983	AEGCIIGEPTGMTVVIAHK	8.4998
	Glutamamyl carboxypeptidase_ putative Trypanosoma cruzi (strain CL Brener) Tc00.1047053507657.20 4 1	14	1113.55	CTLIHNAER	8.2109
	Glutamamyl carboxypeptidase_ putative Trypanosoma cruzi (strain CL Brener) Tc00.1047053507657.20 4 1	14	2180.03	AAHSSLALTGESCNAIDYATK	7.6769
	Glutamamyl carboxypeptidase_ putative Trypanosoma cruzi (strain CL Brener) Tc00.1047053507657.20 4 1	14	1489.75	AEFEDAEIVITPR	8.8979
	Glutamamyl carboxypeptidase_ putative Trypanosoma cruzi (strain CL Brener) Tc00.1047053507657.20 4 1	14	1499.79	ANLWATLPGDGGVTK	8.1781
	Glutamamyl carboxypeptidase_ putative Trypanosoma cruzi (strain CL Brener) Tc00.1047053507657.20 4 1	14	1634.86	GFVAVCMSLAPELLK	8.034
	Glutamamyl carboxypeptidase_ putative Trypanosoma cruzi (strain CL Brener) Tc00.1047053507657.20 4 1	14	1379.72	SYVETQLLPAMK	6.9764
	Glutamamyl carboxypeptidase_ putative Trypanosoma cruzi (strain CL Brener) Tc00.1047053507657.20 4 1	14	1328.67	LAEFARDHDVR	7.6214
	Glutamamyl carboxypeptidase_ putative Trypanosoma cruzi (strain CL Brener) Tc00.1047053507657.20 4 1	14	1732.84	ALPNETVSEMMQQVR	7.0484
	Glutamamyl carboxypeptidase_ putative Trypanosoma cruzi (strain CL Brener) Tc00.1047053507657.20 4 1	14	3931.86	HDFQVPFSTLSTNLISGGNASNTVPAECEFLFEFR	7.2349
Q4CPW5	Glutamamyl carboxypeptidase_ putative Trypanosoma cruzi (strain CL Brener) Tc00.1047053507657.20 4 1	12	1390.68	NSNLELIHYCK	8.4923
	Glutamamyl carboxypeptidase_ putative Trypanosoma cruzi (strain CL Brener) Tc00.1047053507657.20 4 1	12	1366.63	WDSDPFTLTER	8.3773
	Glutamamyl carboxypeptidase_ putative Trypanosoma cruzi (strain CL Brener) Tc00.1047053507657.20 4 1	12	1499.79	ANLWATLPGDGGVTK	8.2131
	Glutamamyl carboxypeptidase_ putative Trypanosoma cruzi (strain CL Brener) Tc00.1047053507657.20 4 1	12	1379.72	SYVETQLLPAMK	8.6503
	Glutamamyl carboxypeptidase_ putative Trypanosoma cruzi (strain CL Brener) Tc00.1047053507657.20 4 1	12	1065.53	EIAEEYRR	7.9664
	Glutamamyl carboxypeptidase_ putative Trypanosoma cruzi (strain CL Brener) Tc00.1047053507657.20 4 1	12	1791.96	GGIILSGHTDVVPVDGQK	7.6573
	Glutamamyl carboxypeptidase_ putative Trypanosoma cruzi (strain CL Brener) Tc00.1047053507657.20 4 1	12	1113.55	CTLIHNAER	7.8203
	Glutamamyl carboxypeptidase_ putative Trypanosoma cruzi (strain CL Brener) Tc00.1047053507657.20 4 1	12	1983	AEGCIIGEPTGMTVVIAHK	7.406
	Glutamamyl carboxypeptidase_ putative Trypanosoma cruzi (strain CL Brener) Tc00.1047053507657.20 4 1	12	1489.75	AEFEDAEIVITPR	7.5976
	Glutamamyl carboxypeptidase_ putative Trypanosoma cruzi (strain CL Brener) Tc00.1047053507657.20 4 1	12	1009.53	LVAFDTTSR	6.8269
	Glutamamyl carboxypeptidase_ putative Trypanosoma cruzi (strain CL Brener) Tc00.1047053507657.20 4 1	12	1216.58	SMDHTQWLAK	7.6115
	Glutamamyl carboxypeptidase_ putative Trypanosoma cruzi (strain CL Brener) Tc00.1047053507657.20 4 1	12	2365.19	NSNLELIHYCKDYLEGLGVK	6.422
	Glutamamyl carboxypeptidase_ putative Trypanosoma cruzi (strain CL Brener) Tc00.1047053507657.10 4 1	13	1791.96	GGIILSGHTDVVPVDGQK	8.4559
Q4CPW6	Glutamamyl carboxypeptidase_ putative Trypanosoma cruzi (strain CL Brener) Tc00.1047053507657.10 4 1	13	1390.68	NSNLELIHYCK	8.6436
	Glutamamyl carboxypeptidase_ putative Trypanosoma cruzi (strain CL Brener) Tc00.1047053507657.10 4 1	13	993.525	DYLEGLGVK	9.0343
	Glutamamyl carboxypeptidase_ putative Trypanosoma cruzi (strain CL Brener) Tc00.1047053507657.10 4 1	13	1216.58	SMDHTQWLAK	8.3642
	Glutamamyl carboxypeptidase_ putative Trypanosoma cruzi (strain CL Brener) Tc00.1047053507657.10 4 1	13	1983	AEGCIIGEPTGMTVVIAHK	8.4998
	Glutamamyl carboxypeptidase_ putative Trypanosoma cruzi (strain CL Brener) Tc00.1047053507657.10 4 1	13	1113.55	CTLIHNAER	8.2109
	Glutamamyl carboxypeptidase_ putative Trypanosoma cruzi (strain CL Brener) Tc00.1047053507657.10 4 1	13	2180.03	AAHSSLALTGESCNAIDYATK	7.6769
	Glutamamyl carboxypeptidase_ putative Trypanosoma cruzi (strain CL Brener) Tc00.1047053507657.10 4 1	13	1489.75	AEFEDAEIVITPR	8.8979
	Glutamamyl carboxypeptidase_ putative Trypanosoma cruzi (strain CL Brener) Tc00.1047053507657.10 4 1	13	1499.79	ANLWATLPGDGGVTK	8.1781
	Glutamamyl carboxypeptidase_ putative Trypanosoma cruzi (strain CL Brener) Tc00.1047053507657.10 4 1	13	1634.86	GFVAVCMSLAPELLK	8.034
	Glutamamyl carboxypeptidase_ putative Trypanosoma cruzi (strain CL Brener) Tc00.1047053507657.10 4 1	13	1379.72	SYVETQLLPAMK	6.9764
	Glutamamyl carboxypeptidase_ putative Trypanosoma cruzi (strain CL Brener) Tc00.1047053507657.10 4 1	13	3931.86	HDFQVPFSTLSTNLISGGNASNTVPAECEFLFEFR	7.2349
	Glutamamyl carboxypeptidase_ putative Trypanosoma cruzi (strain CL Brener) Tc00.1047053507657.10 4 1	13	1641.84	ALPNENVSGVMQQVR	5.7951
	Glutamamyl carboxypeptidase_ putative Trypanosoma cruzi (strain CL Brener) Tc00.1047053507657.10 4 1	13	1390.68	NSNLELIHYCK	8.4923
	Glutamamyl carboxypeptidase_ putative Trypanosoma cruzi (strain CL Brener) Tc00.1047053507657.10 4 1	13	1366.63	WDSDPFTLTER	8.3773
	Glutamamyl carboxypeptidase_ putative Trypanosoma cruzi (strain CL Brener) Tc00.1047053507657.10 4 1	13	1499.79	ANLWATLPGDGGVTK	8.2131
	Glutamamyl carboxypeptidase_ putative Trypanosoma cruzi (strain CL Brener) Tc00.1047053507657.10 4 1	13	1379.72	SYVETQLLPAMK	8.6503
	Glutamamyl carboxypeptidase_ putative Trypanosoma cruzi (strain CL Brener) Tc00.1047053507657.10 4 1	13	1065.53	EIAEEYRR	7.9664
	Glutamamyl carboxypeptidase_ putative Trypanosoma cruzi (strain CL Brener) Tc00.1047053507657.10 4 1	13	1791.96	GGIILSGHTDVVPVDGQK	7.6573
	Glutamamyl carboxypeptidase_ putative Trypanosoma cruzi (strain CL Brener) Tc00.1047053507657.10 4 1	13	1113.55	CTLIHNAER	7.8203
	Glutamamyl carboxypeptidase_ putative Trypanosoma cruzi (strain CL Brener) Tc00.1047053507657.10 4 1	13	1983	AEGCIIGEPTGMTVVIAHK	7.406
	Glutamamyl carboxypeptidase_ putative Trypanosoma cruzi (strain CL Brener) Tc00.1047053507657.10 4 1	13	1489.75	AEFEDAEIVITPR	7.5976
	Glutamamyl carboxypeptidase_ putative Trypanosoma cruzi (strain CL Brener) Tc00.1047053507657.10 4 1	13	1009.53	LVAFDTTSR	6.8269
	Glutamamyl carboxypeptidase_ putative Trypanosoma cruzi (strain CL Brener) Tc00.1047053507657.10 4 1	13	1216.58	SMDHTQWLAK	7.6115
	Glutamamyl carboxypeptidase_ putative Trypanosoma cruzi (strain CL Brener) Tc00.1047053507657.10 4 1	13	2365.19	NSNLELIHYCKDYLEGLGVK	6.422
	Glutamamyl carboxypeptidase_ putative Trypanosoma cruzi (strain CL Brener) Tc00.1047053507657.10 4 1	13	1658.82	ALPNENVSGVMQQVR	6.4958
Q4CPY1	60S acidic ribosomal protein P2_ putative Trypanosoma cruzi (strain CL Brener) Tc00.1047053503505.10 4 1	2	3485.84	KPLETLFAAAAATAPAEGAAAAPAAGSAAPAAAAAGAAPAK	8.1738
	60S acidic ribosomal protein P2_ putative Trypanosoma cruzi (strain CL Brener) Tc00.1047053503505.10 4 1	2	3850.89	VEANDTLACTYAALMLSDAGLPITAEGIEAACVAAGLK	5.9504
Q4CQ08	CAMP-specific phosphodiesterase_ putative Trypanosoma cruzi (strain CL Brener) Tc00.1047053503541.5 4 1	4	3313.67	VYYLDPTDNLLKDPVYATASTLDETTPLGK	7.1489
	CAMP-specific phosphodiesterase_ putative Trypanosoma cruzi (strain CL Brener) Tc00.1047053503541.5 4 1	4	2117.04	DVFQLLNQELGNCLNSPR	6.555
	CAMP-specific phosphodiesterase_ putative Trypanosoma cruzi (strain CL Brener) Tc00.1047053503541.5 4 1	4	1637.88	EIAGTLYLPLSFEGK	6.4219
	CAMP-specific phosphodiesterase_ putative Trypanosoma cruzi (strain CL Brener) Tc00.1047053503541.5 4 1	4	3151.6	EIAGTLYLPLSFEGKVIACVESAWGSPEK	5.8969
Q4CQ52	P-type H+-ATPase_ putative (Fragment) Trypanosoma cruzi (strain CL Brener) Tc00.1047053505763.19 3 1	24	1428.69	VDVNDLPDDLGEK	8.1066
	P-type H+-ATPase_ putative (Fragment) Trypanosoma cruzi (strain CL Brener) Tc00.1047053505763.19 3 1	24	1221.71	NSLKPVATVHR	8.4756
	P-type H+-ATPase_ putative (Fragment) Trypanosoma cruzi (strain CL Brener) Tc00.1047053505763.19 3 1	24	1457.77	MLNLDPNILTADK	8.2166
	P-type H+-ATPase_ putative (Fragment) Trypanosoma cruzi (strain CL Brener) Tc00.1047053505763.19 3 1	24	2009.07	DGAWQQLDAALLVPGDLVK	7.9936
	P-type H+-ATPase_ putative (Fragment) Trypanosoma cruzi (strain CL Brener) Tc00.1047053505763.19 3 1	24	1345.72	GLTTAEAEELLAK	7.1889
	P-type H+-ATPase_ putative (Fragment) Trypanosoma cruzi (strain CL Brener) Tc00.1047053505763.19 3 1	24	1414.73	ADVGIAVQGATDAAR	7.2969
	P-type H+-ATPase_ putative (Fragment) Trypanosoma cruzi (strain CL Brener) Tc00.1047053505763.19 3 1	24	815.462	AGDAVAALK	7.9569
	P-type H+-ATPase_ putative (Fragment) Trypanosoma cruzi (strain CL Brener) Tc00.1047053505763.19 3 1	24	974.563	TAATLVDKR	8.1588
	P-type H+-ATPase_ putative (Fragment) Trypanosoma cruzi (strain CL Brener) Tc00.1047053505763.19 3 1	24	1118.64	TPSWLIFVR	8.3091
	P-type H+-ATPase_ putative (Fragment) Trypanosoma cruzi (strain CL Brener) Tc00.1047053505763.19 3 1	24	1773.88	MITGDHVLIAKEMCR	6.4796
	P-type H+-ATPase_ putative (Fragment) Trypanosoma cruzi (strain CL Brener) Tc00.1047053505763.19 3 1	24	1055.68	SVLVLAALAAK	7.7029
	P-type H+-ATPase_ putative (Fragment) Trypanosoma cruzi (strain CL Brener) Tc00.1047053505763.19 3 1	24	978.544	FMIVEALR	7.3677
	P-type H+-ATPase_ putative (Fragment) Trypanosoma cruzi (strain CL Brener) Tc00.1047053505763.19 3 1	24	4154.96	LASGSAVPADCSINEGVIDVDEAALTGESLPVTMGTDHMPK	6.9298
	P-type H+-ATPase_ putative (Fragment) Trypanosoma cruzi (strain CL Brener) Tc00.1047053505763.19 3 1	24	1899.87	LTAIEMMSGVNMLCSDK	6.7961
	P-type H+-ATPase_ putative (Fragment) Trypanosoma cruzi (strain CL Brener) Tc00.1047053505763.19 3 1	24	2096.99	YGEMMLGVGGFAQVFPEHK	6.3764
	P-type H+-ATPase_ putative (Fragment) Trypanosoma cruzi (strain CL Brener) Tc00.1047053505763.19 3 1	24	2115.95	QYGFTCAMTGDGVNDAPALK	6.3266
	P-type H+-ATPase_ putative (Fragment) Trypanosoma cruzi (strain CL Brener) Tc00.1047053505763.19 3 1	24	1796	MLNLDPNILTADKLPK	7.8715
	P-type H+-ATPase_ putative (Fragment) Trypanosoma cruzi (strain CL Brener) Tc00.1047053505763.19 3 1	24	3056.52	YGEMMLGVGGFAQVFPEHKFMIVEALR	6.6662
	P-type H+-ATPase_ putative (Fragment) Trypanosoma cruzi (strain CL Brener) Tc00.1047053505763.19 3 1	24	1246.73	KTPSWLIFVR	6.7897
	P-type H+-ATPase_ putative (Fragment) Trypanosoma cruzi (strain CL Brener) Tc00.1047053505763.19 3 1	24	2049.98	EMCRMLNLDPNILTADK	6.6889
	P-type H+-ATPase_ putative (Fragment) Trypanosoma cruzi (strain CL Brener) Tc00.1047053505763.19 3 1	24	2693.25	MGSNVVRGEVDGTVQYTGQNTFFGK	5.7113
	P-type H+-ATPase_ putative (Fragment) Trypanosoma cruzi (strain CL Brener) Tc00.1047053505763.19 3 1	24	1949.88	GEVDGTVQYTGQNTFFGK	5.9502
	P-type H+-ATPase_ putative (Fragment) Trypanosoma cruzi (strain CL Brener) Tc00.1047053505763.19 3 1	24	1458.75	MLNLDPNILTADK	6.5663
	P-type H+-ATPase_ putative (Fragment) Trypanosoma cruzi (strain CL Brener) Tc00.1047053505763.19 3 1	24	4170.95	LASGSAVPADCSINEGVIDVDEAALTGESLPVTMGTDHMPK	5.7613
Q4CQ52	P-type H+-ATPase_ putative (Fragment) Trypanosoma cruzi (strain CL Brener) Tc00.1047053505763.19 3 1	7	1221.71	NSLKPVATVHR	6.5977
	P-type H+-ATPase_ putative (Fragment) Trypanosoma cruzi (strain CL Brener) Tc00.1047053505763.19 3 1	7	2264.26	TAVLLQSVESDLGNIHVILSR	6.0106
	P-type H+-ATPase_ putative (Fragment) Trypanosoma cruzi (strain CL Brener) Tc00.1047053505763.19 3 1	7	974.563	TAATLVDKR	6.1991
	P-type H+-ATPase_ putative (Fragment) Trypanosoma cruzi (strain CL Brener) Tc00.1047053505763.19 3 1	7	2009.07	DGAWQQLDAALLVPGDLVK	5.7084
	P-type H+-ATPase_ putative (Fragment) Trypanosoma cruzi (strain CL Brener) Tc00.1047053505763.19 3 1	7	1457.77	MLNLDPNILTADK	5.914
	P-type H+-ATPase_ putative (Fragment) Trypanosoma cruzi (strain CL Brener) Tc00.1047053505763.19 3 1	7	2404.15	TGTLTLNKMEIQDQCFTFEK	4.8487
	P-type H+-ATPase_ putative (Fragment) Trypanosoma cruzi (strain CL Brener) Tc00.1047053505763.19 3 1	7	3211.92	SLQFSVVVLVVSIPIALEIVVTTTLAVGSKK	4.7322
Q4CQ60	Retrotransposon hot spot (RHS) protein_ putative Trypanosoma cruzi (strain CL Brener) Tc00.1047053459199.10 4 1	25	1633.77	TLEKDDGVEQSGEAR	7.2182
	Retrotransposon hot spot (RHS) protein_ putative Trypanosoma cruzi (strain CL Brener) Tc00.1047053459199.10 4 1	25	1719.83	WHHVVEVPGGEGTGMK	6.8715
	Retrotransposon hot spot (RHS) protein_ putative Trypanosoma cruzi (strain CL Brener) Tc00.1047053459199.10 4 1	25	1289.66	VHQYQVSVSSR	6.6239
	Retrotransposon hot spot (RHS) protein_ putative Trypanosoma cruzi (strain CL Brener) Tc00.1047053459199.10 4 1	25	4306	DGCKPSANLPCDGWGMIVLTSPNEGNFSDWEKEIKPTR	6.1773
	Retrotransposon hot spot (RHS) protein_ putative Trypanosoma cruzi (strain CL Brener) Tc00.1047053459199.10 4 1	25	954.598	VLIGTPGIGK	6.9095
	Retrotransposon hot spot (RHS) protein_ putative Trypanosoma cruzi (strain CL Brener) Tc00.1047053459199.10 4 1	25	2728.54	LAQLMMPNDFILLILAIKDDLLSK	6.7064
	Retrotransposon hot spot (RHS) protein_ putative Trypanosoma cruzi (strain CL Brener) Tc00.1047053459199.10 4 1	25	1591.85	NVLLEEFFKEPAR	5.3085
	Retrotransposon hot spot (RHS) protein_ putative Trypanosoma cruzi (strain CL Brener) Tc00.1047053459199.10 4 1	25	1244.65	QTLDAALEEVR	5.5107
	Retrotransposon hot spot (RHS) protein_ putative Trypanosoma cruzi (strain CL Brener) Tc00.1047053459199.10 4 1	25	1018.49	REEAETQR	5.7015
	Retrotransposon hot spot (RHS) protein_ putative Trypanosoma cruzi (strain CL Brener) Tc00.1047053459199.10 4 1	25	1270.67	LHHEGVYFLR	6.2412
	Retrotransposon hot spot (RHS) protein_ putative Trypanosoma cruzi (strain CL Brener) Tc00.1047053459199.10 4 1	25	2244.11	LNGVLTDIEEKENREAEER	5.5286
	Retrotransposon hot spot (RHS) protein_ putative Trypanosoma cruzi (strain CL Brener) Tc00.1047053459199.10 4 1	25	1149.58	DAPPHLCALR	5.4962
	Retrotransposon hot spot (RHS) protein_ putative Trypanosoma cruzi (strain CL Brener) Tc00.1047053459199.10 4 1	25	2297.17	AVREMTLPDTNHYLTLGTHK	5.2145
	Retrotransposon hot spot (RHS) protein_ putative Trypanosoma cruzi (strain CL Brener) Tc00.1047053459199.10 4 1	25	1349.69	YIGDEGVLNEIK	5.6931
	Retrotransposon hot spot (RHS) protein_ putative Trypanosoma cruzi (strain CL Brener) Tc00.1047053459199.10 4 1	25	1567.75	VHEGEPPQPWTYK	5.9513
	Retrotransposon hot spot (RHS) protein_ putative Trypanosoma cruzi (strain CL Brener) Tc00.1047053459199.10 4 1	25	3514.64	AAVDEDYNVTMEAFVQEPDAYVQDQELLRR	5.0468
	Retrotransposon hot spot (RHS) protein_ putative Trypanosoma cruzi (strain CL Brener) Tc00.1047053459199.10 4 1	25	1537.74	DILLEGSTNSTEMK	4.7543
	Retrotransposon hot spot (RHS) protein_ putative Trypanosoma cruzi (strain CL Brener) Tc00.1047053459199.10 4 1	25	2199.16	QTLDAALEEVRNPAATTASIK	5.3822
	Retrotransposon hot spot (RHS) protein_ putative Trypanosoma cruzi (strain CL Brener) Tc00.1047053459199.10 4 1	25	1852.94	LMVLTSDKGWPYTWR	6.4405
	Retrotransposon hot spot (RHS) protein_ putative Trypanosoma cruzi (strain CL Brener) Tc00.1047053459199.10 4 1	25	2529.27	TSYPYLRMEWVLTEETILER	5.8055
	Retrotransposon hot spot (RHS) protein_ putative Trypanosoma cruzi (strain CL Brener) Tc00.1047053459199.10 4 1	25	1546.8	EKVHQYQVSVSSR	6.3718
	Retrotransposon hot spot (RHS) protein_ putative Trypanosoma cruzi (strain CL Brener) Tc00.1047053459199.10 4 1	25	1686.92	RIINLPAYQALEER	5.3338
	Retrotransposon hot spot (RHS) protein_ putative Trypanosoma cruzi (strain CL Brener) Tc00.1047053459199.10 4 1	25	1939.91	LYGNVESQSSNVSQGGRR	5.8014
	Retrotransposon hot spot (RHS) protein_ putative Trypanosoma cruzi (strain CL Brener) Tc00.1047053459199.10 4 1	25	1553.74	DILLEGSTNSTEMK	5.5876
	Retrotransposon hot spot (RHS) protein_ putative Trypanosoma cruzi (strain CL Brener) Tc00.1047053459199.10 4 1	25	2783.26	MSGRPEERLYGNVESQSSNVSQGGR	5.7421
Q4CQ60	Retrotransposon hot spot (RHS) protein_ putative Trypanosoma cruzi (strain CL Brener) Tc00.1047053459199.10 4 1	19	1567.75	VHEGEPPQPWTYK	5.7064
	Retrotransposon hot spot (RHS) protein_ putative Trypanosoma cruzi (strain CL Brener) Tc00.1047053459199.10 4 1	19	1429.74	IVINCPEKDDVK	6.1392
	Retrotransposon hot spot (RHS) protein_ putative Trypanosoma cruzi (strain CL Brener) Tc00.1047053459199.10 4 1	19	1633.77	TLEKDDGVEQSGEAR	5.8121
	Retrotransposon hot spot (RHS) protein_ putative Trypanosoma cruzi (strain CL Brener) Tc00.1047053459199.10 4 1	19	806.456	VWQFVK	7.2784
	Retrotransposon hot spot (RHS) protein_ putative Trypanosoma cruzi (strain CL Brener) Tc00.1047053459199.10 4 1	19	1629.84	LNGVLTDIEEKENR	5.1222
	Retrotransposon hot spot (RHS) protein_ putative Trypanosoma cruzi (strain CL Brener) Tc00.1047053459199.10 4 1	19	1289.66	VHQYQVSVSSR	6.7752
	Retrotransposon hot spot (RHS) protein_ putative Trypanosoma cruzi (strain CL Brener) Tc00.1047053459199.10 4 1	19	1529.83	IINLPAYQALEER	5.9724
	Retrotransposon hot spot (RHS) protein_ putative Trypanosoma cruzi (strain CL Brener) Tc00.1047053459199.10 4 1	19	2611.39	IMVGLQITTAGEHHTLTSTVNLFK	5.5773
	Retrotransposon hot spot (RHS) protein_ putative Trypanosoma cruzi (strain CL Brener) Tc00.1047053459199.10 4 1	19	1693.88	TDAEKEIVAFWKEK	5.7287
	Retrotransposon hot spot (RHS) protein_ putative Trypanosoma cruzi (strain CL Brener) Tc00.1047053459199.10 4 1	19	1218.6	YIFIENEYK	5.0844
	Retrotransposon hot spot (RHS) protein_ putative Trypanosoma cruzi (strain CL Brener) Tc00.1047053459199.10 4 1	19	1043.56	MEDLGPLLR	4.7022
	Retrotransposon hot spot (RHS) protein_ putative Trypanosoma cruzi (strain CL Brener) Tc00.1047053459199.10 4 1	19	1489.64	ENMATYFNGWEK	4.6474
	Retrotransposon hot spot (RHS) protein_ putative Trypanosoma cruzi (strain CL Brener) Tc00.1047053459199.10 4 1	19	1055.58	GYIIYDIAK	4.5537
	Retrotransposon hot spot (RHS) protein_ putative Trypanosoma cruzi (strain CL Brener) Tc00.1047053459199.10 4 1	19	1321.66	RPEWTMSSTVK	5.025
	Retrotransposon hot spot (RHS) protein_ putative Trypanosoma cruzi (strain CL Brener) Tc00.1047053459199.10 4 1	19	1949.97	LEETRRPEWTMSSTVK	4.4471
	Retrotransposon hot spot (RHS) protein_ putative Trypanosoma cruzi (strain CL Brener) Tc00.1047053459199.10 4 1	19	1460.65	LEGCYESVYNAR	4.8642
	Retrotransposon hot spot (RHS) protein_ putative Trypanosoma cruzi (strain CL Brener) Tc00.1047053459199.10 4 1	19	1189.64	DDLLSKTLER	4.7951
	Retrotransposon hot spot (RHS) protein_ putative Trypanosoma cruzi (strain CL Brener) Tc00.1047053459199.10 4 1	19	2545.37	TLERYSVFTFLSEGFINAIIPK	5.4252
	Retrotransposon hot spot (RHS) protein_ putative Trypanosoma cruzi (strain CL Brener) Tc00.1047053459199.10 4 1	19	1380.72	EMKLNDFLTLR	5.2562
Q4CQ81	60S ribosomal protein L12_ putative Trypanosoma cruzi (strain CL Brener) Tc00.1047053504037.30 3 1	4	1367.75	AVGGEVPATASLAPK	7.7787
	60S ribosomal protein L12_ putative Trypanosoma cruzi (strain CL Brener) Tc00.1047053504037.30 3 1	4	1220.54	EAAPNSMGANMK	6.5465
	60S ribosomal protein L12_ putative Trypanosoma cruzi (strain CL Brener) Tc00.1047053504037.30 3 1	4	1341.72	HSGNIPFSEILK	6.1919
	60S ribosomal protein L12_ putative Trypanosoma cruzi (strain CL Brener) Tc00.1047053504037.30 3 1	4	1549.73	IAKEAAPNSMGANMK	5.3236
Q4CQ81	60S ribosomal protein L12_ putative Trypanosoma cruzi (strain CL Brener) Tc00.1047053504037.30 3 1	3	2404.18	SVVMEVLGTALSVGCTIDGENPR	6.8192
	60S ribosomal protein L12_ putative Trypanosoma cruzi (strain CL Brener) Tc00.1047053504037.30 3 1	3	1532.76	IAKEAAPNSMGANMK	6.1421
	60S ribosomal protein L12_ putative Trypanosoma cruzi (strain CL Brener) Tc00.1047053504037.30 3 1	3	868.525	VGPLGLNAK	5.0164
Q4CQ93	Inosine-5'-monophosphate dehydrogenase_ putative (Fragment) Trypanosoma cruzi (strain CL Brener) Tc00.1047053511351.9 4 1	7	2213.09	LHIPIVSSPMDTVTESEMAR	7.2638
	Inosine-5'-monophosphate dehydrogenase_ putative (Fragment) Trypanosoma cruzi (strain CL Brener) Tc00.1047053511351.9 4 1	7	1351.69	DVSLPVSQFMTK	7.4769
	Inosine-5'-monophosphate dehydrogenase_ putative (Fragment) Trypanosoma cruzi (strain CL Brener) Tc00.1047053511351.9 4 1	7	1507.79	DVSLPVSQFMTKR	5.1148
	Inosine-5'-monophosphate dehydrogenase_ putative (Fragment) Trypanosoma cruzi (strain CL Brener) Tc00.1047053511351.9 4 1	7	2069.06	DIDFVKDVSLPVSQFMTK	6.5321
	Inosine-5'-monophosphate dehydrogenase_ putative (Fragment) Trypanosoma cruzi (strain CL Brener) Tc00.1047053511351.9 4 1	7	1326.72	HDGKLLGIVCSK	6.0227
	Inosine-5'-monophosphate dehydrogenase_ putative (Fragment) Trypanosoma cruzi (strain CL Brener) Tc00.1047053511351.9 4 1	7	1368.73	MFRNGFIMKPK	6.2279
	Inosine-5'-monophosphate dehydrogenase_ putative (Fragment) Trypanosoma cruzi (strain CL Brener) Tc00.1047053511351.9 4 1	7	1352.68	DVSLPVSQFMTK	5.8704
Q4CQB8	Retrotransposon hot spot (RHS) protein_ putative Trypanosoma cruzi (strain CL Brener) Tc00.1047053509335.10 4 1	22	1203.56	SGIPGDGSDAATR	7.1571
	Retrotransposon hot spot (RHS) protein_ putative Trypanosoma cruzi (strain CL Brener) Tc00.1047053509335.10 4 1	22	1965.97	WSHVVEIPDGDGTGLEVR	6.6829
	Retrotransposon hot spot (RHS) protein_ putative Trypanosoma cruzi (strain CL Brener) Tc00.1047053509335.10 4 1	22	1359.66	SGIPGDGSDAATRR	6.3418
	Retrotransposon hot spot (RHS) protein_ putative Trypanosoma cruzi (strain CL Brener) Tc00.1047053509335.10 4 1	22	1352.65	EGKPEQSWTYK	6.091
	Retrotransposon hot spot (RHS) protein_ putative Trypanosoma cruzi (strain CL Brener) Tc00.1047053509335.10 4 1	22	2386.12	WTMSSSVEDILLGGDTLSTDMK	5.9442
	Retrotransposon hot spot (RHS) protein_ putative Trypanosoma cruzi (strain CL Brener) Tc00.1047053509335.10 4 1	22	1365.68	LNDFLTMELGGR	6.5328
	Retrotransposon hot spot (RHS) protein_ putative Trypanosoma cruzi (strain CL Brener) Tc00.1047053509335.10 4 1	22	1856.97	HFLPTTGWGMIVVSSPK	6.2058
	Retrotransposon hot spot (RHS) protein_ putative Trypanosoma cruzi (strain CL Brener) Tc00.1047053509335.10 4 1	22	2959.4	AAVGEDHNVTMQVFLQEPDAYVQNQR	5.87
	Retrotransposon hot spot (RHS) protein_ putative Trypanosoma cruzi (strain CL Brener) Tc00.1047053509335.10 4 1	22	1463.68	LEGYYESVYNAR	6.4157
	Retrotransposon hot spot (RHS) protein_ putative Trypanosoma cruzi (strain CL Brener) Tc00.1047053509335.10 4 1	22	1747.9	GLKPDEQAGYWKEVK	5.8459
	Retrotransposon hot spot (RHS) protein_ putative Trypanosoma cruzi (strain CL Brener) Tc00.1047053509335.10 4 1	22	1130.61	NVLQSEALEK	5.9449
	Retrotransposon hot spot (RHS) protein_ putative Trypanosoma cruzi (strain CL Brener) Tc00.1047053509335.10 4 1	22	1006.47	DPTTTGASEK	5.7732
	Retrotransposon hot spot (RHS) protein_ putative Trypanosoma cruzi (strain CL Brener) Tc00.1047053509335.10 4 1	22	2166.09	SVAAGSYLLYQLLHCDVEK	5.4336
	Retrotransposon hot spot (RHS) protein_ putative Trypanosoma cruzi (strain CL Brener) Tc00.1047053509335.10 4 1	22	1276.61	YIFDAVEYEK	5.3125
	Retrotransposon hot spot (RHS) protein_ putative Trypanosoma cruzi (strain CL Brener) Tc00.1047053509335.10 4 1	22	1715.96	VLSPHDIFFLVLGMK	5.6282
	Retrotransposon hot spot (RHS) protein_ putative Trypanosoma cruzi (strain CL Brener) Tc00.1047053509335.10 4 1	22	1041.56	GYIIYDVAK	5.439
	Retrotransposon hot spot (RHS) protein_ putative Trypanosoma cruzi (strain CL Brener) Tc00.1047053509335.10 4 1	22	3007.47	HFLPTTGWGMIVVSSPKVSNYDEWEK	6.3662
	Retrotransposon hot spot (RHS) protein_ putative Trypanosoma cruzi (strain CL Brener) Tc00.1047053509335.10 4 1	22	3607.69	NYVGGRAAVGEDHNVTMQVFLQEPDAYVQNQR	6.1152
	Retrotransposon hot spot (RHS) protein_ putative Trypanosoma cruzi (strain CL Brener) Tc00.1047053509335.10 4 1	22	2746.34	EKNAFEDFSNAPICTYLGVLTLSR	5.1685
	Retrotransposon hot spot (RHS) protein_ putative Trypanosoma cruzi (strain CL Brener) Tc00.1047053509335.10 4 1	22	3008.45	HFLPTTGWGMIVVSSPKVSNYDEWEK	5.7109
	Retrotransposon hot spot (RHS) protein_ putative Trypanosoma cruzi (strain CL Brener) Tc00.1047053509335.10 4 1	22	1381.68	LNDFLTMELGGR	5.8274
	Retrotransposon hot spot (RHS) protein_ putative Trypanosoma cruzi (strain CL Brener) Tc00.1047053509335.10 4 1	22	1370.66	EGKPEQSWTYK	5.2064
Q4CQB8	Retrotransposon hot spot (RHS) protein_ putative Trypanosoma cruzi (strain CL Brener) Tc00.1047053509335.10 4 1	13	1041.56	GYIIYDVAK	7.6055
	Retrotransposon hot spot (RHS) protein_ putative Trypanosoma cruzi (strain CL Brener) Tc00.1047053509335.10 4 1	13	897.378	AMCAWMK	6.5395
	Retrotransposon hot spot (RHS) protein_ putative Trypanosoma cruzi (strain CL Brener) Tc00.1047053509335.10 4 1	13	1352.65	EGKPEQSWTYK	6.2968
	Retrotransposon hot spot (RHS) protein_ putative Trypanosoma cruzi (strain CL Brener) Tc00.1047053509335.10 4 1	13	1365.68	LNDFLTMELGGR	6.1352
	Retrotransposon hot spot (RHS) protein_ putative Trypanosoma cruzi (strain CL Brener) Tc00.1047053509335.10 4 1	13	913.572	ILLEAINK	6.3548
	Retrotransposon hot spot (RHS) protein_ putative Trypanosoma cruzi (strain CL Brener) Tc00.1047053509335.10 4 1	13	1359.66	SGIPGDGSDAATRR	7.0496
	Retrotransposon hot spot (RHS) protein_ putative Trypanosoma cruzi (strain CL Brener) Tc00.1047053509335.10 4 1	13	1613.92	LNAVLTQVLTEEKR	5.8842
	Retrotransposon hot spot (RHS) protein_ putative Trypanosoma cruzi (strain CL Brener) Tc00.1047053509335.10 4 1	13	3299.6	WSHVVEIPDGDGTGLEVREGKPEQSWTYK	5.6187
	Retrotransposon hot spot (RHS) protein_ putative Trypanosoma cruzi (strain CL Brener) Tc00.1047053509335.10 4 1	13	3103.47	VSFGASGICWPQLGGASGMLHCTGVVMAPR	5.6566
	Retrotransposon hot spot (RHS) protein_ putative Trypanosoma cruzi (strain CL Brener) Tc00.1047053509335.10 4 1	13	3530.68	YFDGWERFAQGLSWDIIYIQHADSKPMEK	5.9258
	Retrotransposon hot spot (RHS) protein_ putative Trypanosoma cruzi (strain CL Brener) Tc00.1047053509335.10 4 1	13	2090.18	ILLEAINKLHHEGVFSLR	5.3676
	Retrotransposon hot spot (RHS) protein_ putative Trypanosoma cruzi (strain CL Brener) Tc00.1047053509335.10 4 1	13	1459.79	LNAVLTQVLTEEK	5.3435
	Retrotransposon hot spot (RHS) protein_ putative Trypanosoma cruzi (strain CL Brener) Tc00.1047053509335.10 4 1	13	1481.73	EGKPEQSWTYKK	4.8879
Q4CQE5	Casein kinase_ putative Trypanosoma cruzi (strain CL Brener) Tc00.1047053507305.30 3 1	12	1453.68	DMKPDNFLMGTGK	6.3565
	Casein kinase_ putative Trypanosoma cruzi (strain CL Brener) Tc00.1047053507305.30 3 1	12	1677.8	YCSINTHLGIEQSR	5.9727
	Casein kinase_ putative Trypanosoma cruzi (strain CL Brener) Tc00.1047053507305.30 3 1	12	1023.54	THQHIPYK	6.3651
	Casein kinase_ putative Trypanosoma cruzi (strain CL Brener) Tc00.1047053507305.30 3 1	12	1441.76	GHHVYVVDFGLAK	5.092
	Casein kinase_ putative Trypanosoma cruzi (strain CL Brener) Tc00.1047053507305.30 3 1	12	1068.56	HPQLAFEAR	6.5494
	Casein kinase_ putative Trypanosoma cruzi (strain CL Brener) Tc00.1047053507305.30 3 1	12	1153.6	IGAGSFGEIFR	5.5442
	Casein kinase_ putative Trypanosoma cruzi (strain CL Brener) Tc00.1047053507305.30 3 1	12	1619.79	GFPAEFAAYLNYTR	5.5961
	Casein kinase_ putative Trypanosoma cruzi (strain CL Brener) Tc00.1047053507305.30 3 1	12	1560.77	FEDKPDYSYLKR	4.6311
	Casein kinase_ putative Trypanosoma cruzi (strain CL Brener) Tc00.1047053507305.30 3 1	12	705.389	SLTGTAR	5.3348
	Casein kinase_ putative Trypanosoma cruzi (strain CL Brener) Tc00.1047053507305.30 3 1	12	4902.46	ILNAGGGVVGIPNILFYGVEGEFNVMVMDLLGPSLEDLFSFCDRK	4.8613
	Casein kinase_ putative Trypanosoma cruzi (strain CL Brener) Tc00.1047053507305.30 3 1	12	1325.71	TRHPQLAFEAR	5.9631
	Casein kinase_ putative Trypanosoma cruzi (strain CL Brener) Tc00.1047053507305.30 3 1	12	903.417	ERGDVEQA	5.2979
Q4CQG0	40S ribosomal protein S12 Trypanosoma cruzi (strain CL Brener) Tc00.1047053508551.20 3 1	8	1100.61	ALNMLLGQLAG	7.6959
	40S ribosomal protein S12 Trypanosoma cruzi (strain CL Brener) Tc00.1047053508551.20 3 1	8	2183.94	TAHMCLLAADCEDEEYKK	6.6504
	40S ribosomal protein S12 Trypanosoma cruzi (strain CL Brener) Tc00.1047053508551.20 3 1	8	1748.88	ALASQANIDFVEVESR	7.2723
	40S ribosomal protein S12 Trypanosoma cruzi (strain CL Brener) Tc00.1047053508551.20 3 1	8	722.314	MADETR	5.9398
	40S ribosomal protein S12 Trypanosoma cruzi (strain CL Brener) Tc00.1047053508551.20 3 1	8	986.563	SLEVNGLVR	5.3741
	40S ribosomal protein S12 Trypanosoma cruzi (strain CL Brener) Tc00.1047053508551.20 3 1	8	2055.85	TAHMCLLAADCEDEEYK	5.9213
	40S ribosomal protein S12 Trypanosoma cruzi (strain CL Brener) Tc00.1047053508551.20 3 1	8	2572.25	VEKQGEEPTVTQQFDVEPENLR	6.1083
	40S ribosomal protein S12 Trypanosoma cruzi (strain CL Brener) Tc00.1047053508551.20 3 1	8	987.547	SLEVNGLVR	6.396
Q4CQG8	Putative uncharacterized protein Trypanosoma cruzi (strain CL Brener) Tc00.1047053511479.39 4 1	3	2020.01	LPMPDDPLFNPIHMGGLR	8.1887
	Putative uncharacterized protein Trypanosoma cruzi (strain CL Brener) Tc00.1047053511479.39 4 1	3	1825.88	YPGGGFLFGWGNNGLNR	7.6838
	Putative uncharacterized protein Trypanosoma cruzi (strain CL Brener) Tc00.1047053511479.39 4 1	3	2176.23	SSARIAGVGLLAVIWIMYQK	6.504
Q4CQI1	ATP-dependent Clp protease subunit heat shock protein 100 (HSP100)_ putative (Fragment) Trypanosoma cruzi (strain CL Brener) Tc00.1047053511107.41 4 1	8	2374.15	VEAIPTQSPAPTQPHPNSDMTR	8.27
	ATP-dependent Clp protease subunit heat shock protein 100 (HSP100)_ putative (Fragment) Trypanosoma cruzi (strain CL Brener) Tc00.1047053511107.41 4 1	8	2288.25	VAFGDTLLAVDHLLLALYESK	7.1743
	ATP-dependent Clp protease subunit heat shock protein 100 (HSP100)_ putative (Fragment) Trypanosoma cruzi (strain CL Brener) Tc00.1047053511107.41 4 1	8	790.431	DTNSILK	6.6398
	ATP-dependent Clp protease subunit heat shock protein 100 (HSP100)_ putative (Fragment) Trypanosoma cruzi (strain CL Brener) Tc00.1047053511107.41 4 1	8	1738.78	QAGGWQAGPTYWTCR	6.2931
	ATP-dependent Clp protease subunit heat shock protein 100 (HSP100)_ putative (Fragment) Trypanosoma cruzi (strain CL Brener) Tc00.1047053511107.41 4 1	8	1303.69	VGAGIVMDALMAR	7.0811
	ATP-dependent Clp protease subunit heat shock protein 100 (HSP100)_ putative (Fragment) Trypanosoma cruzi (strain CL Brener) Tc00.1047053511107.41 4 1	8	1894.88	QAGGWQAGPTYWTCRR	6.8747
	ATP-dependent Clp protease subunit heat shock protein 100 (HSP100)_ putative (Fragment) Trypanosoma cruzi (strain CL Brener) Tc00.1047053511107.41 4 1	8	2356.15	SDGQPEWTNAAATALQDAVALAR	5.9688
	ATP-dependent Clp protease subunit heat shock protein 100 (HSP100)_ putative (Fragment) Trypanosoma cruzi (strain CL Brener) Tc00.1047053511107.41 4 1	8	2398.16	SDGQPEWTNAAATALQDAVALAR	8.2355
Q4CQI1	ATP-dependent Clp protease subunit heat shock protein 100 (HSP100)_ putative (Fragment) Trypanosoma cruzi (strain CL Brener) Tc00.1047053511107.41 4 1	5	2374.15	VEAIPTQSPAPTQPHPNSDMTR	7.6665
	ATP-dependent Clp protease subunit heat shock protein 100 (HSP100)_ putative (Fragment) Trypanosoma cruzi (strain CL Brener) Tc00.1047053511107.41 4 1	5	2288.25	VAFGDTLLAVDHLLLALYESK	6.7163
	ATP-dependent Clp protease subunit heat shock protein 100 (HSP100)_ putative (Fragment) Trypanosoma cruzi (strain CL Brener) Tc00.1047053511107.41 4 1	5	2356.15	SDGQPEWTNAAATALQDAVALAR	5.3946
	ATP-dependent Clp protease subunit heat shock protein 100 (HSP100)_ putative (Fragment) Trypanosoma cruzi (strain CL Brener) Tc00.1047053511107.41 4 1	5	1894.88	QAGGWQAGPTYWTCRR	5.8304
	ATP-dependent Clp protease subunit heat shock protein 100 (HSP100)_ putative (Fragment) Trypanosoma cruzi (strain CL Brener) Tc00.1047053511107.41 4 1	5	2358.12	SDGQPEWTNAAATALQDAVALAR	6.4219
Q4CQJ3	ATPase beta subunit_ putative (Fragment) Trypanosoma cruzi (strain CL Brener) Tc00.1047053467287.30 3 1	4	2730.35	IMDPDVISVDHYNVAQDVVQMLTK	8.8249
	ATPase beta subunit_ putative (Fragment) Trypanosoma cruzi (strain CL Brener) Tc00.1047053467287.30 3 1	4	2003.99	AVAESGIYPAVNPLECASR	8.528
	ATPase beta subunit_ putative (Fragment) Trypanosoma cruzi (strain CL Brener) Tc00.1047053467287.30 3 1	4	1120.52	MAEEAAELEK	8.1818
	ATPase beta subunit_ putative (Fragment) Trypanosoma cruzi (strain CL Brener) Tc00.1047053467287.30 3 1	4	2725.45	ELQDIIAVLGIDELSEEDKLIVDR	7.7606
Q4CQJ3	ATPase beta subunit_ putative (Fragment) Trypanosoma cruzi (strain CL Brener) Tc00.1047053467287.30 3 1	3	2730.35	IMDPDVISVDHYNVAQDVVQMLTK	7.9711
	ATPase beta subunit_ putative (Fragment) Trypanosoma cruzi (strain CL Brener) Tc00.1047053467287.30 3 1	3	2003.99	AVAESGIYPAVNPLECASR	8.1038
	ATPase beta subunit_ putative (Fragment) Trypanosoma cruzi (strain CL Brener) Tc00.1047053467287.30 3 1	3	1248.61	KMAEEAAELEK	7.5114
Q4CQJ7	Ribosomal protein L21E (60S)_ putative Trypanosoma cruzi (strain CL Brener) Tc00.1047053507251.20 4 1	7	1499.82	HGVPSVSTILTNFK	7.4178
	Ribosomal protein L21E (60S)_ putative Trypanosoma cruzi (strain CL Brener) Tc00.1047053507251.20 4 1	7	1137.71	GVGVIVNKPVR	7.0122
	Ribosomal protein L21E (60S)_ putative Trypanosoma cruzi (strain CL Brener) Tc00.1047053507251.20 4 1	7	1157.52	AAEYEAMIPY	6.9383
	Ribosomal protein L21E (60S)_ putative Trypanosoma cruzi (strain CL Brener) Tc00.1047053507251.20 4 1	7	1464.73	VGDYVDVVADSAVR	6.5502
	Ribosomal protein L21E (60S)_ putative Trypanosoma cruzi (strain CL Brener) Tc00.1047053507251.20 4 1	7	1266.68	QKDFLAFQAAK	5.7014
	Ribosomal protein L21E (60S)_ putative Trypanosoma cruzi (strain CL Brener) Tc00.1047053507251.20 4 1	7	1267.67	QKDFLAFQAAK	6.1328
	Ribosomal protein L21E (60S)_ putative Trypanosoma cruzi (strain CL Brener) Tc00.1047053507251.20 4 1	7	1143.62	TGIVWNVTPR	6.187
Q4CQP1	Putative uncharacterized protein Trypanosoma cruzi (strain CL Brener) Tc00.1047053511065.10 4 1	8	1961.96	IPFFGETTYRDEYVPK	7.3891
	Putative uncharacterized protein Trypanosoma cruzi (strain CL Brener) Tc00.1047053511065.10 4 1	8	2082.97	ATLPDNRDFETTHSTSYK	7.3921
	Putative uncharacterized protein Trypanosoma cruzi (strain CL Brener) Tc00.1047053511065.10 4 1	8	1315.58	DFETTHSTSYK	7.839
	Putative uncharacterized protein Trypanosoma cruzi (strain CL Brener) Tc00.1047053511065.10 4 1	8	1422.7	LSVYEIPSGDITE	7.5075
	Putative uncharacterized protein Trypanosoma cruzi (strain CL Brener) Tc00.1047053511065.10 4 1	8	1451.61	NDFPGHMPDHER	6.9769
	Putative uncharacterized protein Trypanosoma cruzi (strain CL Brener) Tc00.1047053511065.10 4 1	8	1230.68	HICPAALVPPR	7.5265
	Putative uncharacterized protein Trypanosoma cruzi (strain CL Brener) Tc00.1047053511065.10 4 1	8	2973.64	IVRPAESFKPRPAIGDPLPFIGTTTHR	7.4333
	Putative uncharacterized protein Trypanosoma cruzi (strain CL Brener) Tc00.1047053511065.10 4 1	8	1002.56	YKQEPLPK	7.1725
Q4CQP1	Putative uncharacterized protein Trypanosoma cruzi (strain CL Brener) Tc00.1047053511065.10 4 1	5	2082.97	ATLPDNRDFETTHSTSYK	6.5165
	Putative uncharacterized protein Trypanosoma cruzi (strain CL Brener) Tc00.1047053511065.10 4 1	5	2540.22	GDESLGQALPFDAIATYTADYPPK	5.7074
	Putative uncharacterized protein Trypanosoma cruzi (strain CL Brener) Tc00.1047053511065.10 4 1	5	1315.58	DFETTHSTSYK	5.6225
	Putative uncharacterized protein Trypanosoma cruzi (strain CL Brener) Tc00.1047053511065.10 4 1	5	805.468	VPPHSLR	4.7835
	Putative uncharacterized protein Trypanosoma cruzi (strain CL Brener) Tc00.1047053511065.10 4 1	5	1763.84	MTQLHSIASLDYGDGR	5.2045
Q4CQP8	Retrotransposon hot spot (RHS) protein_ putative (Fragment) Trypanosoma cruzi (strain CL Brener) Tc00.1047053503445.9 4 1	5	1041.56	GYIIYDVAK	7.6055
	Retrotransposon hot spot (RHS) protein_ putative (Fragment) Trypanosoma cruzi (strain CL Brener) Tc00.1047053503445.9 4 1	5	897.378	AMCAWMK	6.5395
	Retrotransposon hot spot (RHS) protein_ putative (Fragment) Trypanosoma cruzi (strain CL Brener) Tc00.1047053503445.9 4 1	5	1561.76	VKEGEPPQSWNYK	5.516
	Retrotransposon hot spot (RHS) protein_ putative (Fragment) Trypanosoma cruzi (strain CL Brener) Tc00.1047053503445.9 4 1	5	1437.63	HIFDEDDYIDR	5.1117
	Retrotransposon hot spot (RHS) protein_ putative (Fragment) Trypanosoma cruzi (strain CL Brener) Tc00.1047053503445.9 4 1	5	1336.57	EGEPPQSWNYK	6.3886
Q4CQQ9	Ribosomal protein S6_ putative Trypanosoma cruzi (strain CL Brener) Tc00.1047053508277.120 4 1	2	1811.99	NAVALAILQSENSPVSAK	7.2234
	Ribosomal protein S6_ putative Trypanosoma cruzi (strain CL Brener) Tc00.1047053508277.120 4 1	2	1743.95	LTQTILDLVQEASNAK	6.1445
Q4CQW1	60S ribosomal protein L14_ putative (Fragment) Trypanosoma cruzi (strain CL Brener) Tc00.1047053504121.39 4 1	11	1539.77	HDIVQFVHTNMAK	7.7092
	60S ribosomal protein L14_ putative (Fragment) Trypanosoma cruzi (strain CL Brener) Tc00.1047053504121.39 4 1	11	1029.53	AIGAVDDVNR	7.7443
	60S ribosomal protein L14_ putative (Fragment) Trypanosoma cruzi (strain CL Brener) Tc00.1047053504121.39 4 1	11	1589.71	LSGMNHSAESWGTGR	7.4525
	60S ribosomal protein L14_ putative (Fragment) Trypanosoma cruzi (strain CL Brener) Tc00.1047053504121.39 4 1	11	2201.13	IENVAEVPLVVEDAVQGYEK	7.2202
	60S ribosomal protein L14_ putative (Fragment) Trypanosoma cruzi (strain CL Brener) Tc00.1047053504121.39 4 1	11	1876.04	FAVVSALAASSVPALVMSR	7.1226
	60S ribosomal protein L14_ putative (Fragment) Trypanosoma cruzi (strain CL Brener) Tc00.1047053504121.39 4 1	11	821.426	QAYAVNR	5.1009
	60S ribosomal protein L14_ putative (Fragment) Trypanosoma cruzi (strain CL Brener) Tc00.1047053504121.39 4 1	11	3218.7	VVGTCPLPAVFTAPIRHDIVQFVHTNMAK	6.4444
	60S ribosomal protein L14_ putative (Fragment) Trypanosoma cruzi (strain CL Brener) Tc00.1047053504121.39 4 1	11	2028.9	IGGGGTSTSGAGAFGNMCRGGR	6.1768
	60S ribosomal protein L14_ putative (Fragment) Trypanosoma cruzi (strain CL Brener) Tc00.1047053504121.39 4 1	11	1638.8	TARPSVSVYSASEDK	6.1372
	60S ribosomal protein L14_ putative (Fragment) Trypanosoma cruzi (strain CL Brener) Tc00.1047053504121.39 4 1	11	1912.94	HDIVQFVHTNMAKNSR	6.2709
	60S ribosomal protein L14_ putative (Fragment) Trypanosoma cruzi (strain CL Brener) Tc00.1047053504121.39 4 1	11	1030.52	AIGAVDDVNR	6.2656
Q4CQW1	60S ribosomal protein L14_ putative (Fragment) Trypanosoma cruzi (strain CL Brener) Tc00.1047053504121.39 4 1	4	1539.77	HDIVQFVHTNMAK	6.3326
	60S ribosomal protein L14_ putative (Fragment) Trypanosoma cruzi (strain CL Brener) Tc00.1047053504121.39 4 1	4	1876.04	FAVVSALAASSVPALVMSR	6.3524
	60S ribosomal protein L14_ putative (Fragment) Trypanosoma cruzi (strain CL Brener) Tc00.1047053504121.39 4 1	4	3218.7	VVGTCPLPAVFTAPIRHDIVQFVHTNMAK	6.251
	60S ribosomal protein L14_ putative (Fragment) Trypanosoma cruzi (strain CL Brener) Tc00.1047053504121.39 4 1	4	1986.96	LSGMNHSAESWGTGRAVAR	5.804
Q4CQW2	60S ribosomal protein L4_ putative Trypanosoma cruzi (strain CL Brener) Tc00.1047053504121.30 4 1	17	1539.77	HDIVQFVHTNMAK	7.7092
	60S ribosomal protein L4_ putative Trypanosoma cruzi (strain CL Brener) Tc00.1047053504121.30 4 1	17	1029.53	AIGAVDDVNR	7.7443
	60S ribosomal protein L4_ putative Trypanosoma cruzi (strain CL Brener) Tc00.1047053504121.30 4 1	17	1589.71	LSGMNHSAESWGTGR	7.4525
	60S ribosomal protein L4_ putative Trypanosoma cruzi (strain CL Brener) Tc00.1047053504121.30 4 1	17	1101.54	GPMLVMPDNK	6.2501
	60S ribosomal protein L4_ putative Trypanosoma cruzi (strain CL Brener) Tc00.1047053504121.30 4 1	17	2201.13	IENVAEVPLVVEDAVQGYEK	7.2202
	60S ribosomal protein L4_ putative Trypanosoma cruzi (strain CL Brener) Tc00.1047053504121.30 4 1	17	1763.88	GFMLPAPMLTNTDVTR	7.4142
	60S ribosomal protein L4_ putative Trypanosoma cruzi (strain CL Brener) Tc00.1047053504121.30 4 1	17	1876.04	FAVVSALAASSVPALVMSR	7.1226
	60S ribosomal protein L4_ putative Trypanosoma cruzi (strain CL Brener) Tc00.1047053504121.30 4 1	17	821.426	QAYAVNR	5.1009
	60S ribosomal protein L4_ putative Trypanosoma cruzi (strain CL Brener) Tc00.1047053504121.30 4 1	17	1891.98	KGFMLPAPMLTNTDVTR	6.0503
	60S ribosomal protein L4_ putative Trypanosoma cruzi (strain CL Brener) Tc00.1047053504121.30 4 1	17	3218.7	VVGTCPLPAVFTAPIRHDIVQFVHTNMAK	6.4444
	60S ribosomal protein L4_ putative Trypanosoma cruzi (strain CL Brener) Tc00.1047053504121.30 4 1	17	2754.31	GFMLPAPMLTNTDVTRIMQSEEVR	6.1316
	60S ribosomal protein L4_ putative Trypanosoma cruzi (strain CL Brener) Tc00.1047053504121.30 4 1	17	2028.9	IGGGGTSTSGAGAFGNMCRGGR	6.1768
	60S ribosomal protein L4_ putative Trypanosoma cruzi (strain CL Brener) Tc00.1047053504121.30 4 1	17	1431.71	GPMLVMPDNKGTR	5.9471
	60S ribosomal protein L4_ putative Trypanosoma cruzi (strain CL Brener) Tc00.1047053504121.30 4 1	17	1638.8	TARPSVSVYSASEDK	6.1372
	60S ribosomal protein L4_ putative Trypanosoma cruzi (strain CL Brener) Tc00.1047053504121.30 4 1	17	1912.94	HDIVQFVHTNMAKNSR	6.2709
	60S ribosomal protein L4_ putative Trypanosoma cruzi (strain CL Brener) Tc00.1047053504121.30 4 1	17	1431.71	GPMLVMPDNKGTR	5.5274
	60S ribosomal protein L4_ putative Trypanosoma cruzi (strain CL Brener) Tc00.1047053504121.30 4 1	17	1030.52	AIGAVDDVNR	6.2656
Q4CQW2	60S ribosomal protein L4_ putative Trypanosoma cruzi (strain CL Brener) Tc00.1047053504121.30 4 1	9	1539.77	HDIVQFVHTNMAK	6.3326
	60S ribosomal protein L4_ putative Trypanosoma cruzi (strain CL Brener) Tc00.1047053504121.30 4 1	9	1763.88	GFMLPAPMLTNTDVTR	7.0299
	60S ribosomal protein L4_ putative Trypanosoma cruzi (strain CL Brener) Tc00.1047053504121.30 4 1	9	1876.04	FAVVSALAASSVPALVMSR	6.3524
	60S ribosomal protein L4_ putative Trypanosoma cruzi (strain CL Brener) Tc00.1047053504121.30 4 1	9	1128.59	LDSIFGTFTK	6.6531
	60S ribosomal protein L4_ putative Trypanosoma cruzi (strain CL Brener) Tc00.1047053504121.30 4 1	9	1257.64	RGPMLVMPDNK	6.0813
	60S ribosomal protein L4_ putative Trypanosoma cruzi (strain CL Brener) Tc00.1047053504121.30 4 1	9	1891.98	KGFMLPAPMLTNTDVTR	6.1345
	60S ribosomal protein L4_ putative Trypanosoma cruzi (strain CL Brener) Tc00.1047053504121.30 4 1	9	1303.69	LTQPTNGFRNR	6.0381
	60S ribosomal protein L4_ putative Trypanosoma cruzi (strain CL Brener) Tc00.1047053504121.30 4 1	9	3218.7	VVGTCPLPAVFTAPIRHDIVQFVHTNMAK	6.251
	60S ribosomal protein L4_ putative Trypanosoma cruzi (strain CL Brener) Tc00.1047053504121.30 4 1	9	1986.96	LSGMNHSAESWGTGRAVAR	5.804
Q4CR09	Glutamamyl carboxypeptidase_ putative Trypanosoma cruzi (strain CL Brener) Tc00.1047053510837.20 4 1	14	1791.96	GGIILSGHTDVVPVDGQK	8.4559
	Glutamamyl carboxypeptidase_ putative Trypanosoma cruzi (strain CL Brener) Tc00.1047053510837.20 4 1	14	1390.68	NSNLELIHYCK	8.6436
	Glutamamyl carboxypeptidase_ putative Trypanosoma cruzi (strain CL Brener) Tc00.1047053510837.20 4 1	14	993.525	DYLEGLGVK	9.0343
	Glutamamyl carboxypeptidase_ putative Trypanosoma cruzi (strain CL Brener) Tc00.1047053510837.20 4 1	14	1216.58	SMDHTQWLAK	8.3642
	Glutamamyl carboxypeptidase_ putative Trypanosoma cruzi (strain CL Brener) Tc00.1047053510837.20 4 1	14	1983	AEGCIIGEPTGMTVVIAHK	8.4998
	Glutamamyl carboxypeptidase_ putative Trypanosoma cruzi (strain CL Brener) Tc00.1047053510837.20 4 1	14	1736.79	DETPSFEGSEEAPITK	8.2549
	Glutamamyl carboxypeptidase_ putative Trypanosoma cruzi (strain CL Brener) Tc00.1047053510837.20 4 1	14	958.52	ALPNETVSK	8.8365
	Glutamamyl carboxypeptidase_ putative Trypanosoma cruzi (strain CL Brener) Tc00.1047053510837.20 4 1	14	2180.03	AAHSSLALTGESCNAIDYATK	7.6769
	Glutamamyl carboxypeptidase_ putative Trypanosoma cruzi (strain CL Brener) Tc00.1047053510837.20 4 1	14	1489.75	AEFEDAEIVITPR	8.8979
	Glutamamyl carboxypeptidase_ putative Trypanosoma cruzi (strain CL Brener) Tc00.1047053510837.20 4 1	14	1499.79	ANLWATLPGDGGVTK	8.1781
	Glutamamyl carboxypeptidase_ putative Trypanosoma cruzi (strain CL Brener) Tc00.1047053510837.20 4 1	14	1634.86	GFVAVCMSLAPELLK	8.034
	Glutamamyl carboxypeptidase_ putative Trypanosoma cruzi (strain CL Brener) Tc00.1047053510837.20 4 1	14	1379.72	SYVETQLLPAMK	6.9764
	Glutamamyl carboxypeptidase_ putative Trypanosoma cruzi (strain CL Brener) Tc00.1047053510837.20 4 1	14	1113.55	CTLLHNAER	6.6175
	Glutamamyl carboxypeptidase_ putative Trypanosoma cruzi (strain CL Brener) Tc00.1047053510837.20 4 1	14	3931.86	HDFQVPFSTLSTNLISGGNASNTVPAECEFLFEFR	7.2349
Q4CR09	Glutamamyl carboxypeptidase_ putative Trypanosoma cruzi (strain CL Brener) Tc00.1047053510837.20 4 1	12	1390.68	NSNLELIHYCK	8.4923
	Glutamamyl carboxypeptidase_ putative Trypanosoma cruzi (strain CL Brener) Tc00.1047053510837.20 4 1	12	1366.63	WDSDPFTLTER	8.3773
	Glutamamyl carboxypeptidase_ putative Trypanosoma cruzi (strain CL Brener) Tc00.1047053510837.20 4 1	12	1499.79	ANLWATLPGDGGVTK	8.2131
	Glutamamyl carboxypeptidase_ putative Trypanosoma cruzi (strain CL Brener) Tc00.1047053510837.20 4 1	12	1379.72	SYVETQLLPAMK	8.6503
	Glutamamyl carboxypeptidase_ putative Trypanosoma cruzi (strain CL Brener) Tc00.1047053510837.20 4 1	12	1065.53	EIAEEYRR	7.9664
	Glutamamyl carboxypeptidase_ putative Trypanosoma cruzi (strain CL Brener) Tc00.1047053510837.20 4 1	12	1791.96	GGIILSGHTDVVPVDGQK	7.6573
	Glutamamyl carboxypeptidase_ putative Trypanosoma cruzi (strain CL Brener) Tc00.1047053510837.20 4 1	12	1983	AEGCIIGEPTGMTVVIAHK	7.406
	Glutamamyl carboxypeptidase_ putative Trypanosoma cruzi (strain CL Brener) Tc00.1047053510837.20 4 1	12	1113.55	CTLLHNAER	7.4309
	Glutamamyl carboxypeptidase_ putative Trypanosoma cruzi (strain CL Brener) Tc00.1047053510837.20 4 1	12	1489.75	AEFEDAEIVITPR	7.5976
	Glutamamyl carboxypeptidase_ putative Trypanosoma cruzi (strain CL Brener) Tc00.1047053510837.20 4 1	12	1009.53	LVAFDTTSR	6.8269
	Glutamamyl carboxypeptidase_ putative Trypanosoma cruzi (strain CL Brener) Tc00.1047053510837.20 4 1	12	1216.58	SMDHTQWLAK	7.6115
	Glutamamyl carboxypeptidase_ putative Trypanosoma cruzi (strain CL Brener) Tc00.1047053510837.20 4 1	12	2365.19	NSNLELIHYCKDYLEGLGVK	6.422
Q4CR10	Acetylornithine deacetylase_ putative (Fragment) Trypanosoma cruzi (strain CL Brener) Tc00.1047053510837.9 4 1	13	1791.96	GGIILSGHTDVVPVDGQK	8.4559
	Acetylornithine deacetylase_ putative (Fragment) Trypanosoma cruzi (strain CL Brener) Tc00.1047053510837.9 4 1	13	1390.68	NSNLELIHYCK	8.6436
	Acetylornithine deacetylase_ putative (Fragment) Trypanosoma cruzi (strain CL Brener) Tc00.1047053510837.9 4 1	13	993.525	DYLEGLGVK	9.0343
	Acetylornithine deacetylase_ putative (Fragment) Trypanosoma cruzi (strain CL Brener) Tc00.1047053510837.9 4 1	13	1216.58	SMDHTQWLAK	8.3642
	Acetylornithine deacetylase_ putative (Fragment) Trypanosoma cruzi (strain CL Brener) Tc00.1047053510837.9 4 1	13	1983	AEGCIIGEPTGMTVVIAHK	8.4998
	Acetylornithine deacetylase_ putative (Fragment) Trypanosoma cruzi (strain CL Brener) Tc00.1047053510837.9 4 1	13	958.52	ALPNETVSK	8.8365
	Acetylornithine deacetylase_ putative (Fragment) Trypanosoma cruzi (strain CL Brener) Tc00.1047053510837.9 4 1	13	2180.03	AAHSSLALTGESCNAIDYATK	7.6769
	Acetylornithine deacetylase_ putative (Fragment) Trypanosoma cruzi (strain CL Brener) Tc00.1047053510837.9 4 1	13	1489.75	AEFEDAEIVITPR	8.8979
	Acetylornithine deacetylase_ putative (Fragment) Trypanosoma cruzi (strain CL Brener) Tc00.1047053510837.9 4 1	13	1499.79	ANLWATLPGDGGVTK	8.1781
	Acetylornithine deacetylase_ putative (Fragment) Trypanosoma cruzi (strain CL Brener) Tc00.1047053510837.9 4 1	13	1634.86	GFVAVCMSLAPELLK	8.034
	Acetylornithine deacetylase_ putative (Fragment) Trypanosoma cruzi (strain CL Brener) Tc00.1047053510837.9 4 1	13	1379.72	SYVETQLLPAMK	6.9764
	Acetylornithine deacetylase_ putative (Fragment) Trypanosoma cruzi (strain CL Brener) Tc00.1047053510837.9 4 1	13	1113.55	CTLLHNAER	6.6175
	Acetylornithine deacetylase_ putative (Fragment) Trypanosoma cruzi (strain CL Brener) Tc00.1047053510837.9 4 1	13	3931.86	HDFQVPFSTLSTNLISGGNASNTVPAECEFLFEFR	7.2349
Q4CR10	Acetylornithine deacetylase_ putative (Fragment) Trypanosoma cruzi (strain CL Brener) Tc00.1047053510837.9 4 1	12	1390.68	NSNLELIHYCK	8.4923
	Acetylornithine deacetylase_ putative (Fragment) Trypanosoma cruzi (strain CL Brener) Tc00.1047053510837.9 4 1	12	1366.63	WDSDPFTLTER	8.3773
	Acetylornithine deacetylase_ putative (Fragment) Trypanosoma cruzi (strain CL Brener) Tc00.1047053510837.9 4 1	12	1499.79	ANLWATLPGDGGVTK	8.2131
	Acetylornithine deacetylase_ putative (Fragment) Trypanosoma cruzi (strain CL Brener) Tc00.1047053510837.9 4 1	12	1379.72	SYVETQLLPAMK	8.6503
	Acetylornithine deacetylase_ putative (Fragment) Trypanosoma cruzi (strain CL Brener) Tc00.1047053510837.9 4 1	12	1065.53	EIAEEYRR	7.9664
	Acetylornithine deacetylase_ putative (Fragment) Trypanosoma cruzi (strain CL Brener) Tc00.1047053510837.9 4 1	12	1791.96	GGIILSGHTDVVPVDGQK	7.6573
	Acetylornithine deacetylase_ putative (Fragment) Trypanosoma cruzi (strain CL Brener) Tc00.1047053510837.9 4 1	12	1983	AEGCIIGEPTGMTVVIAHK	7.406
	Acetylornithine deacetylase_ putative (Fragment) Trypanosoma cruzi (strain CL Brener) Tc00.1047053510837.9 4 1	12	1113.55	CTLLHNAER	7.4309
	Acetylornithine deacetylase_ putative (Fragment) Trypanosoma cruzi (strain CL Brener) Tc00.1047053510837.9 4 1	12	1489.75	AEFEDAEIVITPR	7.5976
	Acetylornithine deacetylase_ putative (Fragment) Trypanosoma cruzi (strain CL Brener) Tc00.1047053510837.9 4 1	12	1009.53	LVAFDTTSR	6.8269
	Acetylornithine deacetylase_ putative (Fragment) Trypanosoma cruzi (strain CL Brener) Tc00.1047053510837.9 4 1	12	1216.58	SMDHTQWLAK	7.6115
	Acetylornithine deacetylase_ putative (Fragment) Trypanosoma cruzi (strain CL Brener) Tc00.1047053510837.9 4 1	12	2365.19	NSNLELIHYCKDYLEGLGVK	6.422
Q4CR32	Putative uncharacterized protein Trypanosoma cruzi (strain CL Brener) Tc00.1047053511143.12 4 1	8	2404.28	TKPTHEVVDGSQLDAVPVSGVIR	6.1849
	Putative uncharacterized protein Trypanosoma cruzi (strain CL Brener) Tc00.1047053511143.12 4 1	8	1880	FLHDIVTSFLSATGFPK	5.4512
	Putative uncharacterized protein Trypanosoma cruzi (strain CL Brener) Tc00.1047053511143.12 4 1	8	1721.86	GLYPDALLDSSNVTEK	5.3207
	Putative uncharacterized protein Trypanosoma cruzi (strain CL Brener) Tc00.1047053511143.12 4 1	8	1568.84	ALQGGSSGGGIIIHSSK	5.0916
	Putative uncharacterized protein Trypanosoma cruzi (strain CL Brener) Tc00.1047053511143.12 4 1	8	1906.01	VASTAPTPNAAASAAGKAPPR	4.9115
	Putative uncharacterized protein Trypanosoma cruzi (strain CL Brener) Tc00.1047053511143.12 4 1	8	1390.72	GGKSGAAVAESELSK	5.1834
	Putative uncharacterized protein Trypanosoma cruzi (strain CL Brener) Tc00.1047053511143.12 4 1	8	2595.25	TVTSGSGDGGGVNEAEAKGYLGQQALK	5.0823
	Putative uncharacterized protein Trypanosoma cruzi (strain CL Brener) Tc00.1047053511143.12 4 1	8	2505.17	VAEQQNAKTVTSGSGDGGGVNEAEAK	4.9701
Q4CR34	Putative uncharacterized protein Trypanosoma cruzi (strain CL Brener) Tc00.1047053506219.40 4 1	8	1083.64	ILPESLVANK	7.0061
	Putative uncharacterized protein Trypanosoma cruzi (strain CL Brener) Tc00.1047053506219.40 4 1	8	2020	ETLFMVNAATMAHQTLNK	6.7136
	Putative uncharacterized protein Trypanosoma cruzi (strain CL Brener) Tc00.1047053506219.40 4 1	8	1676.87	TAGHINHALLNSCLR	6.8783
	Putative uncharacterized protein Trypanosoma cruzi (strain CL Brener) Tc00.1047053506219.40 4 1	8	3411.8	SLSLSFGEGLAYELQQFGVDVLTVTPSLVVSR	6.8088
	Putative uncharacterized protein Trypanosoma cruzi (strain CL Brener) Tc00.1047053506219.40 4 1	8	1632.79	AVVFDFSTADAQAYK	6.1255
	Putative uncharacterized protein Trypanosoma cruzi (strain CL Brener) Tc00.1047053506219.40 4 1	8	1301.73	SKLDAVVAEIEK	6.7013
	Putative uncharacterized protein Trypanosoma cruzi (strain CL Brener) Tc00.1047053506219.40 4 1	8	1177.63	RGFNVCVVAR	5.8829
	Putative uncharacterized protein Trypanosoma cruzi (strain CL Brener) Tc00.1047053506219.40 4 1	8	2054.99	ETLFMVNAATMAHQTLNK	5.8161
Q4CR34	Putative uncharacterized protein Trypanosoma cruzi (strain CL Brener) Tc00.1047053506219.40 4 1	6	1676.87	TAGHINHALLNSCLR	6.8284
	Putative uncharacterized protein Trypanosoma cruzi (strain CL Brener) Tc00.1047053506219.40 4 1	6	1054.61	ILTMHQAIK	6.1983
	Putative uncharacterized protein Trypanosoma cruzi (strain CL Brener) Tc00.1047053506219.40 4 1	6	1214.7	LDAVVAEIEKK	4.8833
	Putative uncharacterized protein Trypanosoma cruzi (strain CL Brener) Tc00.1047053506219.40 4 1	6	2555.34	SGGIVFLSSISATMPSPLLSAYAGTK	6.0681
	Putative uncharacterized protein Trypanosoma cruzi (strain CL Brener) Tc00.1047053506219.40 4 1	6	2304.24	LGTVTRTAGHINHALLNSCLR	5.4445
	Putative uncharacterized protein Trypanosoma cruzi (strain CL Brener) Tc00.1047053506219.40 4 1	6	2743.46	TAGHINHALLNSCLRILPESLVANK	5.3549
Q4CR45	Gim5A protein_ putative (Fragment) Trypanosoma cruzi (strain CL Brener) Tc00.1047053510669.49 4 1	5	940.521	LHLSDTVR	8.9819
	Gim5A protein_ putative (Fragment) Trypanosoma cruzi (strain CL Brener) Tc00.1047053510669.49 4 1	5	985.52	ALLPEDAEK	8.1795
	Gim5A protein_ putative (Fragment) Trypanosoma cruzi (strain CL Brener) Tc00.1047053510669.49 4 1	5	1972.1	LLQDVCGPLVPLHELIR	7.8461
	Gim5A protein_ putative (Fragment) Trypanosoma cruzi (strain CL Brener) Tc00.1047053510669.49 4 1	5	1113.62	ALLPEDAEKK	8.2371
	Gim5A protein_ putative (Fragment) Trypanosoma cruzi (strain CL Brener) Tc00.1047053510669.49 4 1	5	1417.69	VVPYTHEECKR	8.0484
Q4CR45	Gim5A protein_ putative (Fragment) Trypanosoma cruzi (strain CL Brener) Tc00.1047053510669.49 4 1	6	940.521	LHLSDTVR	7.8492
	Gim5A protein_ putative (Fragment) Trypanosoma cruzi (strain CL Brener) Tc00.1047053510669.49 4 1	6	1113.62	ALLPEDAEKK	7.8115
	Gim5A protein_ putative (Fragment) Trypanosoma cruzi (strain CL Brener) Tc00.1047053510669.49 4 1	6	1417.69	VVPYTHEECKR	6.9334
	Gim5A protein_ putative (Fragment) Trypanosoma cruzi (strain CL Brener) Tc00.1047053510669.49 4 1	6	2706.36	LEQVSHAFHIGFCLNEHTAVLAGR	5.98
	Gim5A protein_ putative (Fragment) Trypanosoma cruzi (strain CL Brener) Tc00.1047053510669.49 4 1	6	1417.7	GSCKALLPEDAEK	6.5175
	Gim5A protein_ putative (Fragment) Trypanosoma cruzi (strain CL Brener) Tc00.1047053510669.49 4 1	6	1534.87	AIAPNKLHLSDTVR	6.6301
Q4CR48	Gim5A protein_ putative Trypanosoma cruzi (strain CL Brener) Tc00.1047053510669.20 4 1	13	1871.03	VMAIVQFLPMALEGPVR	8.9933
	Gim5A protein_ putative Trypanosoma cruzi (strain CL Brener) Tc00.1047053510669.20 4 1	13	940.521	LHLSDTVR	8.9819
	Gim5A protein_ putative Trypanosoma cruzi (strain CL Brener) Tc00.1047053510669.20 4 1	13	985.52	ALLPEDAEK	8.1795
	Gim5A protein_ putative Trypanosoma cruzi (strain CL Brener) Tc00.1047053510669.20 4 1	13	1635.76	NAGCDSLAESLGNLSK	8.3478
	Gim5A protein_ putative Trypanosoma cruzi (strain CL Brener) Tc00.1047053510669.20 4 1	13	1972.1	LLQDVCGPLVPLHELIR	7.8461
	Gim5A protein_ putative Trypanosoma cruzi (strain CL Brener) Tc00.1047053510669.20 4 1	13	1113.62	ALLPEDAEKK	8.2371
	Gim5A protein_ putative Trypanosoma cruzi (strain CL Brener) Tc00.1047053510669.20 4 1	13	1417.69	VVPYTHEECKR	8.0484
	Gim5A protein_ putative Trypanosoma cruzi (strain CL Brener) Tc00.1047053510669.20 4 1	13	1158.71	LSLLLNALSSK	7.0859
	Gim5A protein_ putative Trypanosoma cruzi (strain CL Brener) Tc00.1047053510669.20 4 1	13	2055.9	MSACAHTYLSDTWNRDK	6.7948
	Gim5A protein_ putative Trypanosoma cruzi (strain CL Brener) Tc00.1047053510669.20 4 1	13	2114.15	DKVMAIVQFLPMALEGPVR	7.2426
	Gim5A protein_ putative Trypanosoma cruzi (strain CL Brener) Tc00.1047053510669.20 4 1	13	1169.57	MADSYRAVTR	6.7879
	Gim5A protein_ putative Trypanosoma cruzi (strain CL Brener) Tc00.1047053510669.20 4 1	13	2376.04	NAGCDSLAESLGNLSKMADSYR	6.6938
	Gim5A protein_ putative Trypanosoma cruzi (strain CL Brener) Tc00.1047053510669.20 4 1	13	1723.75	SACAHTYLSDTWNR	7.6197
Q4CR48	Gim5A protein_ putative Trypanosoma cruzi (strain CL Brener) Tc00.1047053510669.20 4 1	11	1158.71	LSLLLNALSSK	7.9607
	Gim5A protein_ putative Trypanosoma cruzi (strain CL Brener) Tc00.1047053510669.20 4 1	11	940.521	LHLSDTVR	7.8492
	Gim5A protein_ putative Trypanosoma cruzi (strain CL Brener) Tc00.1047053510669.20 4 1	11	1871.03	VMAIVQFLPMALEGPVR	8.0488
	Gim5A protein_ putative Trypanosoma cruzi (strain CL Brener) Tc00.1047053510669.20 4 1	11	1635.76	NAGCDSLAESLGNLSK	7.1698
	Gim5A protein_ putative Trypanosoma cruzi (strain CL Brener) Tc00.1047053510669.20 4 1	11	1113.62	ALLPEDAEKK	7.8115
	Gim5A protein_ putative Trypanosoma cruzi (strain CL Brener) Tc00.1047053510669.20 4 1	11	1417.69	VVPYTHEECKR	6.9334
	Gim5A protein_ putative Trypanosoma cruzi (strain CL Brener) Tc00.1047053510669.20 4 1	11	2706.36	LEQVSHAFHIGFCLNEHTAVLAGR	5.98
	Gim5A protein_ putative Trypanosoma cruzi (strain CL Brener) Tc00.1047053510669.20 4 1	11	1417.7	GSCKALLPEDAEK	6.5175
	Gim5A protein_ putative Trypanosoma cruzi (strain CL Brener) Tc00.1047053510669.20 4 1	11	2114.15	DKVMAIVQFLPMALEGPVR	7.0241
	Gim5A protein_ putative Trypanosoma cruzi (strain CL Brener) Tc00.1047053510669.20 4 1	11	1534.87	AIAPNKLHLSDTVR	6.6301
	Gim5A protein_ putative Trypanosoma cruzi (strain CL Brener) Tc00.1047053510669.20 4 1	11	1723.75	SACAHTYLSDTWNR	6.1795
Q4CR70	Putative uncharacterized protein Trypanosoma cruzi (strain CL Brener) Tc00.1047053503557.14 4 1	1	3422.63	TADGGLPGAYGEQGTQELTGFVQNLLQNMQER	7.3767
Q4CR70	Putative uncharacterized protein Trypanosoma cruzi (strain CL Brener) Tc00.1047053503557.14 4 1	2	3422.63	TADGGLPGAYGEQGTQELTGFVQNLLQNMQER	7.4331
	Putative uncharacterized protein Trypanosoma cruzi (strain CL Brener) Tc00.1047053503557.14 4 1	2	2154.99	SISELMQQAGMEEGEISTSK	6.1035
Q4CRF5	Elongation factor 1-alpha (EF-1-alpha)_ putative (Fragment) Trypanosoma cruzi (strain CL Brener) Tc00.1047053511369.30 4 1	10	2491.27	VETGTMKPGDVVTFAPANVTTEVK	10.1591
	Elongation factor 1-alpha (EF-1-alpha)_ putative (Fragment) Trypanosoma cruzi (strain CL Brener) Tc00.1047053511369.30 4 1	10	2544.39	GPTLLEALDMLEPPVRPSDKPLR	9.4183
	Elongation factor 1-alpha (EF-1-alpha)_ putative (Fragment) Trypanosoma cruzi (strain CL Brener) Tc00.1047053511369.30 4 1	10	2351.13	MVPQKPMCVEVFNDYAPLGR	9.8446
	Elongation factor 1-alpha (EF-1-alpha)_ putative (Fragment) Trypanosoma cruzi (strain CL Brener) Tc00.1047053511369.30 4 1	10	2551.22	SIEMHHEQLVEATPGDNVGFNVK	9.6958
	Elongation factor 1-alpha (EF-1-alpha)_ putative (Fragment) Trypanosoma cruzi (strain CL Brener) Tc00.1047053511369.30 4 1	10	2756.28	FIPISGWQGDNMIDKSENMPWYK	8.7144
	Elongation factor 1-alpha (EF-1-alpha)_ putative (Fragment) Trypanosoma cruzi (strain CL Brener) Tc00.1047053511369.30 4 1	10	3500.92	GPTLLEALDMLEPPVRPSDKPLRLPLQDVYK	8.3698
	Elongation factor 1-alpha (EF-1-alpha)_ putative (Fragment) Trypanosoma cruzi (strain CL Brener) Tc00.1047053511369.30 4 1	10	2507.27	VETGTMKPGDVVTFAPANVTTEVK	8.143
	Elongation factor 1-alpha (EF-1-alpha)_ putative (Fragment) Trypanosoma cruzi (strain CL Brener) Tc00.1047053511369.30 4 1	10	2772.28	FIPISGWQGDNMIDKSENMPWYK	8.4168
	Elongation factor 1-alpha (EF-1-alpha)_ putative (Fragment) Trypanosoma cruzi (strain CL Brener) Tc00.1047053511369.30 4 1	10	2560.38	GPTLLEALDMLEPPVRPSDKPLR	8.05
	Elongation factor 1-alpha (EF-1-alpha)_ putative (Fragment) Trypanosoma cruzi (strain CL Brener) Tc00.1047053511369.30 4 1	10	5039.48	VETGTMKPGDVVTFAPANVTTEVKSIEMHHEQLVEATPGDNVGFNVK	7.6608
Q4CRF5	Elongation factor 1-alpha (EF-1-alpha)_ putative (Fragment) Trypanosoma cruzi (strain CL Brener) Tc00.1047053511369.30 4 1	13	2491.27	VETGTMKPGDVVTFAPANVTTEVK	9.2901
	Elongation factor 1-alpha (EF-1-alpha)_ putative (Fragment) Trypanosoma cruzi (strain CL Brener) Tc00.1047053511369.30 4 1	13	2544.39	GPTLLEALDMLEPPVRPSDKPLR	9.3629
	Elongation factor 1-alpha (EF-1-alpha)_ putative (Fragment) Trypanosoma cruzi (strain CL Brener) Tc00.1047053511369.30 4 1	13	1720.84	FIPISGWQGDNMIDK	9.1933
	Elongation factor 1-alpha (EF-1-alpha)_ putative (Fragment) Trypanosoma cruzi (strain CL Brener) Tc00.1047053511369.30 4 1	13	2351.13	MVPQKPMCVEVFNDYAPLGR	9.2799
	Elongation factor 1-alpha (EF-1-alpha)_ putative (Fragment) Trypanosoma cruzi (strain CL Brener) Tc00.1047053511369.30 4 1	13	928.583	QTVAVGIIK	9.0002
	Elongation factor 1-alpha (EF-1-alpha)_ putative (Fragment) Trypanosoma cruzi (strain CL Brener) Tc00.1047053511369.30 4 1	13	1054.47	SENMPWYK	8.5807
	Elongation factor 1-alpha (EF-1-alpha)_ putative (Fragment) Trypanosoma cruzi (strain CL Brener) Tc00.1047053511369.30 4 1	13	2551.22	SIEMHHEQLVEATPGDNVGFNVK	8.7057
	Elongation factor 1-alpha (EF-1-alpha)_ putative (Fragment) Trypanosoma cruzi (strain CL Brener) Tc00.1047053511369.30 4 1	13	1025.61	IGGIGTVPVGR	7.8969
	Elongation factor 1-alpha (EF-1-alpha)_ putative (Fragment) Trypanosoma cruzi (strain CL Brener) Tc00.1047053511369.30 4 1	13	3500.92	GPTLLEALDMLEPPVRPSDKPLRLPLQDVYK	9.0613
	Elongation factor 1-alpha (EF-1-alpha)_ putative (Fragment) Trypanosoma cruzi (strain CL Brener) Tc00.1047053511369.30 4 1	13	2507.27	VETGTMKPGDVVTFAPANVTTEVK	7.8863
	Elongation factor 1-alpha (EF-1-alpha)_ putative (Fragment) Trypanosoma cruzi (strain CL Brener) Tc00.1047053511369.30 4 1	13	2567.22	SIEMHHEQLVEATPGDNVGFNVK	6.9861
	Elongation factor 1-alpha (EF-1-alpha)_ putative (Fragment) Trypanosoma cruzi (strain CL Brener) Tc00.1047053511369.30 4 1	13	2352.12	MVPQKPMCVEVFNDYAPLGR	7.0502
	Elongation factor 1-alpha (EF-1-alpha)_ putative (Fragment) Trypanosoma cruzi (strain CL Brener) Tc00.1047053511369.30 4 1	13	5024.47	VETGTMKPGDVVTFAPANVTTEVKSIEMHHEQLVEATPGDNVGFNVK	7.0776
Q4CRF6	Elongation factor 1-alpha Trypanosoma cruzi (strain CL Brener) Tc00.1047053511367.370 3 1	20	2491.27	VETGTMKPGDVVTFAPANVTTEVK	10.1591
	Elongation factor 1-alpha Trypanosoma cruzi (strain CL Brener) Tc00.1047053511367.370 3 1	20	1090.59	STATGHLIYK	9.2637
	Elongation factor 1-alpha Trypanosoma cruzi (strain CL Brener) Tc00.1047053511367.370 3 1	20	2544.39	GPTLLEALDMLEPPVRPSDKPLR	9.4183
	Elongation factor 1-alpha Trypanosoma cruzi (strain CL Brener) Tc00.1047053511367.370 3 1	20	2351.13	MVPQKPMCVEVFNDYAPLGR	9.8446
	Elongation factor 1-alpha Trypanosoma cruzi (strain CL Brener) Tc00.1047053511367.370 3 1	20	2551.22	SIEMHHEQLVEATPGDNVGFNVK	9.6958
	Elongation factor 1-alpha Trypanosoma cruzi (strain CL Brener) Tc00.1047053511367.370 3 1	20	717.378	EAAEIGK	9.542
	Elongation factor 1-alpha Trypanosoma cruzi (strain CL Brener) Tc00.1047053511367.370 3 1	20	1298.75	EHALLAFTLGVK	9.049
	Elongation factor 1-alpha Trypanosoma cruzi (strain CL Brener) Tc00.1047053511367.370 3 1	20	1129.66	GITIDIALWK	8.775
	Elongation factor 1-alpha Trypanosoma cruzi (strain CL Brener) Tc00.1047053511367.370 3 1	20	2895.44	NMITGTSQADAAVLVIASSQGEFEAGISK	8.0651
	Elongation factor 1-alpha Trypanosoma cruzi (strain CL Brener) Tc00.1047053511367.370 3 1	20	1312.7	SVFTIIDAPGHR	8.1603
	Elongation factor 1-alpha Trypanosoma cruzi (strain CL Brener) Tc00.1047053511367.370 3 1	20	1574.85	VHMNLVVVGHVDAGK	7.4201
	Elongation factor 1-alpha Trypanosoma cruzi (strain CL Brener) Tc00.1047053511367.370 3 1	20	2756.28	FIPISGWQGDNMIDKSENMPWYK	8.7144
	Elongation factor 1-alpha Trypanosoma cruzi (strain CL Brener) Tc00.1047053511367.370 3 1	20	894.493	TIEKFEK	8.7781
	Elongation factor 1-alpha Trypanosoma cruzi (strain CL Brener) Tc00.1047053511367.370 3 1	20	3500.92	GPTLLEALDMLEPPVRPSDKPLRLPLQDVYK	8.3698
	Elongation factor 1-alpha Trypanosoma cruzi (strain CL Brener) Tc00.1047053511367.370 3 1	20	2507.27	VETGTMKPGDVVTFAPANVTTEVK	8.143
	Elongation factor 1-alpha Trypanosoma cruzi (strain CL Brener) Tc00.1047053511367.370 3 1	20	2772.28	FIPISGWQGDNMIDKSENMPWYK	8.4168
	Elongation factor 1-alpha Trypanosoma cruzi (strain CL Brener) Tc00.1047053511367.370 3 1	20	2560.38	GPTLLEALDMLEPPVRPSDKPLR	8.05
	Elongation factor 1-alpha Trypanosoma cruzi (strain CL Brener) Tc00.1047053511367.370 3 1	20	1850	EKVHMNLVVVGHVDAGK	7.3979
	Elongation factor 1-alpha Trypanosoma cruzi (strain CL Brener) Tc00.1047053511367.370 3 1	20	1440.64	MDDKSVNFAQER	7.3153
	Elongation factor 1-alpha Trypanosoma cruzi (strain CL Brener) Tc00.1047053511367.370 3 1	20	5039.48	VETGTMKPGDVVTFAPANVTTEVKSIEMHHEQLVEATPGDNVGFNVK	7.6608
Q4CRF6	Elongation factor 1-alpha Trypanosoma cruzi (strain CL Brener) Tc00.1047053511367.370 3 1	25	2491.27	VETGTMKPGDVVTFAPANVTTEVK	9.2901
	Elongation factor 1-alpha Trypanosoma cruzi (strain CL Brener) Tc00.1047053511367.370 3 1	25	1090.59	STATGHLIYK	9.1111
	Elongation factor 1-alpha Trypanosoma cruzi (strain CL Brener) Tc00.1047053511367.370 3 1	25	2544.39	GPTLLEALDMLEPPVRPSDKPLR	9.3629
	Elongation factor 1-alpha Trypanosoma cruzi (strain CL Brener) Tc00.1047053511367.370 3 1	25	1720.84	FIPISGWQGDNMIDK	9.1933
	Elongation factor 1-alpha Trypanosoma cruzi (strain CL Brener) Tc00.1047053511367.370 3 1	25	894.472	YAWVLDK	9.0736
	Elongation factor 1-alpha Trypanosoma cruzi (strain CL Brener) Tc00.1047053511367.370 3 1	25	2351.13	MVPQKPMCVEVFNDYAPLGR	9.2799
	Elongation factor 1-alpha Trypanosoma cruzi (strain CL Brener) Tc00.1047053511367.370 3 1	25	928.583	QTVAVGIIK	9.0002
	Elongation factor 1-alpha Trypanosoma cruzi (strain CL Brener) Tc00.1047053511367.370 3 1	25	1054.47	SENMPWYK	8.5807
	Elongation factor 1-alpha Trypanosoma cruzi (strain CL Brener) Tc00.1047053511367.370 3 1	25	2551.22	SIEMHHEQLVEATPGDNVGFNVK	8.7057
	Elongation factor 1-alpha Trypanosoma cruzi (strain CL Brener) Tc00.1047053511367.370 3 1	25	1129.66	GITIDIALWK	8.2362
	Elongation factor 1-alpha Trypanosoma cruzi (strain CL Brener) Tc00.1047053511367.370 3 1	25	1298.75	EHALLAFTLGVK	8.8335
	Elongation factor 1-alpha Trypanosoma cruzi (strain CL Brener) Tc00.1047053511367.370 3 1	25	1121.58	FEKEAAEIGK	7.9308
	Elongation factor 1-alpha Trypanosoma cruzi (strain CL Brener) Tc00.1047053511367.370 3 1	25	1312.7	SVFTIIDAPGHR	7.4875
	Elongation factor 1-alpha Trypanosoma cruzi (strain CL Brener) Tc00.1047053511367.370 3 1	25	1025.61	IGGIGTVPVGR	7.8969
	Elongation factor 1-alpha Trypanosoma cruzi (strain CL Brener) Tc00.1047053511367.370 3 1	25	1574.85	VHMNLVVVGHVDAGK	7.2006
	Elongation factor 1-alpha Trypanosoma cruzi (strain CL Brener) Tc00.1047053511367.370 3 1	25	2895.44	NMITGTSQADAAVLVIASSQGEFEAGISK	7.4923
	Elongation factor 1-alpha Trypanosoma cruzi (strain CL Brener) Tc00.1047053511367.370 3 1	25	3500.92	GPTLLEALDMLEPPVRPSDKPLRLPLQDVYK	9.0613
	Elongation factor 1-alpha Trypanosoma cruzi (strain CL Brener) Tc00.1047053511367.370 3 1	25	894.493	TIEKFEK	8.7313
	Elongation factor 1-alpha Trypanosoma cruzi (strain CL Brener) Tc00.1047053511367.370 3 1	25	1697.85	SVNFAQERYDEIVK	7.9425
	Elongation factor 1-alpha Trypanosoma cruzi (strain CL Brener) Tc00.1047053511367.370 3 1	25	1135.65	YAWVLDKLK	7.4825
	Elongation factor 1-alpha Trypanosoma cruzi (strain CL Brener) Tc00.1047053511367.370 3 1	25	3398.71	DFIKNMITGTSQADAAVLVIASSQGEFEAGISK	7.9818
	Elongation factor 1-alpha Trypanosoma cruzi (strain CL Brener) Tc00.1047053511367.370 3 1	25	2507.27	VETGTMKPGDVVTFAPANVTTEVK	7.8863
	Elongation factor 1-alpha Trypanosoma cruzi (strain CL Brener) Tc00.1047053511367.370 3 1	25	2567.22	SIEMHHEQLVEATPGDNVGFNVK	6.9861
	Elongation factor 1-alpha Trypanosoma cruzi (strain CL Brener) Tc00.1047053511367.370 3 1	25	2352.12	MVPQKPMCVEVFNDYAPLGR	7.0502
	Elongation factor 1-alpha Trypanosoma cruzi (strain CL Brener) Tc00.1047053511367.370 3 1	25	5024.47	VETGTMKPGDVVTFAPANVTTEVKSIEMHHEQLVEATPGDNVGFNVK	7.0776
Q4CRF7	Elongation factor 1-alpha Trypanosoma cruzi (strain CL Brener) Tc00.1047053511369.10 3 1	19	2491.27	VETGTMKPGDVVTFAPANVTTEVK	10.1591
	Elongation factor 1-alpha Trypanosoma cruzi (strain CL Brener) Tc00.1047053511369.10 3 1	19	1090.59	STATGHLIYK	9.2637
	Elongation factor 1-alpha Trypanosoma cruzi (strain CL Brener) Tc00.1047053511369.10 3 1	19	2544.39	GPTLLEALDMLEPPVRPSDKPLR	9.4183
	Elongation factor 1-alpha Trypanosoma cruzi (strain CL Brener) Tc00.1047053511369.10 3 1	19	2351.13	MVPQKPMCVEVFNDYAPLGR	9.8446
	Elongation factor 1-alpha Trypanosoma cruzi (strain CL Brener) Tc00.1047053511369.10 3 1	19	2551.22	SIEMHHEQLVEATPGDNVGFNVK	9.6958
	Elongation factor 1-alpha Trypanosoma cruzi (strain CL Brener) Tc00.1047053511369.10 3 1	19	717.378	EAAEIGK	9.542
	Elongation factor 1-alpha Trypanosoma cruzi (strain CL Brener) Tc00.1047053511369.10 3 1	19	1298.75	EHALLAFTLGVK	9.049
	Elongation factor 1-alpha Trypanosoma cruzi (strain CL Brener) Tc00.1047053511369.10 3 1	19	1129.66	GITIDIALWK	8.775
	Elongation factor 1-alpha Trypanosoma cruzi (strain CL Brener) Tc00.1047053511369.10 3 1	19	2895.44	NMITGTSQADAAVLVIASSQGEFEAGISK	8.0651
	Elongation factor 1-alpha Trypanosoma cruzi (strain CL Brener) Tc00.1047053511369.10 3 1	19	1312.7	SVFTIIDAPGHR	8.1603
	Elongation factor 1-alpha Trypanosoma cruzi (strain CL Brener) Tc00.1047053511369.10 3 1	19	1338.72	MNLVVVGHVDAGK	7.7858
	Elongation factor 1-alpha Trypanosoma cruzi (strain CL Brener) Tc00.1047053511369.10 3 1	19	2756.28	FIPISGWQGDNMIDKSENMPWYK	8.7144
	Elongation factor 1-alpha Trypanosoma cruzi (strain CL Brener) Tc00.1047053511369.10 3 1	19	894.493	TIEKFEK	8.7781
	Elongation factor 1-alpha Trypanosoma cruzi (strain CL Brener) Tc00.1047053511369.10 3 1	19	3500.92	GPTLLEALDMLEPPVRPSDKPLRLPLQDVYK	8.3698
	Elongation factor 1-alpha Trypanosoma cruzi (strain CL Brener) Tc00.1047053511369.10 3 1	19	2507.27	VETGTMKPGDVVTFAPANVTTEVK	8.143
	Elongation factor 1-alpha Trypanosoma cruzi (strain CL Brener) Tc00.1047053511369.10 3 1	19	2772.28	FIPISGWQGDNMIDKSENMPWYK	8.4168
	Elongation factor 1-alpha Trypanosoma cruzi (strain CL Brener) Tc00.1047053511369.10 3 1	19	2560.38	GPTLLEALDMLEPPVRPSDKPLR	8.05
	Elongation factor 1-alpha Trypanosoma cruzi (strain CL Brener) Tc00.1047053511369.10 3 1	19	1440.64	MDDKSVNFAQER	7.3153
	Elongation factor 1-alpha Trypanosoma cruzi (strain CL Brener) Tc00.1047053511369.10 3 1	19	5039.48	VETGTMKPGDVVTFAPANVTTEVKSIEMHHEQLVEATPGDNVGFNVK	7.6608
Q4CRF7	Elongation factor 1-alpha Trypanosoma cruzi (strain CL Brener) Tc00.1047053511369.10 3 1	24	2491.27	VETGTMKPGDVVTFAPANVTTEVK	9.2901
	Elongation factor 1-alpha Trypanosoma cruzi (strain CL Brener) Tc00.1047053511369.10 3 1	24	1090.59	STATGHLIYK	9.1111
	Elongation factor 1-alpha Trypanosoma cruzi (strain CL Brener) Tc00.1047053511369.10 3 1	24	2544.39	GPTLLEALDMLEPPVRPSDKPLR	9.3629
	Elongation factor 1-alpha Trypanosoma cruzi (strain CL Brener) Tc00.1047053511369.10 3 1	24	1720.84	FIPISGWQGDNMIDK	9.1933
	Elongation factor 1-alpha Trypanosoma cruzi (strain CL Brener) Tc00.1047053511369.10 3 1	24	894.472	YAWVLDK	9.0736
	Elongation factor 1-alpha Trypanosoma cruzi (strain CL Brener) Tc00.1047053511369.10 3 1	24	2351.13	MVPQKPMCVEVFNDYAPLGR	9.2799
	Elongation factor 1-alpha Trypanosoma cruzi (strain CL Brener) Tc00.1047053511369.10 3 1	24	928.583	QTVAVGIIK	9.0002
	Elongation factor 1-alpha Trypanosoma cruzi (strain CL Brener) Tc00.1047053511369.10 3 1	24	1054.47	SENMPWYK	8.5807
	Elongation factor 1-alpha Trypanosoma cruzi (strain CL Brener) Tc00.1047053511369.10 3 1	24	2551.22	SIEMHHEQLVEATPGDNVGFNVK	8.7057
	Elongation factor 1-alpha Trypanosoma cruzi (strain CL Brener) Tc00.1047053511369.10 3 1	24	1129.66	GITIDIALWK	8.2362
	Elongation factor 1-alpha Trypanosoma cruzi (strain CL Brener) Tc00.1047053511369.10 3 1	24	1298.75	EHALLAFTLGVK	8.8335
	Elongation factor 1-alpha Trypanosoma cruzi (strain CL Brener) Tc00.1047053511369.10 3 1	24	1121.58	FEKEAAEIGK	7.9308
	Elongation factor 1-alpha Trypanosoma cruzi (strain CL Brener) Tc00.1047053511369.10 3 1	24	1312.7	SVFTIIDAPGHR	7.4875
	Elongation factor 1-alpha Trypanosoma cruzi (strain CL Brener) Tc00.1047053511369.10 3 1	24	1025.61	IGGIGTVPVGR	7.8969
	Elongation factor 1-alpha Trypanosoma cruzi (strain CL Brener) Tc00.1047053511369.10 3 1	24	2895.44	NMITGTSQADAAVLVIASSQGEFEAGISK	7.4923
	Elongation factor 1-alpha Trypanosoma cruzi (strain CL Brener) Tc00.1047053511369.10 3 1	24	3500.92	GPTLLEALDMLEPPVRPSDKPLRLPLQDVYK	9.0613
	Elongation factor 1-alpha Trypanosoma cruzi (strain CL Brener) Tc00.1047053511369.10 3 1	24	894.493	TIEKFEK	8.7313
	Elongation factor 1-alpha Trypanosoma cruzi (strain CL Brener) Tc00.1047053511369.10 3 1	24	1697.85	SVNFAQERYDEIVK	7.9425
	Elongation factor 1-alpha Trypanosoma cruzi (strain CL Brener) Tc00.1047053511369.10 3 1	24	1135.65	YAWVLDKLK	7.4825
	Elongation factor 1-alpha Trypanosoma cruzi (strain CL Brener) Tc00.1047053511369.10 3 1	24	3398.71	DFIKNMITGTSQADAAVLVIASSQGEFEAGISK	7.9818
	Elongation factor 1-alpha Trypanosoma cruzi (strain CL Brener) Tc00.1047053511369.10 3 1	24	2507.27	VETGTMKPGDVVTFAPANVTTEVK	7.8863
	Elongation factor 1-alpha Trypanosoma cruzi (strain CL Brener) Tc00.1047053511369.10 3 1	24	2567.22	SIEMHHEQLVEATPGDNVGFNVK	6.9861
	Elongation factor 1-alpha Trypanosoma cruzi (strain CL Brener) Tc00.1047053511369.10 3 1	24	2352.12	MVPQKPMCVEVFNDYAPLGR	7.0502
	Elongation factor 1-alpha Trypanosoma cruzi (strain CL Brener) Tc00.1047053511369.10 3 1	24	5024.47	VETGTMKPGDVVTFAPANVTTEVKSIEMHHEQLVEATPGDNVGFNVK	7.0776
Q4CRF8	Elongation factor 1-alpha (EF-1-alpha)_ putative (Fragment) Trypanosoma cruzi (strain CL Brener) Tc00.1047053511369.5 4 1	8	1090.59	STATGHLIYK	9.2637
	Elongation factor 1-alpha (EF-1-alpha)_ putative (Fragment) Trypanosoma cruzi (strain CL Brener) Tc00.1047053511369.5 4 1	8	717.378	EAAEIGK	9.542
	Elongation factor 1-alpha (EF-1-alpha)_ putative (Fragment) Trypanosoma cruzi (strain CL Brener) Tc00.1047053511369.5 4 1	8	1298.75	EHALLAFTLGVK	9.049
	Elongation factor 1-alpha (EF-1-alpha)_ putative (Fragment) Trypanosoma cruzi (strain CL Brener) Tc00.1047053511369.5 4 1	8	1129.66	GITIDIALWK	8.775
	Elongation factor 1-alpha (EF-1-alpha)_ putative (Fragment) Trypanosoma cruzi (strain CL Brener) Tc00.1047053511369.5 4 1	8	2895.44	NMITGTSQADAAVLVIASSQGEFEAGISK	8.0651
	Elongation factor 1-alpha (EF-1-alpha)_ putative (Fragment) Trypanosoma cruzi (strain CL Brener) Tc00.1047053511369.5 4 1	8	1312.7	SVFTIIDAPGHR	8.1603
	Elongation factor 1-alpha (EF-1-alpha)_ putative (Fragment) Trypanosoma cruzi (strain CL Brener) Tc00.1047053511369.5 4 1	8	1574.85	VHMNLVVVGHVDAGK	7.4201
	Elongation factor 1-alpha (EF-1-alpha)_ putative (Fragment) Trypanosoma cruzi (strain CL Brener) Tc00.1047053511369.5 4 1	8	894.493	TIEKFEK	8.7781
Q4CRF8	Elongation factor 1-alpha (EF-1-alpha)_ putative (Fragment) Trypanosoma cruzi (strain CL Brener) Tc00.1047053511369.5 4 1	12	1090.59	STATGHLIYK	9.1111
	Elongation factor 1-alpha (EF-1-alpha)_ putative (Fragment) Trypanosoma cruzi (strain CL Brener) Tc00.1047053511369.5 4 1	12	894.472	YAWVLDK	9.0736
	Elongation factor 1-alpha (EF-1-alpha)_ putative (Fragment) Trypanosoma cruzi (strain CL Brener) Tc00.1047053511369.5 4 1	12	1129.66	GITIDIALWK	8.2362
	Elongation factor 1-alpha (EF-1-alpha)_ putative (Fragment) Trypanosoma cruzi (strain CL Brener) Tc00.1047053511369.5 4 1	12	1298.75	EHALLAFTLGVK	8.8335
	Elongation factor 1-alpha (EF-1-alpha)_ putative (Fragment) Trypanosoma cruzi (strain CL Brener) Tc00.1047053511369.5 4 1	12	1121.58	FEKEAAEIGK	7.9308
	Elongation factor 1-alpha (EF-1-alpha)_ putative (Fragment) Trypanosoma cruzi (strain CL Brener) Tc00.1047053511369.5 4 1	12	1312.7	SVFTIIDAPGHR	7.4875
	Elongation factor 1-alpha (EF-1-alpha)_ putative (Fragment) Trypanosoma cruzi (strain CL Brener) Tc00.1047053511369.5 4 1	12	1574.85	VHMNLVVVGHVDAGK	7.2006
	Elongation factor 1-alpha (EF-1-alpha)_ putative (Fragment) Trypanosoma cruzi (strain CL Brener) Tc00.1047053511369.5 4 1	12	2895.44	NMITGTSQADAAVLVIASSQGEFEAGISK	7.4923
	Elongation factor 1-alpha (EF-1-alpha)_ putative (Fragment) Trypanosoma cruzi (strain CL Brener) Tc00.1047053511369.5 4 1	12	894.493	TIEKFEK	8.7313
	Elongation factor 1-alpha (EF-1-alpha)_ putative (Fragment) Trypanosoma cruzi (strain CL Brener) Tc00.1047053511369.5 4 1	12	1135.65	YAWVLDKLK	7.4825
	Elongation factor 1-alpha (EF-1-alpha)_ putative (Fragment) Trypanosoma cruzi (strain CL Brener) Tc00.1047053511369.5 4 1	12	3398.71	DFIKNMITGTSQADAAVLVIASSQGEFEAGISK	7.9818
	Elongation factor 1-alpha (EF-1-alpha)_ putative (Fragment) Trypanosoma cruzi (strain CL Brener) Tc00.1047053511369.5 4 1	12	1817.97	DKVHMNLVVVGHVDAGK	7.2035
Q4CRH7	RNA helicase_ putative (Fragment) Trypanosoma cruzi (strain CL Brener) Tc00.1047053511139.40 4 1	3	1104.64	IIVATDLFGR	6.4039
	RNA helicase_ putative (Fragment) Trypanosoma cruzi (strain CL Brener) Tc00.1047053511139.40 4 1	3	809.397	FEMQVR	6.1778
	RNA helicase_ putative (Fragment) Trypanosoma cruzi (strain CL Brener) Tc00.1047053511139.40 4 1	3	1336.7	GLTIAFLTDEEK	5.3717
Q4CRH9	40S ribosomal protein S11_ putative Trypanosoma cruzi (strain CL Brener) Tc00.1047053511139.20 3 1	3	1405.74	VHSVDLTLQHEK	7.442
	40S ribosomal protein S11_ putative Trypanosoma cruzi (strain CL Brener) Tc00.1047053511139.20 3 1	3	1050.53	HVNMSGHIR	6.7143
	40S ribosomal protein S11_ putative Trypanosoma cruzi (strain CL Brener) Tc00.1047053511139.20 3 1	3	963.505	DYLHFIR	7.3067
Q4CRI1	3_2-trans-enoyl-CoA isomerase_ mitochondrial_ putative Trypanosoma cruzi (strain CL Brener) Tc00.1047053507107.40 3 1	14	1644.83	MLQLGETPTADEALR	7.8296
	3_2-trans-enoyl-CoA isomerase_ mitochondrial_ putative Trypanosoma cruzi (strain CL Brener) Tc00.1047053507107.40 3 1	14	2104.16	LGITAPAWVIPAYAYVVGSR	7.2845
	3_2-trans-enoyl-CoA isomerase_ mitochondrial_ putative Trypanosoma cruzi (strain CL Brener) Tc00.1047053507107.40 3 1	14	1788.94	GPVNSLSLELFEELNK	6.5042
	3_2-trans-enoyl-CoA isomerase_ mitochondrial_ putative Trypanosoma cruzi (strain CL Brener) Tc00.1047053507107.40 3 1	14	1569.85	IGLVDAVVEEEQLR	6.5133
	3_2-trans-enoyl-CoA isomerase_ mitochondrial_ putative Trypanosoma cruzi (strain CL Brener) Tc00.1047053507107.40 3 1	14	3062.55	SVILTSSIPTVFSAGLDINEMFNPQPER	6.8689
	3_2-trans-enoyl-CoA isomerase_ mitochondrial_ putative Trypanosoma cruzi (strain CL Brener) Tc00.1047053507107.40 3 1	14	2200.03	EYDTQFVVELMMNPEVQK	5.767
	3_2-trans-enoyl-CoA isomerase_ mitochondrial_ putative Trypanosoma cruzi (strain CL Brener) Tc00.1047053507107.40 3 1	14	2877.53	IGMNETKLGITAPAWVIPAYAYVVGSR	5.553
	3_2-trans-enoyl-CoA isomerase_ mitochondrial_ putative Trypanosoma cruzi (strain CL Brener) Tc00.1047053507107.40 3 1	14	1333.68	RVIASCLCAQR	6.0781
	3_2-trans-enoyl-CoA isomerase_ mitochondrial_ putative Trypanosoma cruzi (strain CL Brener) Tc00.1047053507107.40 3 1	14	2744.48	GITTVQLSRGPVNSLSLELFEELNK	6.0118
	3_2-trans-enoyl-CoA isomerase_ mitochondrial_ putative Trypanosoma cruzi (strain CL Brener) Tc00.1047053507107.40 3 1	14	5007.58	FWQAFQETWLILNSFPKPIIAAINGNSPAAGCILSIGSDFRVMAR	6.4122
	3_2-trans-enoyl-CoA isomerase_ mitochondrial_ putative Trypanosoma cruzi (strain CL Brener) Tc00.1047053507107.40 3 1	14	2745.47	GITTVQLSRGPVNSLSLELFEELNK	6.3369
	3_2-trans-enoyl-CoA isomerase_ mitochondrial_ putative Trypanosoma cruzi (strain CL Brener) Tc00.1047053507107.40 3 1	14	1581.77	EAERFMAIPQQSR	6.0351
	3_2-trans-enoyl-CoA isomerase_ mitochondrial_ putative Trypanosoma cruzi (strain CL Brener) Tc00.1047053507107.40 3 1	14	3672.67	EFLQHIATDEDREYDTQFVVELMMNPEVQK	5.9639
	3_2-trans-enoyl-CoA isomerase_ mitochondrial_ putative Trypanosoma cruzi (strain CL Brener) Tc00.1047053507107.40 3 1	14	1675.89	IDTNEKGITTVQLSR	6.1668
Q4CRI7	60S ribosomal protein L9_ putative Trypanosoma cruzi (strain CL Brener) Tc00.1047053504181.10 4 1	6	1540.81	IDNSTINTALSHVR	7.7847
	60S ribosomal protein L9_ putative Trypanosoma cruzi (strain CL Brener) Tc00.1047053504181.10 4 1	6	2457.24	TDPTVVKDELVLEGNDLEEVSR	6.5253
	60S ribosomal protein L9_ putative Trypanosoma cruzi (strain CL Brener) Tc00.1047053504181.10 4 1	6	928.5	HLQLDFR	7.0462
	60S ribosomal protein L9_ putative Trypanosoma cruzi (strain CL Brener) Tc00.1047053504181.10 4 1	6	1183.64	FLDGIYVQTK	6.2105
	60S ribosomal protein L9_ putative Trypanosoma cruzi (strain CL Brener) Tc00.1047053504181.10 4 1	6	3096.53	DELVLEGNDLEEVSREAAVMHQLCLVK	5.7524
	60S ribosomal protein L9_ putative Trypanosoma cruzi (strain CL Brener) Tc00.1047053504181.10 4 1	6	1716.83	DELVLEGNDLEEVSR	5.4088
Q4CRM5	Retrotransposon hot spot (RHS) protein_ putative (Fragment) Trypanosoma cruzi (strain CL Brener) Tc00.1047053509917.19 4 1	21	1992.97	ARPESEDVTDQPAATHIR	8.235
	Retrotransposon hot spot (RHS) protein_ putative (Fragment) Trypanosoma cruzi (strain CL Brener) Tc00.1047053509917.19 4 1	21	1633.77	TIEKDDGVEQSGAER	7.7203
	Retrotransposon hot spot (RHS) protein_ putative (Fragment) Trypanosoma cruzi (strain CL Brener) Tc00.1047053509917.19 4 1	21	1589.82	LHHEGVVSLEQWR	7.0103
	Retrotransposon hot spot (RHS) protein_ putative (Fragment) Trypanosoma cruzi (strain CL Brener) Tc00.1047053509917.19 4 1	21	1344.63	DLTEWFSPHGR	6.5072
	Retrotransposon hot spot (RHS) protein_ putative (Fragment) Trypanosoma cruzi (strain CL Brener) Tc00.1047053509917.19 4 1	21	1500.73	RDLTEWFSPHGR	6.5686
	Retrotransposon hot spot (RHS) protein_ putative (Fragment) Trypanosoma cruzi (strain CL Brener) Tc00.1047053509917.19 4 1	21	1649.8	DYEGKDTVAPLANEK	6.2296
	Retrotransposon hot spot (RHS) protein_ putative (Fragment) Trypanosoma cruzi (strain CL Brener) Tc00.1047053509917.19 4 1	21	2052.99	DAGILGEIQATDAYLSMER	6.5784
	Retrotransposon hot spot (RHS) protein_ putative (Fragment) Trypanosoma cruzi (strain CL Brener) Tc00.1047053509917.19 4 1	21	2182.07	LHHEGVVSLEQWRDYEGK	6.6101
	Retrotransposon hot spot (RHS) protein_ putative (Fragment) Trypanosoma cruzi (strain CL Brener) Tc00.1047053509917.19 4 1	21	1579.84	NVLLEEFFKDPTK	5.2696
	Retrotransposon hot spot (RHS) protein_ putative (Fragment) Trypanosoma cruzi (strain CL Brener) Tc00.1047053509917.19 4 1	21	884.495	ASAVPQGVR	5.2941
	Retrotransposon hot spot (RHS) protein_ putative (Fragment) Trypanosoma cruzi (strain CL Brener) Tc00.1047053509917.19 4 1	21	1666.75	LCEDGVDFLEQWR	6.1729
	Retrotransposon hot spot (RHS) protein_ putative (Fragment) Trypanosoma cruzi (strain CL Brener) Tc00.1047053509917.19 4 1	21	3436.64	AAADEDSNVTMQVFVQEPDAYVQDQQLLRR	6.2087
	Retrotransposon hot spot (RHS) protein_ putative (Fragment) Trypanosoma cruzi (strain CL Brener) Tc00.1047053509917.19 4 1	21	1949.06	SSVKDILLEGITLSTNMK	5.9007
	Retrotransposon hot spot (RHS) protein_ putative (Fragment) Trypanosoma cruzi (strain CL Brener) Tc00.1047053509917.19 4 1	21	2409.21	DAGILGEIQATDAYLSMERTVR	6.3418
	Retrotransposon hot spot (RHS) protein_ putative (Fragment) Trypanosoma cruzi (strain CL Brener) Tc00.1047053509917.19 4 1	21	2766.37	YIHDAGILGEIQATGAYARMEMTVR	5.8957
	Retrotransposon hot spot (RHS) protein_ putative (Fragment) Trypanosoma cruzi (strain CL Brener) Tc00.1047053509917.19 4 1	21	2191.1	EHQERFTPTTTIEDVLFK	5.9829
	Retrotransposon hot spot (RHS) protein_ putative (Fragment) Trypanosoma cruzi (strain CL Brener) Tc00.1047053509917.19 4 1	21	1839.92	RIFNLTEYQELEER	6.4871
	Retrotransposon hot spot (RHS) protein_ putative (Fragment) Trypanosoma cruzi (strain CL Brener) Tc00.1047053509917.19 4 1	21	2116.07	VLTQLLREEWWEEVER	6.6785
	Retrotransposon hot spot (RHS) protein_ putative (Fragment) Trypanosoma cruzi (strain CL Brener) Tc00.1047053509917.19 4 1	21	2028	VMDIKLNDFLTMELEGK	6.1641
	Retrotransposon hot spot (RHS) protein_ putative (Fragment) Trypanosoma cruzi (strain CL Brener) Tc00.1047053509917.19 4 1	21	2060.99	FMDIKLNDFLTMELEGK	6.3477
	Retrotransposon hot spot (RHS) protein_ putative (Fragment) Trypanosoma cruzi (strain CL Brener) Tc00.1047053509917.19 4 1	21	3275.52	WHHVVEVPGGEGTGMDVKEGEPPQPWTYR	5.6771
Q4CRM5	Retrotransposon hot spot (RHS) protein_ putative (Fragment) Trypanosoma cruzi (strain CL Brener) Tc00.1047053509917.19 4 1	22	1992.97	ARPESEDVTDQPAATHIR	7.9851
	Retrotransposon hot spot (RHS) protein_ putative (Fragment) Trypanosoma cruzi (strain CL Brener) Tc00.1047053509917.19 4 1	22	1633.77	TIEKDDGVEQSGAER	6.9617
	Retrotransposon hot spot (RHS) protein_ putative (Fragment) Trypanosoma cruzi (strain CL Brener) Tc00.1047053509917.19 4 1	22	1464.73	DYEGKDTVTPLAR	8.1154
	Retrotransposon hot spot (RHS) protein_ putative (Fragment) Trypanosoma cruzi (strain CL Brener) Tc00.1047053509917.19 4 1	22	1344.63	DLTEWFSPHGR	7.2042
	Retrotransposon hot spot (RHS) protein_ putative (Fragment) Trypanosoma cruzi (strain CL Brener) Tc00.1047053509917.19 4 1	22	806.456	VWQFVK	7.2784
	Retrotransposon hot spot (RHS) protein_ putative (Fragment) Trypanosoma cruzi (strain CL Brener) Tc00.1047053509917.19 4 1	22	1649.8	DYEGKDTVAPLANEK	6.8738
	Retrotransposon hot spot (RHS) protein_ putative (Fragment) Trypanosoma cruzi (strain CL Brener) Tc00.1047053509917.19 4 1	22	2052.99	DAGILGEIQATDAYLSMER	6.4619
	Retrotransposon hot spot (RHS) protein_ putative (Fragment) Trypanosoma cruzi (strain CL Brener) Tc00.1047053509917.19 4 1	22	884.495	ASAVPQGVR	5.3
	Retrotransposon hot spot (RHS) protein_ putative (Fragment) Trypanosoma cruzi (strain CL Brener) Tc00.1047053509917.19 4 1	22	1126.69	LNGVLTQLLR	6.6518
	Retrotransposon hot spot (RHS) protein_ putative (Fragment) Trypanosoma cruzi (strain CL Brener) Tc00.1047053509917.19 4 1	22	2884.41	NPTSYIRDAGILGEIQATDAYLSMER	6.2401
	Retrotransposon hot spot (RHS) protein_ putative (Fragment) Trypanosoma cruzi (strain CL Brener) Tc00.1047053509917.19 4 1	22	1579.84	NVLLEEFFKDPTK	5.7401
	Retrotransposon hot spot (RHS) protein_ putative (Fragment) Trypanosoma cruzi (strain CL Brener) Tc00.1047053509917.19 4 1	22	1190.57	EEMGLEEVVR	6.0424
	Retrotransposon hot spot (RHS) protein_ putative (Fragment) Trypanosoma cruzi (strain CL Brener) Tc00.1047053509917.19 4 1	22	946.456	QPQWTMR	5.0613
	Retrotransposon hot spot (RHS) protein_ putative (Fragment) Trypanosoma cruzi (strain CL Brener) Tc00.1047053509917.19 4 1	22	1409.7	LNDFLTMELEGK	5.3653
	Retrotransposon hot spot (RHS) protein_ putative (Fragment) Trypanosoma cruzi (strain CL Brener) Tc00.1047053509917.19 4 1	22	1216.65	ISLNAALEETR	5.0792
	Retrotransposon hot spot (RHS) protein_ putative (Fragment) Trypanosoma cruzi (strain CL Brener) Tc00.1047053509917.19 4 1	22	1440.78	DTVAPLANEKLNR	6.4885
	Retrotransposon hot spot (RHS) protein_ putative (Fragment) Trypanosoma cruzi (strain CL Brener) Tc00.1047053509917.19 4 1	22	2149.07	RARPESEDVTDQPAATHIR	5.8586
	Retrotransposon hot spot (RHS) protein_ putative (Fragment) Trypanosoma cruzi (strain CL Brener) Tc00.1047053509917.19 4 1	22	1329.69	GFFKNPTSYIR	5.5726
	Retrotransposon hot spot (RHS) protein_ putative (Fragment) Trypanosoma cruzi (strain CL Brener) Tc00.1047053509917.19 4 1	22	1615.82	EHQERFTPTTTIR	5.9091
	Retrotransposon hot spot (RHS) protein_ putative (Fragment) Trypanosoma cruzi (strain CL Brener) Tc00.1047053509917.19 4 1	22	2306.24	DILLEGITLSTNMKLNDFLR	5.7144
	Retrotransposon hot spot (RHS) protein_ putative (Fragment) Trypanosoma cruzi (strain CL Brener) Tc00.1047053509917.19 4 1	22	2766.37	YIHDAGILGEIQATGAYARMEMTVR	6.2375
	Retrotransposon hot spot (RHS) protein_ putative (Fragment) Trypanosoma cruzi (strain CL Brener) Tc00.1047053509917.19 4 1	22	1330.68	GFFKNPTSYIR	5.965
Q4CRN7	R27-2 protein_ putative Trypanosoma cruzi (strain CL Brener) Tc00.1047053510247.10 4 1	33	915.489	LAEDLAQR	7.3737
	R27-2 protein_ putative Trypanosoma cruzi (strain CL Brener) Tc00.1047053510247.10 4 1	33	1289.62	EAVIEGAEADASK	7.0387
	R27-2 protein_ putative Trypanosoma cruzi (strain CL Brener) Tc00.1047053510247.10 4 1	33	929.505	LAEELAQR	5.8432
	R27-2 protein_ putative Trypanosoma cruzi (strain CL Brener) Tc00.1047053510247.10 4 1	33	3107.55	LSHPELCDSASPQVPPPNTDVPVAPEVVR	6.7117
	R27-2 protein_ putative Trypanosoma cruzi (strain CL Brener) Tc00.1047053510247.10 4 1	33	1226.63	ATMQAELVAHR	6.8668
	R27-2 protein_ putative Trypanosoma cruzi (strain CL Brener) Tc00.1047053510247.10 4 1	33	704.346	EADIEK	7.3008
	R27-2 protein_ putative Trypanosoma cruzi (strain CL Brener) Tc00.1047053510247.10 4 1	33	1256.62	LSAAVSEASHER	6.8393
	R27-2 protein_ putative Trypanosoma cruzi (strain CL Brener) Tc00.1047053510247.10 4 1	33	1887.99	EELFHVIGQLDDFVVK	6.5302
	R27-2 protein_ putative Trypanosoma cruzi (strain CL Brener) Tc00.1047053510247.10 4 1	33	1818.93	ELQTEHEQIVSHLQK	6.3843
	R27-2 protein_ putative Trypanosoma cruzi (strain CL Brener) Tc00.1047053510247.10 4 1	33	957.536	LAEELVQR	5.0996
	R27-2 protein_ putative Trypanosoma cruzi (strain CL Brener) Tc00.1047053510247.10 4 1	33	2044.09	REELFHVIGQLDDFVVK	6.2373
	R27-2 protein_ putative Trypanosoma cruzi (strain CL Brener) Tc00.1047053510247.10 4 1	33	1099.64	ELADALVQLK	5.984
	R27-2 protein_ putative Trypanosoma cruzi (strain CL Brener) Tc00.1047053510247.10 4 1	33	1614.83	LAEELAQREADIEK	6.2007
	R27-2 protein_ putative Trypanosoma cruzi (strain CL Brener) Tc00.1047053510247.10 4 1	33	1644.86	NASVVASGENELSVLR	5.2986
	R27-2 protein_ putative Trypanosoma cruzi (strain CL Brener) Tc00.1047053510247.10 4 1	33	1643.82	LAEELVQREADNEK	5.5893
	R27-2 protein_ putative Trypanosoma cruzi (strain CL Brener) Tc00.1047053510247.10 4 1	33	1383.63	SDFLAERDGMSR	5.3016
	R27-2 protein_ putative Trypanosoma cruzi (strain CL Brener) Tc00.1047053510247.10 4 1	33	1627.81	LAVDLSQKEAECHK	4.7217
	R27-2 protein_ putative Trypanosoma cruzi (strain CL Brener) Tc00.1047053510247.10 4 1	33	1645.77	LAEELAQWEADNEK	5.346
	R27-2 protein_ putative Trypanosoma cruzi (strain CL Brener) Tc00.1047053510247.10 4 1	33	1645.8	EADNEKLTEELAQR	7.2499
	R27-2 protein_ putative Trypanosoma cruzi (strain CL Brener) Tc00.1047053510247.10 4 1	33	1631.79	EADNEKLTEDLAQR	6.7954
	R27-2 protein_ putative Trypanosoma cruzi (strain CL Brener) Tc00.1047053510247.10 4 1	33	1601.78	EADNEKLAEDLAQR	6.8079
	R27-2 protein_ putative Trypanosoma cruzi (strain CL Brener) Tc00.1047053510247.10 4 1	33	1615.79	EADNEKLAEELAQR	6.1434
	R27-2 protein_ putative Trypanosoma cruzi (strain CL Brener) Tc00.1047053510247.10 4 1	33	1901.01	NASVVASGENELSVLRQK	5.083
	R27-2 protein_ putative Trypanosoma cruzi (strain CL Brener) Tc00.1047053510247.10 4 1	33	1306.63	KAEMVEASDAAGK	5.1635
	R27-2 protein_ putative Trypanosoma cruzi (strain CL Brener) Tc00.1047053510247.10 4 1	33	2332.06	EADNEKLAEELAQWEADNEK	5.8081
	R27-2 protein_ putative Trypanosoma cruzi (strain CL Brener) Tc00.1047053510247.10 4 1	33	2701.18	NQSRFTASSGVLEEACDALSNMQEG	6.3011
	R27-2 protein_ putative Trypanosoma cruzi (strain CL Brener) Tc00.1047053510247.10 4 1	33	2828.38	SEPFYCVTLDELNKTGTLNEQLTR	5.9666
	R27-2 protein_ putative Trypanosoma cruzi (strain CL Brener) Tc00.1047053510247.10 4 1	33	1600.82	EADIEKLAEDLAQR	6.2085
	R27-2 protein_ putative Trypanosoma cruzi (strain CL Brener) Tc00.1047053510247.10 4 1	33	2292.19	EELFHVIGQLDDFVVKFEK	6.394
	R27-2 protein_ putative Trypanosoma cruzi (strain CL Brener) Tc00.1047053510247.10 4 1	33	1608.79	KLEEFVELMEDAR	6.2288
	R27-2 protein_ putative Trypanosoma cruzi (strain CL Brener) Tc00.1047053510247.10 4 1	33	2557.24	LAEELAQWEADNEKLAEELAQR	6.036
	R27-2 protein_ putative Trypanosoma cruzi (strain CL Brener) Tc00.1047053510247.10 4 1	33	3874.83	LSSAMSGLHVFSSGDGNVIEMLEGYMERASLVSGAEK	5.8013
	R27-2 protein_ putative Trypanosoma cruzi (strain CL Brener) Tc00.1047053510247.10 4 1	33	1655.79	EADNEKLTEELAHR	5.6823
Q4CRN7	R27-2 protein_ putative Trypanosoma cruzi (strain CL Brener) Tc00.1047053510247.10 4 1	27	3107.55	LSHPELCDSASPQVPPPNTDVPVAPEVVR	5.574
	R27-2 protein_ putative Trypanosoma cruzi (strain CL Brener) Tc00.1047053510247.10 4 1	27	1099.64	ELADALVQLK	5.175
	R27-2 protein_ putative Trypanosoma cruzi (strain CL Brener) Tc00.1047053510247.10 4 1	27	1658.86	LTEDLVQREADIEK	4.6882
	R27-2 protein_ putative Trypanosoma cruzi (strain CL Brener) Tc00.1047053510247.10 4 1	27	1256.62	LSAAVSEASHER	5.4395
	R27-2 protein_ putative Trypanosoma cruzi (strain CL Brener) Tc00.1047053510247.10 4 1	27	1290.64	GALTAMVEENQK	5.5659
	R27-2 protein_ putative Trypanosoma cruzi (strain CL Brener) Tc00.1047053510247.10 4 1	27	1401.72	ELAATGDVDILER	5.2753
	R27-2 protein_ putative Trypanosoma cruzi (strain CL Brener) Tc00.1047053510247.10 4 1	27	1281.67	LEGLVEELHDK	4.8023
	R27-2 protein_ putative Trypanosoma cruzi (strain CL Brener) Tc00.1047053510247.10 4 1	27	847.416	VEASDAAGK	4.8404
	R27-2 protein_ putative Trypanosoma cruzi (strain CL Brener) Tc00.1047053510247.10 4 1	27	1614.83	LAEELAQREADIEK	4.5474
	R27-2 protein_ putative Trypanosoma cruzi (strain CL Brener) Tc00.1047053510247.10 4 1	27	1643.82	LAEELVQREADNEK	4.2129
	R27-2 protein_ putative Trypanosoma cruzi (strain CL Brener) Tc00.1047053510247.10 4 1	27	1289.62	EAVIEGAEADASK	4.881
	R27-2 protein_ putative Trypanosoma cruzi (strain CL Brener) Tc00.1047053510247.10 4 1	27	1516.75	AQQSDDAIALEDLK	4.9749
	R27-2 protein_ putative Trypanosoma cruzi (strain CL Brener) Tc00.1047053510247.10 4 1	27	1132.6	TGTLNEQLTR	4.6217
	R27-2 protein_ putative Trypanosoma cruzi (strain CL Brener) Tc00.1047053510247.10 4 1	27	1086.59	ELEELAARR	4.9466
	R27-2 protein_ putative Trypanosoma cruzi (strain CL Brener) Tc00.1047053510247.10 4 1	27	1642.86	LAEELVQREADIEK	4.622
	R27-2 protein_ putative Trypanosoma cruzi (strain CL Brener) Tc00.1047053510247.10 4 1	27	2125.02	SDFLAERDGMSREIELEK	4.1583
	R27-2 protein_ putative Trypanosoma cruzi (strain CL Brener) Tc00.1047053510247.10 4 1	27	1601.78	EADNEKLAEDLAQR	6.2377
	R27-2 protein_ putative Trypanosoma cruzi (strain CL Brener) Tc00.1047053510247.10 4 1	27	1631.79	EADNEKLTEDLAQR	6.228
	R27-2 protein_ putative Trypanosoma cruzi (strain CL Brener) Tc00.1047053510247.10 4 1	27	1645.8	EADNEKLTEELAQR	5.6064
	R27-2 protein_ putative Trypanosoma cruzi (strain CL Brener) Tc00.1047053510247.10 4 1	27	1615.79	EADNEKLAEELAQR	5.6238
	R27-2 protein_ putative Trypanosoma cruzi (strain CL Brener) Tc00.1047053510247.10 4 1	27	1630.83	EADIEKLTEDLAQR	4.4732
	R27-2 protein_ putative Trypanosoma cruzi (strain CL Brener) Tc00.1047053510247.10 4 1	27	1345.74	LLTDALSKNQSR	3.9628
	R27-2 protein_ putative Trypanosoma cruzi (strain CL Brener) Tc00.1047053510247.10 4 1	27	1306.63	KAEMVEASDAAGK	5.4776
	R27-2 protein_ putative Trypanosoma cruzi (strain CL Brener) Tc00.1047053510247.10 4 1	27	1550.8	ELAMLRSDFLAER	4.7194
	R27-2 protein_ putative Trypanosoma cruzi (strain CL Brener) Tc00.1047053510247.10 4 1	27	1615.82	LAEELAQREADIEK	4.3735
	R27-2 protein_ putative Trypanosoma cruzi (strain CL Brener) Tc00.1047053510247.10 4 1	27	1616.78	LAEELAQREADNEK	4.7167
	R27-2 protein_ putative Trypanosoma cruzi (strain CL Brener) Tc00.1047053510247.10 4 1	27	1590.81	LAARDQELFELER	4.6452
Q4CRR5	Retrotransposon hot spot (RHS) protein_ putative Trypanosoma cruzi (strain CL Brener) Tc00.1047053508473.10 4 1	20	1495.74	DYEGKDTVTQLAR	6.5976
	Retrotransposon hot spot (RHS) protein_ putative Trypanosoma cruzi (strain CL Brener) Tc00.1047053508473.10 4 1	20	2698.51	LAELMVPNDFNLLILAIKDDLISK	6.9624
	Retrotransposon hot spot (RHS) protein_ putative Trypanosoma cruzi (strain CL Brener) Tc00.1047053508473.10 4 1	20	1450.72	DYEGKDTVTPVAR	6.933
	Retrotransposon hot spot (RHS) protein_ putative Trypanosoma cruzi (strain CL Brener) Tc00.1047053508473.10 4 1	20	1756.87	NFPLVDGFFFVDSPR	6.3907
	Retrotransposon hot spot (RHS) protein_ putative Trypanosoma cruzi (strain CL Brener) Tc00.1047053508473.10 4 1	20	2167.11	YIRDAGVLNEIQASDAYLR	5.4667
	Retrotransposon hot spot (RHS) protein_ putative Trypanosoma cruzi (strain CL Brener) Tc00.1047053508473.10 4 1	20	3488.7	EGKPPQSWTYTAVGNTLEKDDSLEQSGAARPR	6.1676
	Retrotransposon hot spot (RHS) protein_ putative Trypanosoma cruzi (strain CL Brener) Tc00.1047053508473.10 4 1	20	2360.11	SGGPESVQGGNVESQSSNLSQGVR	5.7588
	Retrotransposon hot spot (RHS) protein_ putative Trypanosoma cruzi (strain CL Brener) Tc00.1047053508473.10 4 1	20	3571.7	DAGVLNEIQASYAYAEMEGAVRDEMDLKEVVR	5.754
	Retrotransposon hot spot (RHS) protein_ putative Trypanosoma cruzi (strain CL Brener) Tc00.1047053508473.10 4 1	20	1452.68	VHQYQVSVSSGDF	4.995
	Retrotransposon hot spot (RHS) protein_ putative Trypanosoma cruzi (strain CL Brener) Tc00.1047053508473.10 4 1	20	2466.23	DEQQIMFNLALSIEDVLFQGR	5.6718
	Retrotransposon hot spot (RHS) protein_ putative Trypanosoma cruzi (strain CL Brener) Tc00.1047053508473.10 4 1	20	1683.84	LHHEGVFFLDQWR	5.5496
	Retrotransposon hot spot (RHS) protein_ putative Trypanosoma cruzi (strain CL Brener) Tc00.1047053508473.10 4 1	20	1884.96	NFPLVDGFFFVDSPRK	5.4692
	Retrotransposon hot spot (RHS) protein_ putative Trypanosoma cruzi (strain CL Brener) Tc00.1047053508473.10 4 1	20	4362.07	DPTSYIRDAGVLNEIQASYAYAEMEGAVRDEMGLKEDVR	5.1457
	Retrotransposon hot spot (RHS) protein_ putative Trypanosoma cruzi (strain CL Brener) Tc00.1047053508473.10 4 1	20	1041.56	GYIIYDVAK	5.439
	Retrotransposon hot spot (RHS) protein_ putative Trypanosoma cruzi (strain CL Brener) Tc00.1047053508473.10 4 1	20	3194.67	LHYNHLSTLFGWSLATAEIRASVHEITK	5.8992
	Retrotransposon hot spot (RHS) protein_ putative Trypanosoma cruzi (strain CL Brener) Tc00.1047053508473.10 4 1	20	3572.66	DDSLEQSGAARPRLMVLTSDDGWPYTMNGPHR	6.1002
	Retrotransposon hot spot (RHS) protein_ putative Trypanosoma cruzi (strain CL Brener) Tc00.1047053508473.10 4 1	20	2058	VMEIKLNDFLTMEFDGR	6.0449
	Retrotransposon hot spot (RHS) protein_ putative Trypanosoma cruzi (strain CL Brener) Tc00.1047053508473.10 4 1	20	2296.06	GWGMIVVSSPNLDNFSEWEK	5.7646
	Retrotransposon hot spot (RHS) protein_ putative Trypanosoma cruzi (strain CL Brener) Tc00.1047053508473.10 4 1	20	1874.96	RLHHENGVLSLEQWR	5.2831
	Retrotransposon hot spot (RHS) protein_ putative Trypanosoma cruzi (strain CL Brener) Tc00.1047053508473.10 4 1	20	2844.39	TLVGLQMMTAGGHHTTASTVRQFNER	5.7664
Q4CRR5	Retrotransposon hot spot (RHS) protein_ putative Trypanosoma cruzi (strain CL Brener) Tc00.1047053508473.10 4 1	13	1041.56	GYIIYDVAK	7.6055
	Retrotransposon hot spot (RHS) protein_ putative Trypanosoma cruzi (strain CL Brener) Tc00.1047053508473.10 4 1	13	1495.74	DYEGKDTVTQLAR	6.0034
	Retrotransposon hot spot (RHS) protein_ putative Trypanosoma cruzi (strain CL Brener) Tc00.1047053508473.10 4 1	13	1015.57	SVLGGLWQR	6.9473
	Retrotransposon hot spot (RHS) protein_ putative Trypanosoma cruzi (strain CL Brener) Tc00.1047053508473.10 4 1	13	913.572	ILLEAINK	6.3548
	Retrotransposon hot spot (RHS) protein_ putative Trypanosoma cruzi (strain CL Brener) Tc00.1047053508473.10 4 1	13	1756.87	NFPLVDGFFFVDSPR	5.5547
	Retrotransposon hot spot (RHS) protein_ putative Trypanosoma cruzi (strain CL Brener) Tc00.1047053508473.10 4 1	13	1535.74	QLPEEEADYWKK	5.7985
	Retrotransposon hot spot (RHS) protein_ putative Trypanosoma cruzi (strain CL Brener) Tc00.1047053508473.10 4 1	13	2169.09	TLVGLQMMTAGGHHTTASTVR	4.5039
	Retrotransposon hot spot (RHS) protein_ putative Trypanosoma cruzi (strain CL Brener) Tc00.1047053508473.10 4 1	13	2491.15	MSGGPESVQGGNVESQSSNLSQGVR	5.3891
	Retrotransposon hot spot (RHS) protein_ putative Trypanosoma cruzi (strain CL Brener) Tc00.1047053508473.10 4 1	13	2199.05	LNDFLTMEFDGRGVVDTNR	4.8588
	Retrotransposon hot spot (RHS) protein_ putative Trypanosoma cruzi (strain CL Brener) Tc00.1047053508473.10 4 1	13	1809.91	RLHHEGVYSLEQWR	5.6248
	Retrotransposon hot spot (RHS) protein_ putative Trypanosoma cruzi (strain CL Brener) Tc00.1047053508473.10 4 1	13	2126.07	KLQVVVHCFGDTAYVFDK	5.7207
	Retrotransposon hot spot (RHS) protein_ putative Trypanosoma cruzi (strain CL Brener) Tc00.1047053508473.10 4 1	13	1235.61	FDGRGVVDTNR	4.9449
	Retrotransposon hot spot (RHS) protein_ putative Trypanosoma cruzi (strain CL Brener) Tc00.1047053508473.10 4 1	13	3194.67	LHYNHLSTLFGWSLATAEIRASVHEITK	5.6841
Q4CRW7	Putative uncharacterized protein (Fragment) Trypanosoma cruzi (strain CL Brener) Tc00.1047053511691.39 4 1	6	1148.62	DAPRPPTAPAR	6.7225
	Putative uncharacterized protein (Fragment) Trypanosoma cruzi (strain CL Brener) Tc00.1047053511691.39 4 1	6	1394.62	LTGPSSMSDTNER	5.9427
	Putative uncharacterized protein (Fragment) Trypanosoma cruzi (strain CL Brener) Tc00.1047053511691.39 4 1	6	2839.51	TNALLGYGGTYVEAIEGTLGAVVGATITK	6.2254
	Putative uncharacterized protein (Fragment) Trypanosoma cruzi (strain CL Brener) Tc00.1047053511691.39 4 1	6	1158.52	GVWYDFSER	5.8858
	Putative uncharacterized protein (Fragment) Trypanosoma cruzi (strain CL Brener) Tc00.1047053511691.39 4 1	6	3092.47	LCASTSVLISCAGPFTYFGMPVVEACVR	6.0575
	Putative uncharacterized protein (Fragment) Trypanosoma cruzi (strain CL Brener) Tc00.1047053511691.39 4 1	6	1095.54	DVTRQAAFTS	4.757
Q4CRW7	Putative uncharacterized protein (Fragment) Trypanosoma cruzi (strain CL Brener) Tc00.1047053511691.39 4 1	4	2839.51	TNALLGYGGTYVEAIEGTLGAVVGATITK	5.9862
	Putative uncharacterized protein (Fragment) Trypanosoma cruzi (strain CL Brener) Tc00.1047053511691.39 4 1	4	1148.62	DAPRPPTAPAR	6.3546
	Putative uncharacterized protein (Fragment) Trypanosoma cruzi (strain CL Brener) Tc00.1047053511691.39 4 1	4	2228.12	RYVAENWLPPAGTGPTQSQR	6.1453
	Putative uncharacterized protein (Fragment) Trypanosoma cruzi (strain CL Brener) Tc00.1047053511691.39 4 1	4	1376.71	QVIEKFHEEAK	4.9424
Q4CRW9	Cysteine synthase Trypanosoma cruzi (strain CL Brener) Tc00.1047053511691.20 3 1	10	2009.97	TETALPWDHPDSLIGMAR	7.9967
	Cysteine synthase Trypanosoma cruzi (strain CL Brener) Tc00.1047053511691.20 3 1	10	2145.1	EEALLVGGSSGAAMWGVLQAAK	6.494
	Cysteine synthase Trypanosoma cruzi (strain CL Brener) Tc00.1047053511691.20 3 1	10	1926.83	AHYEGTAQEIYDQCGGK	7.3231
	Cysteine synthase Trypanosoma cruzi (strain CL Brener) Tc00.1047053511691.20 3 1	10	2005.01	TCILDTVLDAIGSTPCIR	7.3543
	Cysteine synthase Trypanosoma cruzi (strain CL Brener) Tc00.1047053511691.20 3 1	10	3772.9	SADKESFALASEVHREEALLVGGSSGAAMWGVLQAAK	6.4885
	Cysteine synthase Trypanosoma cruzi (strain CL Brener) Tc00.1047053511691.20 3 1	10	1757.85	EDVQIMAQNPSAVNNK	6.6143
	Cysteine synthase Trypanosoma cruzi (strain CL Brener) Tc00.1047053511691.20 3 1	10	2166.08	TETALPWDHPDSLIGMARR	6.6449
	Cysteine synthase Trypanosoma cruzi (strain CL Brener) Tc00.1047053511691.20 3 1	10	3371.71	ESFALASEVHREEALLVGGSSGAAMWGVLQAAK	6.199
	Cysteine synthase Trypanosoma cruzi (strain CL Brener) Tc00.1047053511691.20 3 1	10	1207.58	CEFLNPGGSVK	6.0122
	Cysteine synthase Trypanosoma cruzi (strain CL Brener) Tc00.1047053511691.20 3 1	10	1885.94	EDVQIMAQNPSAVNNKK	6.3841
Q4CRX0	Cysteine synthase (Fragment) Trypanosoma cruzi (strain CL Brener) Tc00.1047053511691.10 3 1	9	2009.97	TETALPWDHPDSLIGMAR	7.9967
	Cysteine synthase (Fragment) Trypanosoma cruzi (strain CL Brener) Tc00.1047053511691.10 3 1	9	2145.1	EEALLVGGSSGAAMWGVLQAAK	6.494
	Cysteine synthase (Fragment) Trypanosoma cruzi (strain CL Brener) Tc00.1047053511691.10 3 1	9	1926.83	AHYEGTAQEIYDQCGGK	7.3231
	Cysteine synthase (Fragment) Trypanosoma cruzi (strain CL Brener) Tc00.1047053511691.10 3 1	9	2005.01	TCILDTVLDAIGSTPCIR	7.3543
	Cysteine synthase (Fragment) Trypanosoma cruzi (strain CL Brener) Tc00.1047053511691.10 3 1	9	3772.9	SADKESFALASEVHREEALLVGGSSGAAMWGVLQAAK	6.4885
	Cysteine synthase (Fragment) Trypanosoma cruzi (strain CL Brener) Tc00.1047053511691.10 3 1	9	2166.08	TETALPWDHPDSLIGMARR	6.6449
	Cysteine synthase (Fragment) Trypanosoma cruzi (strain CL Brener) Tc00.1047053511691.10 3 1	9	1398.8	EVTLQALGAEVIR	5.7684
	Cysteine synthase (Fragment) Trypanosoma cruzi (strain CL Brener) Tc00.1047053511691.10 3 1	9	3371.71	ESFALASEVHREEALLVGGSSGAAMWGVLQAAK	6.199
	Cysteine synthase (Fragment) Trypanosoma cruzi (strain CL Brener) Tc00.1047053511691.10 3 1	9	1207.58	CEFLNPGGSVK	6.0122
Q4CRY5	P-type H+-ATPase_ putative (Fragment) Trypanosoma cruzi (strain CL Brener) Tc00.1047053509809.39 4 1	10	2236.08	AISEHKEDDVDEVPMLPPSK	7.923
	P-type H+-ATPase_ putative (Fragment) Trypanosoma cruzi (strain CL Brener) Tc00.1047053509809.39 4 1	10	1221.71	NSLKPVATVHR	8.4756
	P-type H+-ATPase_ putative (Fragment) Trypanosoma cruzi (strain CL Brener) Tc00.1047053509809.39 4 1	10	1345.72	GLTTAEAEELLAK	7.1889
	P-type H+-ATPase_ putative (Fragment) Trypanosoma cruzi (strain CL Brener) Tc00.1047053509809.39 4 1	10	815.462	AGDAVAALK	7.9569
	P-type H+-ATPase_ putative (Fragment) Trypanosoma cruzi (strain CL Brener) Tc00.1047053509809.39 4 1	10	1118.64	TPSWLIFVR	8.3091
	P-type H+-ATPase_ putative (Fragment) Trypanosoma cruzi (strain CL Brener) Tc00.1047053509809.39 4 1	10	4154.96	LASGSAVPADCSINEGVIDVDEAALTGESLPVTMGTDHMPK	6.9298
	P-type H+-ATPase_ putative (Fragment) Trypanosoma cruzi (strain CL Brener) Tc00.1047053509809.39 4 1	10	1246.73	KTPSWLIFVR	6.7897
	P-type H+-ATPase_ putative (Fragment) Trypanosoma cruzi (strain CL Brener) Tc00.1047053509809.39 4 1	10	2693.25	MGSNVVRGEVDGTVQYTGQNTFFGK	5.7113
	P-type H+-ATPase_ putative (Fragment) Trypanosoma cruzi (strain CL Brener) Tc00.1047053509809.39 4 1	10	1949.88	GEVDGTVQYTGQNTFFGK	5.9502
	P-type H+-ATPase_ putative (Fragment) Trypanosoma cruzi (strain CL Brener) Tc00.1047053509809.39 4 1	10	4170.95	LASGSAVPADCSINEGVIDVDEAALTGESLPVTMGTDHMPK	5.7613
Q4CRY5	P-type H+-ATPase_ putative (Fragment) Trypanosoma cruzi (strain CL Brener) Tc00.1047053509809.39 4 1	2	1221.71	NSLKPVATVHR	6.5977
	P-type H+-ATPase_ putative (Fragment) Trypanosoma cruzi (strain CL Brener) Tc00.1047053509809.39 4 1	2	2264.26	TAVLLQSVESDLGNIHVILSR	6.0106
Q4CS04	Flagellar calcium-binding protein_ putative (Fragment) Trypanosoma cruzi (strain CL Brener) Tc00.1047053506749.30 4 1	5	989.53	VEDPAALFK	9.0769
	Flagellar calcium-binding protein_ putative (Fragment) Trypanosoma cruzi (strain CL Brener) Tc00.1047053506749.30 4 1	5	1414.6	LDADGDPDNVPESA	8.144
	Flagellar calcium-binding protein_ putative (Fragment) Trypanosoma cruzi (strain CL Brener) Tc00.1047053506749.30 4 1	5	1474.68	GSEDFVEFLEFR	7.6785
	Flagellar calcium-binding protein_ putative (Fragment) Trypanosoma cruzi (strain CL Brener) Tc00.1047053506749.30 4 1	5	1957.93	NGTGSVTFDEFAAWASAVK	7.7115
	Flagellar calcium-binding protein_ putative (Fragment) Trypanosoma cruzi (strain CL Brener) Tc00.1047053506749.30 4 1	5	1744.93	LEAWGAKVEDPAALFK	7.2178
Q4CS04	Flagellar calcium-binding protein_ putative (Fragment) Trypanosoma cruzi (strain CL Brener) Tc00.1047053506749.30 4 1	4	1414.6	LDADGDPDNVPESA	7.9245
	Flagellar calcium-binding protein_ putative (Fragment) Trypanosoma cruzi (strain CL Brener) Tc00.1047053506749.30 4 1	4	1474.68	GSEDFVEFLEFR	7.2817
	Flagellar calcium-binding protein_ putative (Fragment) Trypanosoma cruzi (strain CL Brener) Tc00.1047053506749.30 4 1	4	1957.93	NGTGSVTFDEFAAWASAVK	7.1508
	Flagellar calcium-binding protein_ putative (Fragment) Trypanosoma cruzi (strain CL Brener) Tc00.1047053506749.30 4 1	4	2443.18	ELDKNGTGSVTFDEFAAWASAVK	6.8583
Q4CS05	Flagellar calcium-binding protein_ putative Trypanosoma cruzi (strain CL Brener) Tc00.1047053506749.20 4 1	6	989.53	VEDPAALFK	9.0769
	Flagellar calcium-binding protein_ putative Trypanosoma cruzi (strain CL Brener) Tc00.1047053506749.20 4 1	6	1821.85	LCYDEVHSGCLEVLK	7.9597
	Flagellar calcium-binding protein_ putative Trypanosoma cruzi (strain CL Brener) Tc00.1047053506749.20 4 1	6	1474.68	GSEDFVEFLEFR	7.6785
	Flagellar calcium-binding protein_ putative Trypanosoma cruzi (strain CL Brener) Tc00.1047053506749.20 4 1	6	1957.93	NGTGSVTFDEFAAWASAVK	7.7115
	Flagellar calcium-binding protein_ putative Trypanosoma cruzi (strain CL Brener) Tc00.1047053506749.20 4 1	6	548.268	NETGK	6.8349
	Flagellar calcium-binding protein_ putative Trypanosoma cruzi (strain CL Brener) Tc00.1047053506749.20 4 1	6	1744.93	LEAWGAKVEDPAALFK	7.2178
Q4CS05	Flagellar calcium-binding protein_ putative Trypanosoma cruzi (strain CL Brener) Tc00.1047053506749.20 4 1	5	1474.68	GSEDFVEFLEFR	7.2817
	Flagellar calcium-binding protein_ putative Trypanosoma cruzi (strain CL Brener) Tc00.1047053506749.20 4 1	5	1957.93	NGTGSVTFDEFAAWASAVK	7.1508
	Flagellar calcium-binding protein_ putative Trypanosoma cruzi (strain CL Brener) Tc00.1047053506749.20 4 1	5	1821.85	LCYDEVHSGCLEVLK	6.4737
	Flagellar calcium-binding protein_ putative Trypanosoma cruzi (strain CL Brener) Tc00.1047053506749.20 4 1	5	1958.95	LENKGSEDFVEFLEFR	6.1309
	Flagellar calcium-binding protein_ putative Trypanosoma cruzi (strain CL Brener) Tc00.1047053506749.20 4 1	5	1165.57	GSTSDKGLASDK	6.2614
Q4CS11	Retrotransposon hot spot (RHS) protein_ putative Trypanosoma cruzi (strain CL Brener) Tc00.1047053410923.20 4 1	23	1461.71	IIMNCPEKDDVK	7.1504
	Retrotransposon hot spot (RHS) protein_ putative Trypanosoma cruzi (strain CL Brener) Tc00.1047053410923.20 4 1	23	1001.55	GVVSLGQWR	6.5257
	Retrotransposon hot spot (RHS) protein_ putative Trypanosoma cruzi (strain CL Brener) Tc00.1047053410923.20 4 1	23	954.598	VLIGTPGIGK	6.9095
	Retrotransposon hot spot (RHS) protein_ putative Trypanosoma cruzi (strain CL Brener) Tc00.1047053410923.20 4 1	23	1073.6	KPTMTSAPIK	6.124
	Retrotransposon hot spot (RHS) protein_ putative Trypanosoma cruzi (strain CL Brener) Tc00.1047053410923.20 4 1	23	1538.64	SEFEGDTDHSSATR	6.3747
	Retrotransposon hot spot (RHS) protein_ putative Trypanosoma cruzi (strain CL Brener) Tc00.1047053410923.20 4 1	23	1494.6	MEGCYESVYNSR	5.8936
	Retrotransposon hot spot (RHS) protein_ putative Trypanosoma cruzi (strain CL Brener) Tc00.1047053410923.20 4 1	23	3008.54	LEEIYRPQWTMSSSLEEILLGGSTLR	5.7562
	Retrotransposon hot spot (RHS) protein_ putative Trypanosoma cruzi (strain CL Brener) Tc00.1047053410923.20 4 1	23	3176.53	AENREIVVFWEEEVHQYLAAISSDDAR	5.3746
	Retrotransposon hot spot (RHS) protein_ putative Trypanosoma cruzi (strain CL Brener) Tc00.1047053410923.20 4 1	23	1358.76	TVGLKELEGGVTR	5.2989
	Retrotransposon hot spot (RHS) protein_ putative Trypanosoma cruzi (strain CL Brener) Tc00.1047053410923.20 4 1	23	2118.03	LNEAITQVQTAESSEVNER	5.4636
	Retrotransposon hot spot (RHS) protein_ putative Trypanosoma cruzi (strain CL Brener) Tc00.1047053410923.20 4 1	23	1041.56	GYIIYDVAK	5.439
	Retrotransposon hot spot (RHS) protein_ putative Trypanosoma cruzi (strain CL Brener) Tc00.1047053410923.20 4 1	23	1878.94	GLKPDKQAGYWEMVEK	5.8945
	Retrotransposon hot spot (RHS) protein_ putative Trypanosoma cruzi (strain CL Brener) Tc00.1047053410923.20 4 1	23	1371.78	TLLEAINKLNDK	5.6649
	Retrotransposon hot spot (RHS) protein_ putative Trypanosoma cruzi (strain CL Brener) Tc00.1047053410923.20 4 1	23	1733.81	WQRCDVVNSNNVSR	5.5617
	Retrotransposon hot spot (RHS) protein_ putative Trypanosoma cruzi (strain CL Brener) Tc00.1047053410923.20 4 1	23	1389.73	SVLDGLWQRGMK	5.627
	Retrotransposon hot spot (RHS) protein_ putative Trypanosoma cruzi (strain CL Brener) Tc00.1047053410923.20 4 1	23	2606.29	HIFDEGSYIDRMDAVNDALLAIK	5.9648
	Retrotransposon hot spot (RHS) protein_ putative Trypanosoma cruzi (strain CL Brener) Tc00.1047053410923.20 4 1	23	3148.69	VLIGTPGIGKSVNAGSYLLYQLLHYDVEK	5.7236
	Retrotransposon hot spot (RHS) protein_ putative Trypanosoma cruzi (strain CL Brener) Tc00.1047053410923.20 4 1	23	929.436	SGEQPPKW	4.6923
	Retrotransposon hot spot (RHS) protein_ putative Trypanosoma cruzi (strain CL Brener) Tc00.1047053410923.20 4 1	23	4500.98	QFIECMAAYFEGWDELSQDMSWDIIYIQHADSTPMKK	5.4978
	Retrotransposon hot spot (RHS) protein_ putative Trypanosoma cruzi (strain CL Brener) Tc00.1047053410923.20 4 1	23	2494.17	LNEAITQVQTAESSEVNERMSR	5.3953
	Retrotransposon hot spot (RHS) protein_ putative Trypanosoma cruzi (strain CL Brener) Tc00.1047053410923.20 4 1	23	2863.39	EIVVFWEEEVHQYLAAISSDDARR	5.069
	Retrotransposon hot spot (RHS) protein_ putative Trypanosoma cruzi (strain CL Brener) Tc00.1047053410923.20 4 1	23	1728.91	WSHVVEVVGGKGTVMK	5.5499
	Retrotransposon hot spot (RHS) protein_ putative Trypanosoma cruzi (strain CL Brener) Tc00.1047053410923.20 4 1	23	3180.64	RLEEIYRPQWTMSSSLEEILLGGSTLR	5.4037
Q4CS11	Retrotransposon hot spot (RHS) protein_ putative Trypanosoma cruzi (strain CL Brener) Tc00.1047053410923.20 4 1	14	1041.56	GYIIYDVAK	7.6055
	Retrotransposon hot spot (RHS) protein_ putative Trypanosoma cruzi (strain CL Brener) Tc00.1047053410923.20 4 1	14	1461.71	IIMNCPEKDDVK	7.1668
	Retrotransposon hot spot (RHS) protein_ putative Trypanosoma cruzi (strain CL Brener) Tc00.1047053410923.20 4 1	14	897.378	AMCAWMK	6.5395
	Retrotransposon hot spot (RHS) protein_ putative Trypanosoma cruzi (strain CL Brener) Tc00.1047053410923.20 4 1	14	1719.88	ELPPPSPSEPQDSVLK	5.4655
	Retrotransposon hot spot (RHS) protein_ putative Trypanosoma cruzi (strain CL Brener) Tc00.1047053410923.20 4 1	14	772.456	GVLNEIK	5.6304
	Retrotransposon hot spot (RHS) protein_ putative Trypanosoma cruzi (strain CL Brener) Tc00.1047053410923.20 4 1	14	1859.85	DTDVEEYFTLGGEEKK	5.6204
	Retrotransposon hot spot (RHS) protein_ putative Trypanosoma cruzi (strain CL Brener) Tc00.1047053410923.20 4 1	14	1019.52	WSEATAQVK	6.23
	Retrotransposon hot spot (RHS) protein_ putative Trypanosoma cruzi (strain CL Brener) Tc00.1047053410923.20 4 1	14	1351.63	HIFDEGSYIDR	5.628
	Retrotransposon hot spot (RHS) protein_ putative Trypanosoma cruzi (strain CL Brener) Tc00.1047053410923.20 4 1	14	1371.78	TLLEAINKLNDK	5.1216
	Retrotransposon hot spot (RHS) protein_ putative Trypanosoma cruzi (strain CL Brener) Tc00.1047053410923.20 4 1	14	2021.05	QAGVYNLQKWSEATAQVK	6.1401
	Retrotransposon hot spot (RHS) protein_ putative Trypanosoma cruzi (strain CL Brener) Tc00.1047053410923.20 4 1	14	1134.63	SKNTITPFAR	6.0006
	Retrotransposon hot spot (RHS) protein_ putative Trypanosoma cruzi (strain CL Brener) Tc00.1047053410923.20 4 1	14	3216.66	VWQIVLDDITKWFSNFDLTLNPSPLPR	5.6757
	Retrotransposon hot spot (RHS) protein_ putative Trypanosoma cruzi (strain CL Brener) Tc00.1047053410923.20 4 1	14	2766.26	MSERPESIQGSNVESQSSTVSQGGQR	5.1801
	Retrotransposon hot spot (RHS) protein_ putative Trypanosoma cruzi (strain CL Brener) Tc00.1047053410923.20 4 1	14	1840.87	TDMMLNDFLRSNLGGR	4.9579
Q4CS68	Putative uncharacterized protein (Fragment) Trypanosoma cruzi (strain CL Brener) Tc00.1047053511033.29 4 1	54	1585.79	ERDDAVAENAVLQR	7.253
	Putative uncharacterized protein (Fragment) Trypanosoma cruzi (strain CL Brener) Tc00.1047053511033.29 4 1	54	1541.8	ERDDAVAAIAQVQR	7.0093
	Putative uncharacterized protein (Fragment) Trypanosoma cruzi (strain CL Brener) Tc00.1047053511033.29 4 1	54	1554.79	ERDDAVAENAVLPR	6.2392
	Putative uncharacterized protein (Fragment) Trypanosoma cruzi (strain CL Brener) Tc00.1047053511033.29 4 1	54	1557.79	ERDDAVAENAVLQK	6.7333
	Putative uncharacterized protein (Fragment) Trypanosoma cruzi (strain CL Brener) Tc00.1047053511033.29 4 1	54	1569.83	ERDVAVAENAVLQR	6.1616
	Putative uncharacterized protein (Fragment) Trypanosoma cruzi (strain CL Brener) Tc00.1047053511033.29 4 1	54	3136.61	ERDVAVAENAVLQRERDDAVAENAVLQR	6.0044
	Putative uncharacterized protein (Fragment) Trypanosoma cruzi (strain CL Brener) Tc00.1047053511033.29 4 1	54	1969.02	VQRERDDAVAENAVLQR	5.5704
	Putative uncharacterized protein (Fragment) Trypanosoma cruzi (strain CL Brener) Tc00.1047053511033.29 4 1	54	1523.78	MAVTLGELEELYR	5.7038
	Putative uncharacterized protein (Fragment) Trypanosoma cruzi (strain CL Brener) Tc00.1047053511033.29 4 1	54	1347.62	QAENDIEELMR	5.4388
	Putative uncharacterized protein (Fragment) Trypanosoma cruzi (strain CL Brener) Tc00.1047053511033.29 4 1	54	1100.53	DTQSNAIHSK	5.6683
[truncated: 10,877 more rows]

## Sheet: Plan2
Q4CK86	Heat shock protein 70 (HSP70)_ putative (Fragment) Trypanosoma cruzi (strain CL Brener) Tc00.1047053418069.10 3 1	11	815.462	VQVEVGGK	7.194
			1152.58	EIAETYLGEK	7.0895
			1185.66	DAGTIAGLNVVR	8.3937
			1255.62	YSDATVQTDKK	5.9432
			1411.71	MKEIAETYLGEK	7.3073
			1606.81	QFTPEEVSAMVLQK	7.1163
			1629.89	QSTKDAGTIAGLNVVR	5.9505
			1661.91	LLSYEVVADKDGKPK	7.6119
			1664.84	NAVVTVPAYFNDAQR	7.0855
			1750.92	NQLPQNPHNTIYAIK	7.8793
			1865.95	QFTPEEVSAMVLQKMK	7.087
Q4CK88	Retrotransposon hot spot (RHS) protein_ putative (Fragment) Trypanosoma cruzi (strain CL Brener) Tc00.1047053445777.10 4 1	3	897.378	AMCAWMK	6.5395
			1041.56	GYIIYDVAK	7.6055
			1623.82	EHGMKGYIIYDVAK	5.9131
Q4CKK5	Putative uncharacterized protein (Fragment) Trypanosoma cruzi (strain CL Brener) Tc00.1047053404073.10 4 1	2	1507.8	SHPHVEPLPPLER	6.8213
	Putative uncharacterized protein (Fragment) Trypanosoma cruzi (strain CL Brener) Tc00.1047053404073.10 4 1	2	1431.67	EWDSNGDPLAISK	4.5299
Q4CKQ5	Retrotransposon hot spot (RHS) protein_ putative (Fragment) Trypanosoma cruzi (strain CL Brener) Tc00.1047053403985.10 4 1	6	1203.56	SGIPGDGSDAATR	7.1571
	Retrotransposon hot spot (RHS) protein_ putative (Fragment) Trypanosoma cruzi (strain CL Brener) Tc00.1047053403985.10 4 1	6	1359.66	SGIPGDGSDAATRR	6.3418
	Retrotransposon hot spot (RHS) protein_ putative (Fragment) Trypanosoma cruzi (strain CL Brener) Tc00.1047053403985.10 4 1	6	1365.68	LNDFLTMELGGR	6.5328
	Retrotransposon hot spot (RHS) protein_ putative (Fragment) Trypanosoma cruzi (strain CL Brener) Tc00.1047053403985.10 4 1	6	1528.77	IIFNLTEYQEMK	6.3999
	Retrotransposon hot spot (RHS) protein_ putative (Fragment) Trypanosoma cruzi (strain CL Brener) Tc00.1047053403985.10 4 1	6	1701.85	IIFNLTEYQEMKR	5.987
	Retrotransposon hot spot (RHS) protein_ putative (Fragment) Trypanosoma cruzi (strain CL Brener) Tc00.1047053403985.10 4 1	6	1381.68	LNDFLTMELGGR	5.8274
Q4CKQ5	Retrotransposon hot spot (RHS) protein_ putative (Fragment) Trypanosoma cruzi (strain CL Brener) Tc00.1047053403985.10 4 1	7	1450.72	DYDGKDTVTPLAR	5.5628
	Retrotransposon hot spot (RHS) protein_ putative (Fragment) Trypanosoma cruzi (strain CL Brener) Tc00.1047053403985.10 4 1	7	1365.68	LNDFLTMELGGR	6.1352
	Retrotransposon hot spot (RHS) protein_ putative (Fragment) Trypanosoma cruzi (strain CL Brener) Tc00.1047053403985.10 4 1	7	1359.66	SGIPGDGSDAATRR	7.0496
	Retrotransposon hot spot (RHS) protein_ putative (Fragment) Trypanosoma cruzi (strain CL Brener) Tc00.1047053403985.10 4 1	7	1457.8	LNAALTQVLTEER	6.8229
	Retrotransposon hot spot (RHS) protein_ putative (Fragment) Trypanosoma cruzi (strain CL Brener) Tc00.1047053403985.10 4 1	7	1528.77	IIFNLTEYQEMK	6.1779
	Retrotransposon hot spot (RHS) protein_ putative (Fragment) Trypanosoma cruzi (strain CL Brener) Tc00.1047053403985.10 4 1	7	1397.68	LNDFLWNYVGR	5.8833
	Retrotransposon hot spot (RHS) protein_ putative (Fragment) Trypanosoma cruzi (strain CL Brener) Tc00.1047053403985.10 4 1	7	2564.35	ILLEDITKLHHEGVFSIEQWR	5.5168
Q4CKS7	Dynein heavy chain_ putative (Fragment) Trypanosoma cruzi (strain CL Brener) Tc00.1047053511869.9 4 1	13	2280.3	IDLPVLSVVAQQVSCVLQALK	7.1944
	Dynein heavy chain_ putative (Fragment) Trypanosoma cruzi (strain CL Brener) Tc00.1047053511869.9 4 1	13	2351.25	ASVTELSTLLGNTNYLGSIIER	5.6836
	Dynein heavy chain_ putative (Fragment) Trypanosoma cruzi (strain CL Brener) Tc00.1047053511869.9 4 1	13	1002.5	FYYKPER	6.3444
	Dynein heavy chain_ putative (Fragment) Trypanosoma cruzi (strain CL Brener) Tc00.1047053511869.9 4 1	13	1034.55	TETTKDLAR	6.101
	Dynein heavy chain_ putative (Fragment) Trypanosoma cruzi (strain CL Brener) Tc00.1047053511869.9 4 1	13	1659.73	FCVVFNCSDQLDR	5.9648
	Dynein heavy chain_ putative (Fragment) Trypanosoma cruzi (strain CL Brener) Tc00.1047053511869.9 4 1	13	3950.84	ANEMPNVLEFCYENELLQNLPNLKEQLDECQR	6.2276
	Dynein heavy chain_ putative (Fragment) Trypanosoma cruzi (strain CL Brener) Tc00.1047053511869.9 4 1	13	1622.84	NYLVNLTTSAELER	5.7642
	Dynein heavy chain_ putative (Fragment) Trypanosoma cruzi (strain CL Brener) Tc00.1047053511869.9 4 1	13	1027.61	LVITPLTDR	4.8764
	Dynein heavy chain_ putative (Fragment) Trypanosoma cruzi (strain CL Brener) Tc00.1047053511869.9 4 1	13	4440.04	EAGAQPYFQIVEMISGEGESLMMREPTPCVGNVEDWLNR	5.7635
	Dynein heavy chain_ putative (Fragment) Trypanosoma cruzi (strain CL Brener) Tc00.1047053511869.9 4 1	13	2597.38	TNVETLITIQVHQQEVFIDLQK	5.5671
	Dynein heavy chain_ putative (Fragment) Trypanosoma cruzi (strain CL Brener) Tc00.1047053511869.9 4 1	13	1224.55	EQLDECQRK	5.7135
	Dynein heavy chain_ putative (Fragment) Trypanosoma cruzi (strain CL Brener) Tc00.1047053511869.9 4 1	13	3064.49	FIFIDGQVTDLMPGVGFFITMNPGYAGR	5.1738
Q4CKS7	Dynein heavy chain_ putative (Fragment) Trypanosoma cruzi (strain CL Brener) Tc00.1047053511869.9 4 1	13	971.504	QELPENLK	5.2323
	Amastin_ putative (Fragment) Trypanosoma cruzi (strain CL Brener) Tc00.1047053511497.19 4 1	4	1238.5	SSEINCDGNDK	7.8789
	Amastin_ putative (Fragment) Trypanosoma cruzi (strain CL Brener) Tc00.1047053511497.19 4 1	4	1820.95	SLHQLFQTTQAFSIIS	6.2165
	Amastin_ putative (Fragment) Trypanosoma cruzi (strain CL Brener) Tc00.1047053511497.19 4 1	4	1400.61	NECTSDKYDLR	8.0289
	Amastin_ putative (Fragment) Trypanosoma cruzi (strain CL Brener) Tc00.1047053511497.19 4 1	4	3040.43	SSEINCDGNDKSLHQLFQTTQAFSIIS	6.2925
Q4CKT7	Amastin_ putative (Fragment) Trypanosoma cruzi (strain CL Brener) Tc00.1047053511497.19 4 1	1	1120.58	LSCVTAWGVK	7.0202
Q4CKU2	Putative uncharacterized protein (Fragment) Trypanosoma cruzi (strain CL Brener) Tc00.1047053443971.10 4 1	15	915.489	LAEDLAQR	7.3737
	Putative uncharacterized protein (Fragment) Trypanosoma cruzi (strain CL Brener) Tc00.1047053443971.10 4 1	15	1289.62	EAVIEGAEADASK	7.0387
	Putative uncharacterized protein (Fragment) Trypanosoma cruzi (strain CL Brener) Tc00.1047053443971.10 4 1	15	945.5	LTDELAQR	7.0937
	Putative uncharacterized protein (Fragment) Trypanosoma cruzi (strain CL Brener) Tc00.1047053443971.10 4 1	15	3167.55	LSHPELCDSASPQMPPPNTEVPVAPEIVR	7.2529
	Putative uncharacterized protein (Fragment) Trypanosoma cruzi (strain CL Brener) Tc00.1047053443971.10 4 1	15	929.505	LAEELAQR	5.8432
	Putative uncharacterized protein (Fragment) Trypanosoma cruzi (strain CL Brener) Tc00.1047053443971.10 4 1	15	1226.63	ATMQAELVAHR	6.8668
	Putative uncharacterized protein (Fragment) Trypanosoma cruzi (strain CL Brener) Tc00.1047053443971.10 4 1	15	704.346	EADIEK	7.3008
	Putative uncharacterized protein (Fragment) Trypanosoma cruzi (strain CL Brener) Tc00.1047053443971.10 4 1	15	1256.62	LSAAVSEASHER	6.8393
	Putative uncharacterized protein (Fragment) Trypanosoma cruzi (strain CL Brener) Tc00.1047053443971.10 4 1	15	1206.54	AEMVEASDAAGR	5.9227
	Putative uncharacterized protein (Fragment) Trypanosoma cruzi (strain CL Brener) Tc00.1047053443971.10 4 1	15	1099.64	ELADALVQLK	5.984
	Putative uncharacterized protein (Fragment) Trypanosoma cruzi (strain CL Brener) Tc00.1047053443971.10 4 1	15	1601.78	EADNEKLAEDLAQR	6.8079
	Putative uncharacterized protein (Fragment) Trypanosoma cruzi (strain CL Brener) Tc00.1047053443971.10 4 1	15	1615.79	EADNEKLAEELAQR	6.1434
	Putative uncharacterized protein (Fragment) Trypanosoma cruzi (strain CL Brener) Tc00.1047053443971.10 4 1	15	1334.64	KAEMVEASDAAGR	7.401
	Putative uncharacterized protein (Fragment) Trypanosoma cruzi (strain CL Brener) Tc00.1047053443971.10 4 1	15	1600.82	EADIEKLAEDLAQR	6.2085
	Putative uncharacterized protein (Fragment) Trypanosoma cruzi (strain CL Brener) Tc00.1047053443971.10 4 1	15	1631.81	EADIEKLTDELAQR	5.6049
Q4CKU7	Retrotransposon hot spot (RHS) protein_ putative (Fragment) Trypanosoma cruzi (strain CL Brener) Tc00.1047053399997.10 4 1	15	1418.7	EVHQYQVSVSSR	7.1546
	Retrotransposon hot spot (RHS) protein_ putative (Fragment) Trypanosoma cruzi (strain CL Brener) Tc00.1047053399997.10 4 1	15	2346.16	NIESTFNGLMSPHLGNLTLCK	5.6272
	Retrotransposon hot spot (RHS) protein_ putative (Fragment) Trypanosoma cruzi (strain CL Brener) Tc00.1047053399997.10 4 1	15	2801.44	VLYKPVAQNFPLVDAFFFMESNPK	5.7227
	Retrotransposon hot spot (RHS) protein_ putative (Fragment) Trypanosoma cruzi (strain CL Brener) Tc00.1047053399997.10 4 1	15	2695.54	LAELMPPNDFILLILAIKDDLLSK	6.6202
	Retrotransposon hot spot (RHS) protein_ putative (Fragment) Trypanosoma cruzi (strain CL Brener) Tc00.1047053399997.10 4 1	15	1756.78	EAPPIVEEEQEQETE	5.9462
	Retrotransposon hot spot (RHS) protein_ putative (Fragment) Trypanosoma cruzi (strain CL Brener) Tc00.1047053399997.10 4 1	15	1836.9	EVHQYQVSVSSRDFR	5.302
	Retrotransposon hot spot (RHS) protein_ putative (Fragment) Trypanosoma cruzi (strain CL Brener) Tc00.1047053399997.10 4 1	15	2159.01	IDAEYYLHFGTTQMLGGDK	6.0499
	Retrotransposon hot spot (RHS) protein_ putative (Fragment) Trypanosoma cruzi (strain CL Brener) Tc00.1047053399997.10 4 1	15	1391.66	YIFDESKYNGR	5.7564
	Retrotransposon hot spot (RHS) protein_ putative (Fragment) Trypanosoma cruzi (strain CL Brener) Tc00.1047053399997.10 4 1	15	2542.24	LNRIDAEYYLHFGTTQMLGGDK	5.6049
	Retrotransposon hot spot (RHS) protein_ putative (Fragment) Trypanosoma cruzi (strain CL Brener) Tc00.1047053399997.10 4 1	15	3928.07	LQEDAPPHRCALELCPHERPLKPLPLPLLENFK	5.7707
	Retrotransposon hot spot (RHS) protein_ putative (Fragment) Trypanosoma cruzi (strain CL Brener) Tc00.1047053399997.10 4 1	15	1774.79	EAPPIVEEEQEQETE	5.7581
	Retrotransposon hot spot (RHS) protein_ putative (Fragment) Trypanosoma cruzi (strain CL Brener) Tc00.1047053399997.10 4 1	15	2598.33	TMVGLQITTASAHHTIPSTVNQFK	5.0017
	Retrotransposon hot spot (RHS) protein_ putative (Fragment) Trypanosoma cruzi (strain CL Brener) Tc00.1047053399997.10 4 1	15	1837.88	EVHQYQVSVSSRDFR	5.9287
	Retrotransposon hot spot (RHS) protein_ putative (Fragment) Trypanosoma cruzi (strain CL Brener) Tc00.1047053399997.10 4 1	15	2599.32	TMVGLQITTASAHHTIPSTVNQFK	5.9116
	Retrotransposon hot spot (RHS) protein_ putative (Fragment) Trypanosoma cruzi (strain CL Brener) Tc00.1047053399997.10 4 1	15	2543.22	LNRIDAEYYLHFGTTQMLGGDK	5.4839
Q4CKX1	Enoyl-CoA hydratase_ mitochondrial_ putative Trypanosoma cruzi (strain CL Brener) Tc00.1047053508185.10 3 1	7	1127.62	IGTIPGAGGTQR	6.0197
	Enoyl-CoA hydratase_ mitochondrial_ putative Trypanosoma cruzi (strain CL Brener) Tc00.1047053508185.10 3 1	7	1296.79	IALNSPLAVSLAK	6.6567
	Enoyl-CoA hydratase_ mitochondrial_ putative Trypanosoma cruzi (strain CL Brener) Tc00.1047053508185.10 3 1	7	1681.82	ALETTLAQGMAYEQR	5.3897
	Enoyl-CoA hydratase_ mitochondrial_ putative Trypanosoma cruzi (strain CL Brener) Tc00.1047053508185.10 3 1	7	2335.09	TFQATFATDDQKEGMAAFVEK	5.2431
	Enoyl-CoA hydratase_ mitochondrial_ putative Trypanosoma cruzi (strain CL Brener) Tc00.1047053508185.10 3 1	7	907.488	SFVAGADIK	4.7186
	Enoyl-CoA hydratase_ mitochondrial_ putative Trypanosoma cruzi (strain CL Brener) Tc00.1047053508185.10 3 1	7	1372.64	TFQATFATDDQK	4.7209
	Enoyl-CoA hydratase_ mitochondrial_ putative Trypanosoma cruzi (strain CL Brener) Tc00.1047053508185.10 3 1	7	1682.81	ALETTLAQGMAYEQR	5.5184
Q4CL46	Putative uncharacterized protein (Fragment) Trypanosoma cruzi (strain CL Brener) Tc00.1047053453917.9 4 1	10	2448.14	GAPSFELDDPEHHVNQTELNAK	7.2277
	Putative uncharacterized protein (Fragment) Trypanosoma cruzi (strain CL Brener) Tc00.1047053453917.9 4 1	10	2240.12	IQPSIPEDTTTGVGGLGNVDNR	7.6886
	Putative uncharacterized protein (Fragment) Trypanosoma cruzi (strain CL Brener) Tc00.1047053453917.9 4 1	10	3081.48	EAHENVHESFVASPPHGEASQLPQQTVR	7.4533
	Putative uncharacterized protein (Fragment) Trypanosoma cruzi (strain CL Brener) Tc00.1047053453917.9 4 1	10	1159.63	ATADAEILSLR	7.4882
	Putative uncharacterized protein (Fragment) Trypanosoma cruzi (strain CL Brener) Tc00.1047053453917.9 4 1	10	2145.08	RPWDYFGPRPEGAGVVWR	6.9491
	Putative uncharacterized protein (Fragment) Trypanosoma cruzi (strain CL Brener) Tc00.1047053453917.9 4 1	10	2368.21	KIQPSIPEDTTTGVGGLGNVDNR	7.2442
	Putative uncharacterized protein (Fragment) Trypanosoma cruzi (strain CL Brener) Tc00.1047053453917.9 4 1	10	1307.58	EEEKMEELDR	6.1537
	Putative uncharacterized protein (Fragment) Trypanosoma cruzi (strain CL Brener) Tc00.1047053453917.9 4 1	10	2051.01	MGRTGLPNGNQYTTAVGGTR	6.2281
	Putative uncharacterized protein (Fragment) Trypanosoma cruzi (strain CL Brener) Tc00.1047053453917.9 4 1	10	949.422	ENTANANSK	6.1218
	Putative uncharacterized protein (Fragment) Trypanosoma cruzi (strain CL Brener) Tc00.1047053453917.9 4 1	10	2533.29	SSQIGGVGGTTTRQVNSLQADASVAK	5.5697
Q4CL51	Putative uncharacterized protein (Fragment) Trypanosoma cruzi (strain CL Brener) Tc00.1047053509635.9 4 1	3	945.489	LADELEQK	7.6873
	Putative uncharacterized protein (Fragment) Trypanosoma cruzi (strain CL Brener) Tc00.1047053509635.9 4 1	3	959.504	LAEELEQK	7.2842
	Putative uncharacterized protein (Fragment) Trypanosoma cruzi (strain CL Brener) Tc00.1047053509635.9 4 1	3	1629.81	AAENERLAEELEQK	5.9183
Q4CLA1	Alpha tubulin_ putative Trypanosoma cruzi (strain CL Brener) Tc00.1047053411235.9 3 1	39	1774.97	IHFVLTSYAPVISAEK	10.0501
	Alpha tubulin_ putative Trypanosoma cruzi (strain CL Brener) Tc00.1047053411235.9 3 1	39	1396.76	QLFHPEQLISGK	9.7485
	Alpha tubulin_ putative Trypanosoma cruzi (strain CL Brener) Tc00.1047053411235.9 3 1	39	1718.88	NLDIERPTYTNLNR	9.6156
	Alpha tubulin_ putative Trypanosoma cruzi (strain CL Brener) Tc00.1047053411235.9 3 1	39	1715.92	AVFLDLEPTVVDEIR	10.0516
	Alpha tubulin_ putative Trypanosoma cruzi (strain CL Brener) Tc00.1047053411235.9 3 1	39	888.467	EDLAALEK	9.6778
	Alpha tubulin_ putative Trypanosoma cruzi (strain CL Brener) Tc00.1047053411235.9 3 1	39	1525.77	TIQFVDWSPTGFK	9.9962
	Alpha tubulin_ putative Trypanosoma cruzi (strain CL Brener) Tc00.1047053411235.9 3 1	39	1427.86	LIGQVVSALTASLR	9.5221
	Alpha tubulin_ putative Trypanosoma cruzi (strain CL Brener) Tc00.1047053411235.9 3 1	39	2409.21	FDGALNVDLTEFQTNLVPYPR	10.0629
	Alpha tubulin_ putative Trypanosoma cruzi (strain CL Brener) Tc00.1047053411235.9 3 1	39	2669.26	AYHEQLSVSEISNAVFEPASMMTK	9.9805
	Alpha tubulin_ putative Trypanosoma cruzi (strain CL Brener) Tc00.1047053411235.9 3 1	39	1023.45	EDAANNYAR	9.8515
	Alpha tubulin_ putative Trypanosoma cruzi (strain CL Brener) Tc00.1047053411235.9 3 1	39	909.504	LSVDYGKK	9.6369
	Alpha tubulin_ putative Trypanosoma cruzi (strain CL Brener) Tc00.1047053411235.9 3 1	39	3216.65	LADNCTGLQGFLVYHAVGGGTGSGLGALLLER	9.7029
	Alpha tubulin_ putative Trypanosoma cruzi (strain CL Brener) Tc00.1047053411235.9 3 1	39	614.351	GDVVPK	9.0782
	Alpha tubulin_ putative Trypanosoma cruzi (strain CL Brener) Tc00.1047053411235.9 3 1	39	2330.02	AFVHWYVGEGMEEGEFSEAR	9.511
	Alpha tubulin_ putative Trypanosoma cruzi (strain CL Brener) Tc00.1047053411235.9 3 1	39	1823.91	AVCMIANSTAIAEVFAR	9.649
	Alpha tubulin_ putative Trypanosoma cruzi (strain CL Brener) Tc00.1047053411235.9 3 1	39	2105.97	TIGVEDDAFNTFFSETGAGK	9.095
	Alpha tubulin_ putative Trypanosoma cruzi (strain CL Brener) Tc00.1047053411235.9 3 1	39	2401.19	QLFHPEQLISGKEDAANNYAR	8.8591
	Alpha tubulin_ putative Trypanosoma cruzi (strain CL Brener) Tc00.1047053411235.9 3 1	39	781.409	LSVDYGK	9.291
	Alpha tubulin_ putative Trypanosoma cruzi (strain CL Brener) Tc00.1047053411235.9 3 1	39	1885.95	CGINYQPPTVVPGGDLAK	8.3318
	Alpha tubulin_ putative Trypanosoma cruzi (strain CL Brener) Tc00.1047053411235.9 3 1	39	1132.57	EIVDLCLDR	8.7392
	Alpha tubulin_ putative Trypanosoma cruzi (strain CL Brener) Tc00.1047053411235.9 3 1	39	1267.51	YMACCLMYR	8.2077
	Alpha tubulin_ putative Trypanosoma cruzi (strain CL Brener) Tc00.1047053411235.9 3 1	39	775.41	GHYTIGK	8.5866
	Alpha tubulin_ putative Trypanosoma cruzi (strain CL Brener) Tc00.1047053411235.9 3 1	39	4556.05	MREAICIHIGQAGCQVGNACWELFCLEHGIQPDGAMPSDK	7.4802
	Alpha tubulin_ putative Trypanosoma cruzi (strain CL Brener) Tc00.1047053411235.9 3 1	39	1001.56	DVNAAVATIK	7.5317
	Alpha tubulin_ putative Trypanosoma cruzi (strain CL Brener) Tc00.1047053411235.9 3 1	39	5279.61	LGYTVYPSPQVSTAVVEPYNSVLSTHSLLEHTDVAAMLDNEAIYDLTR	8.9944
	Alpha tubulin_ putative Trypanosoma cruzi (strain CL Brener) Tc00.1047053411235.9 3 1	39	1396.69	IDHKFDLMYSK	9.7097
	Alpha tubulin_ putative Trypanosoma cruzi (strain CL Brener) Tc00.1047053411235.9 3 1	39	3344.74	KLADNCTGLQGFLVYHAVGGGTGSGLGALLLER	8.2882
	Alpha tubulin_ putative Trypanosoma cruzi (strain CL Brener) Tc00.1047053411235.9 3 1	39	3127.72	NLDIERPTYTNLNRLIGQVVSALTASLR	7.9044
	Alpha tubulin_ putative Trypanosoma cruzi (strain CL Brener) Tc00.1047053411235.9 3 1	39	2402.17	QLFHPEQLISGKEDAANNYAR	8.6208
	Alpha tubulin_ putative Trypanosoma cruzi (strain CL Brener) Tc00.1047053411235.9 3 1	39	1024.43	EDAANNYAR	8.6116
	Alpha tubulin_ putative Trypanosoma cruzi (strain CL Brener) Tc00.1047053411235.9 3 1	39	2670.24	AYHEQLSVSEISNAVFEPASMMTK	8.297
	Alpha tubulin_ putative Trypanosoma cruzi (strain CL Brener) Tc00.1047053411235.9 3 1	39	2685.25	AYHEQLSVSEISNAVFEPASMMTK	8.4126
	Alpha tubulin_ putative Trypanosoma cruzi (strain CL Brener) Tc00.1047053411235.9 3 1	39	2685.25	AYHEQLSVSEISNAVFEPASMMTK	8.0517
	Alpha tubulin_ putative Trypanosoma cruzi (strain CL Brener) Tc00.1047053411235.9 3 1	39	1412.69	IDHKFDLMYSK	8.3554
	Alpha tubulin_ putative Trypanosoma cruzi (strain CL Brener) Tc00.1047053411235.9 3 1	39	2685.25	AYHEQLSVSEISNAVFEPASMMTK	8.3088
	Alpha tubulin_ putative Trypanosoma cruzi (strain CL Brener) Tc00.1047053411235.9 3 1	39	1824.9	AVCMIANSTAIAEVFAR	7.648
	Alpha tubulin_ putative Trypanosoma cruzi (strain CL Brener) Tc00.1047053411235.9 3 1	39	2403.16	QLFHPEQLISGKEDAANNYAR	8.0391
	Alpha tubulin_ putative Trypanosoma cruzi (strain CL Brener) Tc00.1047053411235.9 3 1	39	2346.01	AFVHWYVGEGMEEGEFSEAR	7.7395
	Alpha tubulin_ putative Trypanosoma cruzi (strain CL Brener) Tc00.1047053411235.9 3 1	39	3128.71	NLDIERPTYTNLNRLIGQVVSALTASLR	7.3367
Q4CLA1	Alpha tubulin_ putative Trypanosoma cruzi (strain CL Brener) Tc00.1047053411235.9 3 1	38	1718.88	NLDIERPTYTNLNR	9.1383
	Alpha tubulin_ putative Trypanosoma cruzi (strain CL Brener) Tc00.1047053411235.9 3 1	38	1525.77	TIQFVDWSPTGFK	9.3101
	Alpha tubulin_ putative Trypanosoma cruzi (strain CL Brener) Tc00.1047053411235.9 3 1	38	1427.86	LIGQVVSALTASLR	9.6669
	Alpha tubulin_ putative Trypanosoma cruzi (strain CL Brener) Tc00.1047053411235.9 3 1	38	2669.26	AYHEQLSVSEISNAVFEPASMMTK	9.7872
	Alpha tubulin_ putative Trypanosoma cruzi (strain CL Brener) Tc00.1047053411235.9 3 1	38	1715.92	AVFLDLEPTVVDEIR	9.7526
	Alpha tubulin_ putative Trypanosoma cruzi (strain CL Brener) Tc00.1047053411235.9 3 1	38	1774.97	IHFVLTSYAPVISAEK	9.4072
	Alpha tubulin_ putative Trypanosoma cruzi (strain CL Brener) Tc00.1047053411235.9 3 1	38	5279.61	LGYTVYPSPQVSTAVVEPYNSVLSTHSLLEHTDVAAMLDNEAIYDLTR	9.1214
	Alpha tubulin_ putative Trypanosoma cruzi (strain CL Brener) Tc00.1047053411235.9 3 1	38	2409.21	FDGALNVDLTEFQTNLVPYPR	9.4922
	Alpha tubulin_ putative Trypanosoma cruzi (strain CL Brener) Tc00.1047053411235.9 3 1	38	1885.95	CGINYQPPTVVPGGDLAK	9.7771
	Alpha tubulin_ putative Trypanosoma cruzi (strain CL Brener) Tc00.1047053411235.9 3 1	38	2401.19	QLFHPEQLISGKEDAANNYAR	9.16
	Alpha tubulin_ putative Trypanosoma cruzi (strain CL Brener) Tc00.1047053411235.9 3 1	38	1267.51	YMACCLMYR	9.463
	Alpha tubulin_ putative Trypanosoma cruzi (strain CL Brener) Tc00.1047053411235.9 3 1	38	3216.65	LADNCTGLQGFLVYHAVGGGTGSGLGALLLER	9.2792
	Alpha tubulin_ putative Trypanosoma cruzi (strain CL Brener) Tc00.1047053411235.9 3 1	38	909.504	LSVDYGKK	9.2263
	Alpha tubulin_ putative Trypanosoma cruzi (strain CL Brener) Tc00.1047053411235.9 3 1	38	1396.76	QLFHPEQLISGK	9.2866
	Alpha tubulin_ putative Trypanosoma cruzi (strain CL Brener) Tc00.1047053411235.9 3 1	38	2330.02	AFVHWYVGEGMEEGEFSEAR	8.8889
	Alpha tubulin_ putative Trypanosoma cruzi (strain CL Brener) Tc00.1047053411235.9 3 1	38	1823.91	AVCMIANSTAIAEVFAR	8.1489
	Alpha tubulin_ putative Trypanosoma cruzi (strain CL Brener) Tc00.1047053411235.9 3 1	38	1132.57	EIVDLCLDR	8.7122
	Alpha tubulin_ putative Trypanosoma cruzi (strain CL Brener) Tc00.1047053411235.9 3 1	38	2105.97	TIGVEDDAFNTFFSETGAGK	8.5837
	Alpha tubulin_ putative Trypanosoma cruzi (strain CL Brener) Tc00.1047053411235.9 3 1	38	1059.53	FDLMYSKR	8.0761
	Alpha tubulin_ putative Trypanosoma cruzi (strain CL Brener) Tc00.1047053411235.9 3 1	38	903.428	FDLMYSK	8.672
	Alpha tubulin_ putative Trypanosoma cruzi (strain CL Brener) Tc00.1047053411235.9 3 1	38	1001.56	DVNAAVATIK	8.2501
	Alpha tubulin_ putative Trypanosoma cruzi (strain CL Brener) Tc00.1047053411235.9 3 1	38	775.41	GHYTIGK	8.45
	Alpha tubulin_ putative Trypanosoma cruzi (strain CL Brener) Tc00.1047053411235.9 3 1	38	1596.9	GDVVPKDVNAAVATIK	7.4957
	Alpha tubulin_ putative Trypanosoma cruzi (strain CL Brener) Tc00.1047053411235.9 3 1	38	5435.71	LGYTVYPSPQVSTAVVEPYNSVLSTHSLLEHTDVAAMLDNEAIYDLTRR	6.9236
	Alpha tubulin_ putative Trypanosoma cruzi (strain CL Brener) Tc00.1047053411235.9 3 1	38	1396.69	IDHKFDLMYSK	9.0741
	Alpha tubulin_ putative Trypanosoma cruzi (strain CL Brener) Tc00.1047053411235.9 3 1	38	3344.74	KLADNCTGLQGFLVYHAVGGGTGSGLGALLLER	8.7599
	Alpha tubulin_ putative Trypanosoma cruzi (strain CL Brener) Tc00.1047053411235.9 3 1	38	1874.98	RNLDIERPTYTNLNR	8.7381
	Alpha tubulin_ putative Trypanosoma cruzi (strain CL Brener) Tc00.1047053411235.9 3 1	38	1681.87	RTIQFVDWSPTGFK	7.5403
	Alpha tubulin_ putative Trypanosoma cruzi (strain CL Brener) Tc00.1047053411235.9 3 1	38	2685.25	AYHEQLSVSEISNAVFEPASMMTK	8.7329
	Alpha tubulin_ putative Trypanosoma cruzi (strain CL Brener) Tc00.1047053411235.9 3 1	38	1719.87	NLDIERPTYTNLNR	7.5174
	Alpha tubulin_ putative Trypanosoma cruzi (strain CL Brener) Tc00.1047053411235.9 3 1	38	5295.6	LGYTVYPSPQVSTAVVEPYNSVLSTHSLLEHTDVAAMLDNEAIYDLTR	8.034
	Alpha tubulin_ putative Trypanosoma cruzi (strain CL Brener) Tc00.1047053411235.9 3 1	38	2685.25	AYHEQLSVSEISNAVFEPASMMTK	8.4754
	Alpha tubulin_ putative Trypanosoma cruzi (strain CL Brener) Tc00.1047053411235.9 3 1	38	2346.01	AFVHWYVGEGMEEGEFSEAR	7.668
	Alpha tubulin_ putative Trypanosoma cruzi (strain CL Brener) Tc00.1047053411235.9 3 1	38	1024.43	EDAANNYAR	7.9512
	Alpha tubulin_ putative Trypanosoma cruzi (strain CL Brener) Tc00.1047053411235.9 3 1	38	2701.25	AYHEQLSVSEISNAVFEPASMMTK	7.9218
	Alpha tubulin_ putative Trypanosoma cruzi (strain CL Brener) Tc00.1047053411235.9 3 1	38	2410.19	FDGALNVDLTEFQTNLVPYPR	7.7201
	Alpha tubulin_ putative Trypanosoma cruzi (strain CL Brener) Tc00.1047053411235.9 3 1	38	3819.03	LIGQVVSALTASLRFDGALNVDLTEFQTNLVPYPR	8.0361
	Alpha tubulin_ putative Trypanosoma cruzi (strain CL Brener) Tc00.1047053411235.9 3 1	38	1824.9	AVCMIANSTAIAEVFAR	7.46
Q4CLA9	Actin_ putative (Fragment) Trypanosoma cruzi (strain CL Brener) Tc00.1047053510573.10 3 1	10	1963	VNPESHSVLLTEAPMNPK	8.271
	Actin_ putative (Fragment) Trypanosoma cruzi (strain CL Brener) Tc00.1047053510573.10 3 1	10	3052.57	TTGIVLDAGDGVTHTVPIYEGYSLPHAIR	8.3887
	Actin_ putative (Fragment) Trypanosoma cruzi (strain CL Brener) Tc00.1047053510573.10 3 1	10	1383.78	EISNLAPSSIKPK	8.1856
	Actin_ putative (Fragment) Trypanosoma cruzi (strain CL Brener) Tc00.1047053510573.10 3 1	10	1545.72	SEYDEAGPSIVHNK	8.0441
	Actin_ putative (Fragment) Trypanosoma cruzi (strain CL Brener) Tc00.1047053510573.10 3 1	10	2374.13	TVNEEPFELPDGTIMQVGNQR	7.877
	Actin_ putative (Fragment) Trypanosoma cruzi (strain CL Brener) Tc00.1047053510573.10 3 1	10	3320.62	CPEALFKPMLIGLDEAPGFHEMTFQSINK	6.8345
	Actin_ putative (Fragment) Trypanosoma cruzi (strain CL Brener) Tc00.1047053510573.10 3 1	10	1645.78	LLMESGMTFTTSAEK	7.0876
	Actin_ putative (Fragment) Trypanosoma cruzi (strain CL Brener) Tc00.1047053510573.10 3 1	10	1673.81	KSEYDEAGPSIVHNK	7.2347
	Actin_ putative (Fragment) Trypanosoma cruzi (strain CL Brener) Tc00.1047053510573.10 3 1	10	3023.5	HTFYNELRVNPESHSVLLTEAPMNPK	6.3871
	Actin_ putative (Fragment) Trypanosoma cruzi (strain CL Brener) Tc00.1047053510573.10 3 1	10	1964.96	VNPESHSVLLTEAPMNPK	5.9536
Q4CLA9	Actin_ putative (Fragment) Trypanosoma cruzi (strain CL Brener) Tc00.1047053510573.10 3 1	6	1963	VNPESHSVLLTEAPMNPK	6.766
	Actin_ putative (Fragment) Trypanosoma cruzi (strain CL Brener) Tc00.1047053510573.10 3 1	6	2374.13	TVNEEPFELPDGTIMQVGNQR	7.0176
	Actin_ putative (Fragment) Trypanosoma cruzi (strain CL Brener) Tc00.1047053510573.10 3 1	6	1383.78	EISNLAPSSIKPK	7.0574
	Actin_ putative (Fragment) Trypanosoma cruzi (strain CL Brener) Tc00.1047053510573.10 3 1	6	3052.57	TTGIVLDAGDGVTHTVPIYEGYSLPHAIR	6.8383
	Actin_ putative (Fragment) Trypanosoma cruzi (strain CL Brener) Tc00.1047053510573.10 3 1	6	1545.72	SEYDEAGPSIVHNK	6.2349
	Actin_ putative (Fragment) Trypanosoma cruzi (strain CL Brener) Tc00.1047053510573.10 3 1	6	895.536	VVAPPERK	5.8628
Q4CLF0	Putative uncharacterized protein (Fragment) Trypanosoma cruzi (strain CL Brener) Tc00.1047053511539.9 4 1	8	991.478	HLYMTGNR	8.5833
	Putative uncharacterized protein (Fragment) Trypanosoma cruzi (strain CL Brener) Tc00.1047053511539.9 4 1	8	2552.28	SMAIAINNPNLVTIDGNPVQGEER	7.7916
	Putative uncharacterized protein (Fragment) Trypanosoma cruzi (strain CL Brener) Tc00.1047053511539.9 4 1	8	930.453	LAPEDETR	8.547
	Putative uncharacterized protein (Fragment) Trypanosoma cruzi (strain CL Brener) Tc00.1047053511539.9 4 1	8	1026.55	HLQLCSIR	7.5928
	Putative uncharacterized protein (Fragment) Trypanosoma cruzi (strain CL Brener) Tc00.1047053511539.9 4 1	8	1920.03	VLDLSINEIGGTVDFLSK	7.383
	Putative uncharacterized protein (Fragment) Trypanosoma cruzi (strain CL Brener) Tc00.1047053511539.9 4 1	8	3422.65	VESLHGIANFSSLETLCLSDNAINSFEGLER	7.3243
	Putative uncharacterized protein (Fragment) Trypanosoma cruzi (strain CL Brener) Tc00.1047053511539.9 4 1	8	4296.21	VLSLNFNNISSFEHYPNLPSLHTLNLVGNPVTEIPSYR	7.7855
	Putative uncharacterized protein (Fragment) Trypanosoma cruzi (strain CL Brener) Tc00.1047053511539.9 4 1	8	2570.24	SMAIAINNPNLVTIDGNPVQGEER	6.1963
	Putative uncharacterized protein (Fragment) Trypanosoma cruzi (strain CL Brener) Tc00.1047053511539.9 4 1	8	2552.28	SMAIAINNPNLVTIDGNPVQGEER	7.6921
	Putative uncharacterized protein (Fragment) Trypanosoma cruzi (strain CL Brener) Tc00.1047053511539.9 4 1	8	991.478	HLYMTGNR	8.3416
	Putative uncharacterized protein (Fragment) Trypanosoma cruzi (strain CL Brener) Tc00.1047053511539.9 4 1	8	4296.21	VLSLNFNNISSFEHYPNLPSLHTLNLVGNPVTEIPSYR	8.0232
	Putative uncharacterized protein (Fragment) Trypanosoma cruzi (strain CL Brener) Tc00.1047053511539.9 4 1	8	1026.55	HLQLCSIR	7.7888
	Putative uncharacterized protein (Fragment) Trypanosoma cruzi (strain CL Brener) Tc00.1047053511539.9 4 1	8	1920.03	VLDLSINEIGGTVDFLSK	8.0369
	Putative uncharacterized protein (Fragment) Trypanosoma cruzi (strain CL Brener) Tc00.1047053511539.9 4 1	8	3422.65	VESLHGIANFSSLETLCLSDNAINSFEGLER	7.0818
	Putative uncharacterized protein (Fragment) Trypanosoma cruzi (strain CL Brener) Tc00.1047053511539.9 4 1	8	1097.63	NVLTEGIPVR	7.0682
	Putative uncharacterized protein (Fragment) Trypanosoma cruzi (strain CL Brener) Tc00.1047053511539.9 4 1	8	2045.92	ENELTEFDAEVTMENLK	6.3966
Q4CLF8	Calpain-like cysteine peptidase_ putative (Fragment) Trypanosoma cruzi (strain CL Brener) Tc00.1047053484311.10 4 1	16	998.563	QLLEKDPR	7.9106
	Calpain-like cysteine peptidase_ putative (Fragment) Trypanosoma cruzi (strain CL Brener) Tc00.1047053484311.10 4 1	16	1333.64	EIAALEESMNAR	8.1884
	Calpain-like cysteine peptidase_ putative (Fragment) Trypanosoma cruzi (strain CL Brener) Tc00.1047053484311.10 4 1	16	1950.07	GYLDPAPAGVPLSLLPVDR	6.6648
	Calpain-like cysteine peptidase_ putative (Fragment) Trypanosoma cruzi (strain CL Brener) Tc00.1047053484311.10 4 1	16	1653.84	DHLITEIEEALTNR	5.9502
	Calpain-like cysteine peptidase_ putative (Fragment) Trypanosoma cruzi (strain CL Brener) Tc00.1047053484311.10 4 1	16	3428.81	NEEFLAKEGAVSEIIREMPLNSANGILLKDK	6.0856
	Calpain-like cysteine peptidase_ putative (Fragment) Trypanosoma cruzi (strain CL Brener) Tc00.1047053484311.10 4 1	16	1822.92	LSLEYDIPFQELEAR	6.3023
	Calpain-like cysteine peptidase_ putative (Fragment) Trypanosoma cruzi (strain CL Brener) Tc00.1047053484311.10 4 1	16	1031.52	AHELAAEYK	5.9288
	Calpain-like cysteine peptidase_ putative (Fragment) Trypanosoma cruzi (strain CL Brener) Tc00.1047053484311.10 4 1	16	1356.71	AALEEVEAALNAR	5.9499
	Calpain-like cysteine peptidase_ putative (Fragment) Trypanosoma cruzi (strain CL Brener) Tc00.1047053484311.10 4 1	16	1316.69	ELQAIVNAMAEK	5.7822
	Calpain-like cysteine peptidase_ putative (Fragment) Trypanosoma cruzi (strain CL Brener) Tc00.1047053484311.10 4 1	16	849.447	NAEFLQK	5.1156
	Calpain-like cysteine peptidase_ putative (Fragment) Trypanosoma cruzi (strain CL Brener) Tc00.1047053484311.10 4 1	16	1298.71	AVELAANVLADGR	5.4495
	Calpain-like cysteine peptidase_ putative (Fragment) Trypanosoma cruzi (strain CL Brener) Tc00.1047053484311.10 4 1	16	2474.19	GVPIDDLPLDTDEEFSKLEADR	6.8466
	Calpain-like cysteine peptidase_ putative (Fragment) Trypanosoma cruzi (strain CL Brener) Tc00.1047053484311.10 4 1	16	1599.82	ALNNRAHELAAEYK	6.5615
	Calpain-like cysteine peptidase_ putative (Fragment) Trypanosoma cruzi (strain CL Brener) Tc00.1047053484311.10 4 1	16	2320.18	RLFEAMNSPTNDPNVINFLK	5.5104
	Calpain-like cysteine peptidase_ putative (Fragment) Trypanosoma cruzi (strain CL Brener) Tc00.1047053484311.10 4 1	16	1669.76	TTEENYPYIEANPK	6.1468
	Calpain-like cysteine peptidase_ putative (Fragment) Trypanosoma cruzi (strain CL Brener) Tc00.1047053484311.10 4 1	16	1666.72	NATAISNLEDAMNER	5.7134
Q4CLF8	Calpain-like cysteine peptidase_ putative (Fragment) Trypanosoma cruzi (strain CL Brener) Tc00.1047053484311.10 4 1	7	998.563	QLLEKDPR	7.3473
	Calpain-like cysteine peptidase_ putative (Fragment) Trypanosoma cruzi (strain CL Brener) Tc00.1047053484311.10 4 1	7	1333.64	EIAALEESMNAR	7.4689
	Calpain-like cysteine peptidase_ putative (Fragment) Trypanosoma cruzi (strain CL Brener) Tc00.1047053484311.10 4 1	7	1756.91	NQEEILSIEEALNVR	5.4131
	Calpain-like cysteine peptidase_ putative (Fragment) Trypanosoma cruzi (strain CL Brener) Tc00.1047053484311.10 4 1	7	1316.69	ELQAIVNAMAEK	5.6202
	Calpain-like cysteine peptidase_ putative (Fragment) Trypanosoma cruzi (strain CL Brener) Tc00.1047053484311.10 4 1	7	1124.54	ELAYEAICR	5.7813
	Calpain-like cysteine peptidase_ putative (Fragment) Trypanosoma cruzi (strain CL Brener) Tc00.1047053484311.10 4 1	7	1089.56	DAPFQALEAK	5.7989
	Calpain-like cysteine peptidase_ putative (Fragment) Trypanosoma cruzi (strain CL Brener) Tc00.1047053484311.10 4 1	7	1366.71	AELNERAHQVAK	5.0319
Q4CLI9	Retrotransposon hot spot (RHS) protein_ putative (Fragment) Trypanosoma cruzi (strain CL Brener) Tc00.1047053506421.10 4 1	10	1546.79	NPEGHPTEAVGLPTK	6.9207
	Retrotransposon hot spot (RHS) protein_ putative (Fragment) Trypanosoma cruzi (strain CL Brener) Tc00.1047053506421.10 4 1	10	1623.83	QYQFILTPEDIEK	6.4225
	Retrotransposon hot spot (RHS) protein_ putative (Fragment) Trypanosoma cruzi (strain CL Brener) Tc00.1047053506421.10 4 1	10	2753.35	VMYKPAYPTFPLVDAFFFMESPR	6.0863
	Retrotransposon hot spot (RHS) protein_ putative (Fragment) Trypanosoma cruzi (strain CL Brener) Tc00.1047053506421.10 4 1	10	784.456	QGLPLEK	5.6941
	Retrotransposon hot spot (RHS) protein_ putative (Fragment) Trypanosoma cruzi (strain CL Brener) Tc00.1047053506421.10 4 1	10	1575.8	DLPTEIYLNSPASR	5.6638
	Retrotransposon hot spot (RHS) protein_ putative (Fragment) Trypanosoma cruzi (strain CL Brener) Tc00.1047053506421.10 4 1	10	1537.74	QEAAVGNHQEELGR	5.9401
	Retrotransposon hot spot (RHS) protein_ putative (Fragment) Trypanosoma cruzi (strain CL Brener) Tc00.1047053506421.10 4 1	10	1166.69	LKELKPPEGR	5.5731
	Retrotransposon hot spot (RHS) protein_ putative (Fragment) Trypanosoma cruzi (strain CL Brener) Tc00.1047053506421.10 4 1	10	1665.83	KQEAAVGNHQEELGR	5.7801
	Retrotransposon hot spot (RHS) protein_ putative (Fragment) Trypanosoma cruzi (strain CL Brener) Tc00.1047053506421.10 4 1	10	1879	VRQYQFILTPEDIEK	5.2451
	Retrotransposon hot spot (RHS) protein_ putative (Fragment) Trypanosoma cruzi (strain CL Brener) Tc00.1047053506421.10 4 1	10	3044.51	YKVMYKPAYPTFPLVDAFFFMESPR	5.931
Q4CLM9	Leucine-rich repeat protein_ putative Trypanosoma cruzi (strain CL Brener) Tc00.1047053422189.20 4 1	4	1874.91	LAEYDALHSSVKPSSPSS	6.68
	Leucine-rich repeat protein_ putative Trypanosoma cruzi (strain CL Brener) Tc00.1047053422189.20 4 1	4	1519.8	LQSLPMEFWQLK	7.3407
	Leucine-rich repeat protein_ putative Trypanosoma cruzi (strain CL Brener) Tc00.1047053422189.20 4 1	4	1746.89	ETLEVLHVDNSYSLK	6.2149
	Leucine-rich repeat protein_ putative Trypanosoma cruzi (strain CL Brener) Tc00.1047053422189.20 4 1	4	1194.66	WLPPAIGDLGR	4.6749
Q4CLM9	Leucine-rich repeat protein_ putative Trypanosoma cruzi (strain CL Brener) Tc00.1047053422189.20 4 1	5	1181.74	VLPGGILFLPR	6.4116
	Leucine-rich repeat protein_ putative Trypanosoma cruzi (strain CL Brener) Tc00.1047053422189.20 4 1	5	1171.68	LNFLPIELGR	6.4568
	Leucine-rich repeat protein_ putative Trypanosoma cruzi (strain CL Brener) Tc00.1047053422189.20 4 1	5	1194.66	WLPPAIGDLGR	6.1783
	Leucine-rich repeat protein_ putative Trypanosoma cruzi (strain CL Brener) Tc00.1047053422189.20 4 1	5	2087.11	ALRETLEVLHVDNSYSLK	5.135
	Leucine-rich repeat protein_ putative Trypanosoma cruzi (strain CL Brener) Tc00.1047053422189.20 4 1	5	2250.19	WLNVSYCRLNFLPIELGR	5.9321
Q4CLP1	ATP-dependent Clp protease subunit_ heat shock protein 100_ putative (Fragment) Trypanosoma cruzi (strain CL Brener) Tc00.1047053508807.10 4 1	11	2276.17	LIGAPPGYVGHEEGGQLTEPVR	7.0217
	ATP-dependent Clp protease subunit_ heat shock protein 100_ putative (Fragment) Trypanosoma cruzi (strain CL Brener) Tc00.1047053508807.10 4 1	11	1534.86	RPHTVVLLDEVEK	8.1884
	ATP-dependent Clp protease subunit_ heat shock protein 100_ putative (Fragment) Trypanosoma cruzi (strain CL Brener) Tc00.1047053508807.10 4 1	11	1328.67	SYFRPEFLNR	7.4239
	ATP-dependent Clp protease subunit_ heat shock protein 100_ putative (Fragment) Trypanosoma cruzi (strain CL Brener) Tc00.1047053508807.10 4 1	11	2194.19	LGFGELHEIIDLIVAEVNGR	7.0932
	ATP-dependent Clp protease subunit_ heat shock protein 100_ putative (Fragment) Trypanosoma cruzi (strain CL Brener) Tc00.1047053508807.10 4 1	11	1880	AHPSVFNVLLQVLDDGR	7.2692
	ATP-dependent Clp protease subunit_ heat shock protein 100_ putative (Fragment) Trypanosoma cruzi (strain CL Brener) Tc00.1047053508807.10 4 1	11	1679.75	IDMSEYMEQHAVAR	7.1203
	ATP-dependent Clp protease subunit_ heat shock protein 100_ putative (Fragment) Trypanosoma cruzi (strain CL Brener) Tc00.1047053508807.10 4 1	11	1690.96	RRPHTVVLLDEVEK	5.9346
	ATP-dependent Clp protease subunit_ heat shock protein 100_ putative (Fragment) Trypanosoma cruzi (strain CL Brener) Tc00.1047053508807.10 4 1	11	1730.85	AVAAELFDDEKHMVR	7.2838
	ATP-dependent Clp protease subunit_ heat shock protein 100_ putative (Fragment) Trypanosoma cruzi (strain CL Brener) Tc00.1047053508807.10 4 1	11	2064.07	NFVLEKAFDAEMGARPLR	5.6584
	ATP-dependent Clp protease subunit_ heat shock protein 100_ putative (Fragment) Trypanosoma cruzi (strain CL Brener) Tc00.1047053508807.10 4 1	11	2648.34	AHPSVFNVLLQVLDDGRLTDSHGR	5.9729
	ATP-dependent Clp protease subunit_ heat shock protein 100_ putative (Fragment) Trypanosoma cruzi (strain CL Brener) Tc00.1047053508807.10 4 1	11	2518.33	YITTEVSRMILAQQLPPNSTVR	6.2863
Q4CLP1	ATP-dependent Clp protease subunit_ heat shock protein 100_ putative (Fragment) Trypanosoma cruzi (strain CL Brener) Tc00.1047053508807.10 4 1	6	2276.17	LIGAPPGYVGHEEGGQLTEPVR	6.8108
	ATP-dependent Clp protease subunit_ heat shock protein 100_ putative (Fragment) Trypanosoma cruzi (strain CL Brener) Tc00.1047053508807.10 4 1	6	1880	AHPSVFNVLLQVLDDGR	6.5713
	ATP-dependent Clp protease subunit_ heat shock protein 100_ putative (Fragment) Trypanosoma cruzi (strain CL Brener) Tc00.1047053508807.10 4 1	6	990.562	LDDIVLFR	5.6193
	ATP-dependent Clp protease subunit_ heat shock protein 100_ putative (Fragment) Trypanosoma cruzi (strain CL Brener) Tc00.1047053508807.10 4 1	6	1460.75	SQDILLEVTDEAK	6.0732
	ATP-dependent Clp protease subunit_ heat shock protein 100_ putative (Fragment) Trypanosoma cruzi (strain CL Brener) Tc00.1047053508807.10 4 1	6	749.419	NFVLEK	5.7629
	ATP-dependent Clp protease subunit_ heat shock protein 100_ putative (Fragment) Trypanosoma cruzi (strain CL Brener) Tc00.1047053508807.10 4 1	6	1568.85	MILAQQLPPNSTVR	5.9786
Q4CLP5	Putative uncharacterized protein (Fragment) Trypanosoma cruzi (strain CL Brener) Tc00.1047053511687.19 4 1	22	1794.81	NGEYELSHEFVMPSR	9.529
	Putative uncharacterized protein (Fragment) Trypanosoma cruzi (strain CL Brener) Tc00.1047053511687.19 4 1	22	1279.64	LFVNPMATSDGK	9.4422
	Putative uncharacterized protein (Fragment) Trypanosoma cruzi (strain CL Brener) Tc00.1047053511687.19 4 1	22	2449.12	ATLEPSNCNANLTASYLCQGHK	8.7902
	Putative uncharacterized protein (Fragment) Trypanosoma cruzi (strain CL Brener) Tc00.1047053511687.19 4 1	22	1182.58	FSVDVEYAPR	9.3229
	Putative uncharacterized protein (Fragment) Trypanosoma cruzi (strain CL Brener) Tc00.1047053511687.19 4 1	22	2901.46	TVEVGVATAVAPHCQVGCGALYTLDGKK	8.6113
	Putative uncharacterized protein (Fragment) Trypanosoma cruzi (strain CL Brener) Tc00.1047053511687.19 4 1	22	1112.5	DYDLTLGCR	8.7348
	Putative uncharacterized protein (Fragment) Trypanosoma cruzi (strain CL Brener) Tc00.1047053511687.19 4 1	22	2773.36	TVEVGVATAVAPHCQVGCGALYTLDGK	8.7085
	Putative uncharacterized protein (Fragment) Trypanosoma cruzi (strain CL Brener) Tc00.1047053511687.19 4 1	22	1191.63	YAHAGYALAVR	9.3847
	Putative uncharacterized protein (Fragment) Trypanosoma cruzi (strain CL Brener) Tc00.1047053511687.19 4 1	22	1320.73	NKEWAVVYIAK	9.6736
	Putative uncharacterized protein (Fragment) Trypanosoma cruzi (strain CL Brener) Tc00.1047053511687.19 4 1	22	1689.83	CPHHVLVGAEVVCGR	9.4061
	Putative uncharacterized protein (Fragment) Trypanosoma cruzi (strain CL Brener) Tc00.1047053511687.19 4 1	22	1240.6	KDYDLTLGCR	8.5159
	Putative uncharacterized protein (Fragment) Trypanosoma cruzi (strain CL Brener) Tc00.1047053511687.19 4 1	22	1971.96	GQGWTGTLGFETACVLFK	8.4087
	Putative uncharacterized protein (Fragment) Trypanosoma cruzi (strain CL Brener) Tc00.1047053511687.19 4 1	22	602.351	VEAVGK	9.0428
	Putative uncharacterized protein (Fragment) Trypanosoma cruzi (strain CL Brener) Tc00.1047053511687.19 4 1	22	1078.59	EWAVVYIAK	8.636
	Putative uncharacterized protein (Fragment) Trypanosoma cruzi (strain CL Brener) Tc00.1047053511687.19 4 1	22	865.441	DFNKDVK	7.6531
	Putative uncharacterized protein (Fragment) Trypanosoma cruzi (strain CL Brener) Tc00.1047053511687.19 4 1	22	1340.71	SYTTSFVTPIPK	6.1691
	Putative uncharacterized protein (Fragment) Trypanosoma cruzi (strain CL Brener) Tc00.1047053511687.19 4 1	22	2159.14	SLTLYKDFNKDVKDMLTK	6.9196
	Putative uncharacterized protein (Fragment) Trypanosoma cruzi (strain CL Brener) Tc00.1047053511687.19 4 1	22	1922.91	KNGEYELSHEFVMPSR	9.3373
	Putative uncharacterized protein (Fragment) Trypanosoma cruzi (strain CL Brener) Tc00.1047053511687.19 4 1	22	2485.25	GQGWTGTLGFETACVLFKGNTLK	7.9201
	Putative uncharacterized protein (Fragment) Trypanosoma cruzi (strain CL Brener) Tc00.1047053511687.19 4 1	22	3032.46	ATLEPSNCNANLTASYLCQGHKVEAVGK	7.5052
	Putative uncharacterized protein (Fragment) Trypanosoma cruzi (strain CL Brener) Tc00.1047053511687.19 4 1	22	1795.8	NGEYELSHEFVMPSR	8.6693
	Putative uncharacterized protein (Fragment) Trypanosoma cruzi (strain CL Brener) Tc00.1047053511687.19 4 1	22	2450.11	ATLEPSNCNANLTASYLCQGHK	7.1354
Q4CLP5	Putative uncharacterized protein (Fragment) Trypanosoma cruzi (strain CL Brener) Tc00.1047053511687.19 4 1	11	1794.81	NGEYELSHEFVMPSR	7.9149
	Putative uncharacterized protein (Fragment) Trypanosoma cruzi (strain CL Brener) Tc00.1047053511687.19 4 1	11	1182.58	FSVDVEYAPR	7.2178
	Putative uncharacterized protein (Fragment) Trypanosoma cruzi (strain CL Brener) Tc00.1047053511687.19 4 1	11	2449.12	ATLEPSNCNANLTASYLCQGHK	7.6183
	Putative uncharacterized protein (Fragment) Trypanosoma cruzi (strain CL Brener) Tc00.1047053511687.19 4 1	11	1340.71	SYTTSFVTPIPK	8.16
	Putative uncharacterized protein (Fragment) Trypanosoma cruzi (strain CL Brener) Tc00.1047053511687.19 4 1	11	1971.96	GQGWTGTLGFETACVLFK	7.864
	Putative uncharacterized protein (Fragment) Trypanosoma cruzi (strain CL Brener) Tc00.1047053511687.19 4 1	11	1320.73	NKEWAVVYIAK	8.2242
	Putative uncharacterized protein (Fragment) Trypanosoma cruzi (strain CL Brener) Tc00.1047053511687.19 4 1	11	1240.6	KDYDLTLGCR	7.0907
	Putative uncharacterized protein (Fragment) Trypanosoma cruzi (strain CL Brener) Tc00.1047053511687.19 4 1	11	1191.63	YAHAGYALAVR	7.0393
	Putative uncharacterized protein (Fragment) Trypanosoma cruzi (strain CL Brener) Tc00.1047053511687.19 4 1	11	2159.14	SLTLYKDFNKDVKDMLTK	6.5203
	Putative uncharacterized protein (Fragment) Trypanosoma cruzi (strain CL Brener) Tc00.1047053511687.19 4 1	11	1922.91	KNGEYELSHEFVMPSR	6.7579
	Putative uncharacterized protein (Fragment) Trypanosoma cruzi (strain CL Brener) Tc00.1047053511687.19 4 1	11	1795.8	NGEYELSHEFVMPSR	7.883
Q4CLP6	Putative uncharacterized protein Trypanosoma cruzi (strain CL Brener) Tc00.1047053511687.10 4 1	24	1794.81	NGEYELSHEFVMPSR	9.529
	Putative uncharacterized protein Trypanosoma cruzi (strain CL Brener) Tc00.1047053511687.10 4 1	24	1279.64	LFVNPMATSDGK	9.4422
	Putative uncharacterized protein Trypanosoma cruzi (strain CL Brener) Tc00.1047053511687.10 4 1	24	1178.69	NLKPGVLLTHS	9.2154
	Putative uncharacterized protein Trypanosoma cruzi (strain CL Brener) Tc00.1047053511687.10 4 1	24	2449.12	ATLEPSNCNANLTASYLCQGHK	8.7902
	Putative uncharacterized protein Trypanosoma cruzi (strain CL Brener) Tc00.1047053511687.10 4 1	24	1445.76	LVDNWTAAVTLDK	9.5119
	Putative uncharacterized protein Trypanosoma cruzi (strain CL Brener) Tc00.1047053511687.10 4 1	24	1182.58	FSVDVEYAPR	9.3229
	Putative uncharacterized protein Trypanosoma cruzi (strain CL Brener) Tc00.1047053511687.10 4 1	24	2901.46	TVEVGVATAVAPHCQVGCGALYTLDGKK	8.6113
	Putative uncharacterized protein Trypanosoma cruzi (strain CL Brener) Tc00.1047053511687.10 4 1	24	1112.5	DYDLTLGCR	8.7348
	Putative uncharacterized protein Trypanosoma cruzi (strain CL Brener) Tc00.1047053511687.10 4 1	24	2773.36	TVEVGVATAVAPHCQVGCGALYTLDGK	8.7085
	Putative uncharacterized protein Trypanosoma cruzi (strain CL Brener) Tc00.1047053511687.10 4 1	24	1191.63	YAHAGYALAVR	9.3847
	Putative uncharacterized protein Trypanosoma cruzi (strain CL Brener) Tc00.1047053511687.10 4 1	24	1320.73	NKEWAVVYIAK	9.6736
	Putative uncharacterized protein Trypanosoma cruzi (strain CL Brener) Tc00.1047053511687.10 4 1	24	1689.83	CPHHVLVGAEVVCGR	9.4061
	Putative uncharacterized protein Trypanosoma cruzi (strain CL Brener) Tc00.1047053511687.10 4 1	24	1240.6	KDYDLTLGCR	8.5159
	Putative uncharacterized protein Trypanosoma cruzi (strain CL Brener) Tc00.1047053511687.10 4 1	24	1971.96	GQGWTGTLGFETACVLFK	8.4087
	Putative uncharacterized protein Trypanosoma cruzi (strain CL Brener) Tc00.1047053511687.10 4 1	24	602.351	VEAVGK	9.0428
	Putative uncharacterized protein Trypanosoma cruzi (strain CL Brener) Tc00.1047053511687.10 4 1	24	1078.59	EWAVVYIAK	8.636
	Putative uncharacterized protein Trypanosoma cruzi (strain CL Brener) Tc00.1047053511687.10 4 1	24	865.441	DFNKDVK	7.6531
	Putative uncharacterized protein Trypanosoma cruzi (strain CL Brener) Tc00.1047053511687.10 4 1	24	1340.71	SYTTSFVTPIPK	6.1691
	Putative uncharacterized protein Trypanosoma cruzi (strain CL Brener) Tc00.1047053511687.10 4 1	24	2159.14	SLTLYKDFNKDVKDMLTK	6.9196
	Putative uncharacterized protein Trypanosoma cruzi (strain CL Brener) Tc00.1047053511687.10 4 1	24	1922.91	KNGEYELSHEFVMPSR	9.3373
	Putative uncharacterized protein Trypanosoma cruzi (strain CL Brener) Tc00.1047053511687.10 4 1	24	2485.25	GQGWTGTLGFETACVLFKGNTLK	7.9201
	Putative uncharacterized protein Trypanosoma cruzi (strain CL Brener) Tc00.1047053511687.10 4 1	24	3032.46	ATLEPSNCNANLTASYLCQGHKVEAVGK	7.5052
	Putative uncharacterized protein Trypanosoma cruzi (strain CL Brener) Tc00.1047053511687.10 4 1	24	1795.8	NGEYELSHEFVMPSR	8.6693
	Putative uncharacterized protein Trypanosoma cruzi (strain CL Brener) Tc00.1047053511687.10 4 1	24	2450.11	ATLEPSNCNANLTASYLCQGHK	7.1354
Q4CLP6	Putative uncharacterized protein Trypanosoma cruzi (strain CL Brener) Tc00.1047053511687.10 4 1	13	1178.69	NLKPGVLLTHS	8.4657
	Putative uncharacterized protein Trypanosoma cruzi (strain CL Brener) Tc00.1047053511687.10 4 1	13	1794.81	NGEYELSHEFVMPSR	7.9149
	Putative uncharacterized protein Trypanosoma cruzi (strain CL Brener) Tc00.1047053511687.10 4 1	13	1182.58	FSVDVEYAPR	7.2178
	Putative uncharacterized protein Trypanosoma cruzi (strain CL Brener) Tc00.1047053511687.10 4 1	13	1445.76	LVDNWTAAVTLDK	8.3396
	Putative uncharacterized protein Trypanosoma cruzi (strain CL Brener) Tc00.1047053511687.10 4 1	13	2449.12	ATLEPSNCNANLTASYLCQGHK	7.6183
	Putative uncharacterized protein Trypanosoma cruzi (strain CL Brener) Tc00.1047053511687.10 4 1	13	1340.71	SYTTSFVTPIPK	8.16
	Putative uncharacterized protein Trypanosoma cruzi (strain CL Brener) Tc00.1047053511687.10 4 1	13	1971.96	GQGWTGTLGFETACVLFK	7.864
	Putative uncharacterized protein Trypanosoma cruzi (strain CL Brener) Tc00.1047053511687.10 4 1	13	1320.73	NKEWAVVYIAK	8.2242
	Putative uncharacterized protein Trypanosoma cruzi (strain CL Brener) Tc00.1047053511687.10 4 1	13	1240.6	KDYDLTLGCR	7.0907
	Putative uncharacterized protein Trypanosoma cruzi (strain CL Brener) Tc00.1047053511687.10 4 1	13	1191.63	YAHAGYALAVR	7.0393
	Putative uncharacterized protein Trypanosoma cruzi (strain CL Brener) Tc00.1047053511687.10 4 1	13	2159.14	SLTLYKDFNKDVKDMLTK	6.5203
	Putative uncharacterized protein Trypanosoma cruzi (strain CL Brener) Tc00.1047053511687.10 4 1	13	1922.91	KNGEYELSHEFVMPSR	6.7579
	Putative uncharacterized protein Trypanosoma cruzi (strain CL Brener) Tc00.1047053511687.10 4 1	13	1795.8	NGEYELSHEFVMPSR	7.883
Q4CLP9	Paraxonemal rod protein PAR2_ putative (Fragment) Trypanosoma cruzi (strain CL Brener) Tc00.1047053434931.10 4 1	12	3929.83	MAQALEMFGPTEDALNQAGIEFVHPAEEVEDGNLTR	9.2755
	Paraxonemal rod protein PAR2_ putative (Fragment) Trypanosoma cruzi (strain CL Brener) Tc00.1047053434931.10 4 1	12	1561.78	AQVEEELEMLKDK	8.9256
	Paraxonemal rod protein PAR2_ putative (Fragment) Trypanosoma cruzi (strain CL Brener) Tc00.1047053434931.10 4 1	12	1688.89	LQVHQEYLEAFRR	8.3027
	Paraxonemal rod protein PAR2_ putative (Fragment) Trypanosoma cruzi (strain CL Brener) Tc00.1047053434931.10 4 1	12	1696.84	LLELSVYNCDLAMR	8.3135
	Paraxonemal rod protein PAR2_ putative (Fragment) Trypanosoma cruzi (strain CL Brener) Tc00.1047053434931.10 4 1	12	1897.85	CIGMMEELVAEGCSAIK	8.0172
	Paraxonemal rod protein PAR2_ putative (Fragment) Trypanosoma cruzi (strain CL Brener) Tc00.1047053434931.10 4 1	12	2075.04	TTHIQLEFAIETFDPNAK	7.8819
	Paraxonemal rod protein PAR2_ putative (Fragment) Trypanosoma cruzi (strain CL Brener) Tc00.1047053434931.10 4 1	12	2203.14	TTHIQLEFAIETFDPNAKK	7.5545
	Paraxonemal rod protein PAR2_ putative (Fragment) Trypanosoma cruzi (strain CL Brener) Tc00.1047053434931.10 4 1	12	1532.79	LQVHQEYLEAFR	9.0623
	Paraxonemal rod protein PAR2_ putative (Fragment) Trypanosoma cruzi (strain CL Brener) Tc00.1047053434931.10 4 1	12	1878.92	KVEYQQFLDVCGQHK	9.1637
	Paraxonemal rod protein PAR2_ putative (Fragment) Trypanosoma cruzi (strain CL Brener) Tc00.1047053434931.10 4 1	12	930.5	RLEEIDR	7.7758
	Paraxonemal rod protein PAR2_ putative (Fragment) Trypanosoma cruzi (strain CL Brener) Tc00.1047053434931.10 4 1	12	3945.83	MAQALEMFGPTEDALNQAGIEFVHPAEEVEDGNLTR	7.7393
	Paraxonemal rod protein PAR2_ putative (Fragment) Trypanosoma cruzi (strain CL Brener) Tc00.1047053434931.10 4 1	12	1533.77	LQVHQEYLEAFR	7.1014
Q4CLP9	Paraxonemal rod protein PAR2_ putative (Fragment) Trypanosoma cruzi (strain CL Brener) Tc00.1047053434931.10 4 1	7	1561.78	AQVEEELEMLKDK	7.3707
	Paraxonemal rod protein PAR2_ putative (Fragment) Trypanosoma cruzi (strain CL Brener) Tc00.1047053434931.10 4 1	7	1532.79	LQVHQEYLEAFR	7.7095
	Paraxonemal rod protein PAR2_ putative (Fragment) Trypanosoma cruzi (strain CL Brener) Tc00.1047053434931.10 4 1	7	3929.83	MAQALEMFGPTEDALNQAGIEFVHPAEEVEDGNLTR	7.5642
	Paraxonemal rod protein PAR2_ putative (Fragment) Trypanosoma cruzi (strain CL Brener) Tc00.1047053434931.10 4 1	7	4085.93	MAQALEMFGPTEDALNQAGIEFVHPAEEVEDGNLTRR	6.8564
	Paraxonemal rod protein PAR2_ putative (Fragment) Trypanosoma cruzi (strain CL Brener) Tc00.1047053434931.10 4 1	7	1897.85	CIGMMEELVAEGCSAIK	6.4683
	Paraxonemal rod protein PAR2_ putative (Fragment) Trypanosoma cruzi (strain CL Brener) Tc00.1047053434931.10 4 1	7	1049.64	TLGQLVYKK	6.4273
	Paraxonemal rod protein PAR2_ putative (Fragment) Trypanosoma cruzi (strain CL Brener) Tc00.1047053434931.10 4 1	7	1878.92	KVEYQQFLDVCGQHK	7.0418
Q4CLQ7	Putative uncharacterized protein (Fragment) Trypanosoma cruzi (strain CL Brener) Tc00.1047053509107.9 4 1	9	1032.55	VEHMYLIK	6.9365
	Putative uncharacterized protein (Fragment) Trypanosoma cruzi (strain CL Brener) Tc00.1047053509107.9 4 1	9	1355.63	HYTEEEHAIAR	7.3573
	Putative uncharacterized protein (Fragment) Trypanosoma cruzi (strain CL Brener) Tc00.1047053509107.9 4 1	9	1951.01	LGVSFFEAWNASRPLEK	6.023
	Putative uncharacterized protein (Fragment) Trypanosoma cruzi (strain CL Brener) Tc00.1047053509107.9 4 1	9	1131.53	FMFGELMTR	6.1366
	Putative uncharacterized protein (Fragment) Trypanosoma cruzi (strain CL Brener) Tc00.1047053509107.9 4 1	9	993.562	TIFSIDVAK	5.1866
	Putative uncharacterized protein (Fragment) Trypanosoma cruzi (strain CL Brener) Tc00.1047053509107.9 4 1	9	1596.81	IKHYTEEEHAIAR	6.7559
	Putative uncharacterized protein (Fragment) Trypanosoma cruzi (strain CL Brener) Tc00.1047053509107.9 4 1	9	3175.7	TIFSIDVAKHYNSIFFFDLIGVIVFNR	5.341
	Putative uncharacterized protein (Fragment) Trypanosoma cruzi (strain CL Brener) Tc00.1047053509107.9 4 1	9	1188.66	RVEHMYLIK	5.9571
	Putative uncharacterized protein (Fragment) Trypanosoma cruzi (strain CL Brener) Tc00.1047053509107.9 4 1	9	2291.11	MVLGFNDRLEAPNSINESQR	5.6831
Q4CLQ9	Cytochrome c oxidase subunit 10_ putative Trypanosoma cruzi (strain CL Brener) Tc00.1047053508651.20 4 1	8	1952.98	HLTFMLTGTPEHLYHR	8.0353
	Cytochrome c oxidase subunit 10_ putative Trypanosoma cruzi (strain CL Brener) Tc00.1047053508651.20 4 1	8	1307.52	WGFDDMSYMR	8.0887
	Cytochrome c oxidase subunit 10_ putative Trypanosoma cruzi (strain CL Brener) Tc00.1047053508651.20 4 1	8	3065.55	DLHFPITPPPIEIEYLDEDPLEFAVR	6.8058
	Cytochrome c oxidase subunit 10_ putative Trypanosoma cruzi (strain CL Brener) Tc00.1047053508651.20 4 1	8	1259.65	INNNPTVGQFR	5.8161
	Cytochrome c oxidase subunit 10_ putative Trypanosoma cruzi (strain CL Brener) Tc00.1047053508651.20 4 1	8	1391.72	VFPNVACLCLAK	6.3274
	Cytochrome c oxidase subunit 10_ putative Trypanosoma cruzi (strain CL Brener) Tc00.1047053508651.20 4 1	8	1435.61	KWGFDDMSYMR	7.9179
	Cytochrome c oxidase subunit 10_ putative Trypanosoma cruzi (strain CL Brener) Tc00.1047053508651.20 4 1	8	2646.3	QDFFRHLTFMLTGTPEHLYHR	6.4053
	Cytochrome c oxidase subunit 10_ putative Trypanosoma cruzi (strain CL Brener) Tc00.1047053508651.20 4 1	8	1968.97	HLTFMLTGTPEHLYHR	6.5298
Q4CLS1	Putative uncharacterized protein (Fragment) Trypanosoma cruzi (strain CL Brener) Tc00.1047053458241.10 4 1	11	1748.87	LFPLENCFLFYTGK	5.3987
	Putative uncharacterized protein (Fragment) Trypanosoma cruzi (strain CL Brener) Tc00.1047053458241.10 4 1	11	3733.92	AAEVPLTALQLLSNYAHTVTFRDGVNEFETLSAR	5.8346
	Putative uncharacterized protein (Fragment) Trypanosoma cruzi (strain CL Brener) Tc00.1047053458241.10 4 1	11	1724.85	YETSLEQLLLACER	4.8585
	Putative uncharacterized protein (Fragment) Trypanosoma cruzi (strain CL Brener) Tc00.1047053458241.10 4 1	11	2415.3	AAEVPLTALQLLSNYAHTVTFR	5.3549
	Putative uncharacterized protein (Fragment) Trypanosoma cruzi (strain CL Brener) Tc00.1047053458241.10 4 1	11	1467.66	MTNNNTGGVFEQR	5.8591
	Putative uncharacterized protein (Fragment) Trypanosoma cruzi (strain CL Brener) Tc00.1047053458241.10 4 1	11	1852.1	VLNVRDIIQVESVVLR	4.6873
	Putative uncharacterized protein (Fragment) Trypanosoma cruzi (strain CL Brener) Tc00.1047053458241.10 4 1	11	919.467	EVLHQFF	5.0145
	Putative uncharacterized protein (Fragment) Trypanosoma cruzi (strain CL Brener) Tc00.1047053458241.10 4 1	11	1337.63	DGVNEFETLSAR	4.774
	Putative uncharacterized protein (Fragment) Trypanosoma cruzi (strain CL Brener) Tc00.1047053458241.10 4 1	11	1886.9	DVQVGWPLSFNENEPR	5.2675
	Putative uncharacterized protein (Fragment) Trypanosoma cruzi (strain CL Brener) Tc00.1047053458241.10 4 1	11	2544.38	KAAEVPLTALQLLSNYAHTVTFR	5.3898
	Putative uncharacterized protein (Fragment) Trypanosoma cruzi (strain CL Brener) Tc00.1047053458241.10 4 1	11	1887.89	DVQVGWPLSFNENEPR	4.4085
Q4CLT3	Putative uncharacterized protein Trypanosoma cruzi (strain CL Brener) Tc00.1047053509129.10 4 1	20	1794.81	NGEYELSHEFVMPSR	9.529
	Putative uncharacterized protein Trypanosoma cruzi (strain CL Brener) Tc00.1047053509129.10 4 1	20	1279.64	LFVNPMATSDGK	9.4422
	Putative uncharacterized protein Trypanosoma cruzi (strain CL Brener) Tc00.1047053509129.10 4 1	20	1178.69	NLKPGVLLTHS	9.2154
	Putative uncharacterized protein Trypanosoma cruzi (strain CL Brener) Tc00.1047053509129.10 4 1	20	1445.76	LVDNWTAAVTLDK	9.5119
	Putative uncharacterized protein Trypanosoma cruzi (strain CL Brener) Tc00.1047053509129.10 4 1	20	1182.58	FSVDVEYAPR	9.3229
	Putative uncharacterized protein Trypanosoma cruzi (strain CL Brener) Tc00.1047053509129.10 4 1	20	2901.46	TVEVGVATAVAPHCQVGCGALYTLDGKK	8.6113
	Putative uncharacterized protein Trypanosoma cruzi (strain CL Brener) Tc00.1047053509129.10 4 1	20	2436.13	ATLEPSTCNANLTASYLCQGHK	8.4063
	Putative uncharacterized protein Trypanosoma cruzi (strain CL Brener) Tc00.1047053509129.10 4 1	20	1112.5	DYDLTLGCR	8.7348
	Putative uncharacterized protein Trypanosoma cruzi (strain CL Brener) Tc00.1047053509129.10 4 1	20	2773.36	TVEVGVATAVAPHCQVGCGALYTLDGK	8.7085
	Putative uncharacterized protein Trypanosoma cruzi (strain CL Brener) Tc00.1047053509129.10 4 1	20	1191.63	YAHAGYALAVR	9.3847
	Putative uncharacterized protein Trypanosoma cruzi (strain CL Brener) Tc00.1047053509129.10 4 1	20	1320.73	NKEWAVVYIAK	9.6736
	Putative uncharacterized protein Trypanosoma cruzi (strain CL Brener) Tc00.1047053509129.10 4 1	20	1689.83	CPHHVLVGAEVVCGR	9.4061
	Putative uncharacterized protein Trypanosoma cruzi (strain CL Brener) Tc00.1047053509129.10 4 1	20	1240.6	KDYDLTLGCR	8.5159
	Putative uncharacterized protein Trypanosoma cruzi (strain CL Brener) Tc00.1047053509129.10 4 1	20	1971.96	GQGWTGTLGFETACVLFK	8.4087
	Putative uncharacterized protein Trypanosoma cruzi (strain CL Brener) Tc00.1047053509129.10 4 1	20	602.351	VEAVGK	9.0428
	Putative uncharacterized protein Trypanosoma cruzi (strain CL Brener) Tc00.1047053509129.10 4 1	20	1078.59	EWAVVYIAK	8.636
	Putative uncharacterized protein Trypanosoma cruzi (strain CL Brener) Tc00.1047053509129.10 4 1	20	1340.71	SYTTSFVTPIPK	6.1691
	Putative uncharacterized protein Trypanosoma cruzi (strain CL Brener) Tc00.1047053509129.10 4 1	20	1922.91	KNGEYELSHEFVMPSR	9.3373
	Putative uncharacterized protein Trypanosoma cruzi (strain CL Brener) Tc00.1047053509129.10 4 1	20	2485.25	GQGWTGTLGFETACVLFKGNTLK	7.9201
	Putative uncharacterized protein Trypanosoma cruzi (strain CL Brener) Tc00.1047053509129.10 4 1	20	1795.8	NGEYELSHEFVMPSR	8.6693
Q4CLT3	Putative uncharacterized protein Trypanosoma cruzi (strain CL Brener) Tc00.1047053509129.10 4 1	11	1178.69	NLKPGVLLTHS	8.4657
	Putative uncharacterized protein Trypanosoma cruzi (strain CL Brener) Tc00.1047053509129.10 4 1	11	1794.81	NGEYELSHEFVMPSR	7.9149
	Putative uncharacterized protein Trypanosoma cruzi (strain CL Brener) Tc00.1047053509129.10 4 1	11	1182.58	FSVDVEYAPR	7.2178
	Putative uncharacterized protein Trypanosoma cruzi (strain CL Brener) Tc00.1047053509129.10 4 1	11	1445.76	LVDNWTAAVTLDK	8.3396
	Putative uncharacterized protein Trypanosoma cruzi (strain CL Brener) Tc00.1047053509129.10 4 1	11	1340.71	SYTTSFVTPIPK	8.16
	Putative uncharacterized protein Trypanosoma cruzi (strain CL Brener) Tc00.1047053509129.10 4 1	11	1971.96	GQGWTGTLGFETACVLFK	7.864
	Putative uncharacterized protein Trypanosoma cruzi (strain CL Brener) Tc00.1047053509129.10 4 1	11	1320.73	NKEWAVVYIAK	8.2242
	Putative uncharacterized protein Trypanosoma cruzi (strain CL Brener) Tc00.1047053509129.10 4 1	11	1240.6	KDYDLTLGCR	7.0907
	Putative uncharacterized protein Trypanosoma cruzi (strain CL Brener) Tc00.1047053509129.10 4 1	11	1191.63	YAHAGYALAVR	7.0393
	Putative uncharacterized protein Trypanosoma cruzi (strain CL Brener) Tc00.1047053509129.10 4 1	11	1922.91	KNGEYELSHEFVMPSR	6.7579
	Putative uncharacterized protein Trypanosoma cruzi (strain CL Brener) Tc00.1047053509129.10 4 1	11	1795.8	NGEYELSHEFVMPSR	7.883
Q4CLU4	Retrotransposon hot spot (RHS) protein_ putative (Fragment) Trypanosoma cruzi (strain CL Brener) Tc00.1047053508037.10 4 1	15	960.463	SDNLSPAEK	5.7704
	Retrotransposon hot spot (RHS) protein_ putative (Fragment) Trypanosoma cruzi (strain CL Brener) Tc00.1047053508037.10 4 1	15	1418.7	EVHQYQVSVSSR	7.1546
	Retrotransposon hot spot (RHS) protein_ putative (Fragment) Trypanosoma cruzi (strain CL Brener) Tc00.1047053508037.10 4 1	15	2698.51	LAELMVPNDFNLLILAIKDDLISK	6.9624
	Retrotransposon hot spot (RHS) protein_ putative (Fragment) Trypanosoma cruzi (strain CL Brener) Tc00.1047053508037.10 4 1	15	1279.64	NEPTVQAVYMK	6.2906
	Retrotransposon hot spot (RHS) protein_ putative (Fragment) Trypanosoma cruzi (strain CL Brener) Tc00.1047053508037.10 4 1	15	2460.32	VLEDHSLFAFLSEAFVNAIIPK	5.7434
	Retrotransposon hot spot (RHS) protein_ putative (Fragment) Trypanosoma cruzi (strain CL Brener) Tc00.1047053508037.10 4 1	15	2308.11	GWGMIVVTSPNEGNFKEWEK	5.6439
	Retrotransposon hot spot (RHS) protein_ putative (Fragment) Trypanosoma cruzi (strain CL Brener) Tc00.1047053508037.10 4 1	15	2203.22	TLVGLQITTASAHHTIPSTVR	5.5535
	Retrotransposon hot spot (RHS) protein_ putative (Fragment) Trypanosoma cruzi (strain CL Brener) Tc00.1047053508037.10 4 1	15	1756.78	EAPPIVEEEQEQETE	5.9462
	Retrotransposon hot spot (RHS) protein_ putative (Fragment) Trypanosoma cruzi (strain CL Brener) Tc00.1047053508037.10 4 1	15	1836.9	EVHQYQVSVSSRDFR	5.302
	Retrotransposon hot spot (RHS) protein_ putative (Fragment) Trypanosoma cruzi (strain CL Brener) Tc00.1047053508037.10 4 1	15	3362.67	SDNLSPAEKEIVAFWEKEVHQYQVSVSSR	4.9859
	Retrotransposon hot spot (RHS) protein_ putative (Fragment) Trypanosoma cruzi (strain CL Brener) Tc00.1047053508037.10 4 1	15	3488.71	INIESQVLYKPEAENFPLVDGFFFMDSNPK	6.0696
	Retrotransposon hot spot (RHS) protein_ putative (Fragment) Trypanosoma cruzi (strain CL Brener) Tc00.1047053508037.10 4 1	15	1205.59	EWEKQSGSVR	6.3613
	Retrotransposon hot spot (RHS) protein_ putative (Fragment) Trypanosoma cruzi (strain CL Brener) Tc00.1047053508037.10 4 1	15	1774.79	EAPPIVEEEQEQETE	5.7581
	Retrotransposon hot spot (RHS) protein_ putative (Fragment) Trypanosoma cruzi (strain CL Brener) Tc00.1047053508037.10 4 1	15	3363.65	SDNLSPAEKEIVAFWEKEVHQYQVSVSSR	5.4591
	Retrotransposon hot spot (RHS) protein_ putative (Fragment) Trypanosoma cruzi (strain CL Brener) Tc00.1047053508037.10 4 1	15	1837.88	EVHQYQVSVSSRDFR	5.9287
Q4CLW3	Trifunctional enzyme alpha subunit_ mitochondrial-like protein_ putative (Fragment) Trypanosoma cruzi (strain CL Brener) Tc00.1047053509701.10 4 1	24	2051.09	TVGVIGAGVMGSGIVHHFANK	7.0274
	Trifunctional enzyme alpha subunit_ mitochondrial-like protein_ putative (Fragment) Trypanosoma cruzi (strain CL Brener) Tc00.1047053509701.10 4 1	24	1878.92	YPENIVGMHFFNPVSK	7.4106
	Trifunctional enzyme alpha subunit_ mitochondrial-like protein_ putative (Fragment) Trypanosoma cruzi (strain CL Brener) Tc00.1047053509701.10 4 1	24	1652.95	KPIIVQDAPGFVVNR	7.1085
	Trifunctional enzyme alpha subunit_ mitochondrial-like protein_ putative (Fragment) Trypanosoma cruzi (strain CL Brener) Tc00.1047053509701.10 4 1	24	1551.9	WVGGLVDKPLKPSR	7.1214
	Trifunctional enzyme alpha subunit_ mitochondrial-like protein_ putative (Fragment) Trypanosoma cruzi (strain CL Brener) Tc00.1047053509701.10 4 1	24	1451.72	AILDFGMPMGPFR	7.324
	Trifunctional enzyme alpha subunit_ mitochondrial-like protein_ putative (Fragment) Trypanosoma cruzi (strain CL Brener) Tc00.1047053509701.10 4 1	24	2006.99	ALEAVLYSATHSNAEGFAR	6.6269
	Trifunctional enzyme alpha subunit_ mitochondrial-like protein_ putative (Fragment) Trypanosoma cruzi (strain CL Brener) Tc00.1047053509701.10 4 1	24	931.448	DANEIVDR	6.3997
	Trifunctional enzyme alpha subunit_ mitochondrial-like protein_ putative (Fragment) Trypanosoma cruzi (strain CL Brener) Tc00.1047053509701.10 4 1	24	2069.98	SNFCVGADLDQLYPLTEK	6.3723
	Trifunctional enzyme alpha subunit_ mitochondrial-like protein_ putative (Fragment) Trypanosoma cruzi (strain CL Brener) Tc00.1047053509701.10 4 1	24	1004.46	MGHELFDR	6.2913
	Trifunctional enzyme alpha subunit_ mitochondrial-like protein_ putative (Fragment) Trypanosoma cruzi (strain CL Brener) Tc00.1047053509701.10 4 1	24	1939.11	TGKKPIIVQDAPGFVVNR	5.8566
	Trifunctional enzyme alpha subunit_ mitochondrial-like protein_ putative (Fragment) Trypanosoma cruzi (strain CL Brener) Tc00.1047053509701.10 4 1	24	1687.82	NQMALYFLDEGMKK	6.2302
	Trifunctional enzyme alpha subunit_ mitochondrial-like protein_ putative (Fragment) Trypanosoma cruzi (strain CL Brener) Tc00.1047053509701.10 4 1	24	1173.59	NKDANEIVDR	5.7453
	Trifunctional enzyme alpha subunit_ mitochondrial-like protein_ putative (Fragment) Trypanosoma cruzi (strain CL Brener) Tc00.1047053509701.10 4 1	24	2816.47	EPFPVVAAINGLALGGGFELALACHHR	5.5698
	Trifunctional enzyme alpha subunit_ mitochondrial-like protein_ putative (Fragment) Trypanosoma cruzi (strain CL Brener) Tc00.1047053509701.10 4 1	24	2292.14	ALEAVLYSATHSNAEGFARER	5.6284
	Trifunctional enzyme alpha subunit_ mitochondrial-like protein_ putative (Fragment) Trypanosoma cruzi (strain CL Brener) Tc00.1047053509701.10 4 1	24	1718.9	EREAFSELLVTPEAK	5.418
	Trifunctional enzyme alpha subunit_ mitochondrial-like protein_ putative (Fragment) Trypanosoma cruzi (strain CL Brener) Tc00.1047053509701.10 4 1	24	2198.08	SNFCVGADLDQLYPLTEKK	4.994
	Trifunctional enzyme alpha subunit_ mitochondrial-like protein_ putative (Fragment) Trypanosoma cruzi (strain CL Brener) Tc00.1047053509701.10 4 1	24	1214.67	LAVDDKVDLAR	6.5351
	Trifunctional enzyme alpha subunit_ mitochondrial-like protein_ putative (Fragment) Trypanosoma cruzi (strain CL Brener) Tc00.1047053509701.10 4 1	24	1186.66	KITPAIMQER	5.7535
	Trifunctional enzyme alpha subunit_ mitochondrial-like protein_ putative (Fragment) Trypanosoma cruzi (strain CL Brener) Tc00.1047053509701.10 4 1	24	1438.8	KAGAVNVVIPAEDR	6.3455
	Trifunctional enzyme alpha subunit_ mitochondrial-like protein_ putative (Fragment) Trypanosoma cruzi (strain CL Brener) Tc00.1047053509701.10 4 1	24	1174.57	NKDANEIVDR	6.7323
	Trifunctional enzyme alpha subunit_ mitochondrial-like protein_ putative (Fragment) Trypanosoma cruzi (strain CL Brener) Tc00.1047053509701.10 4 1	24	731.393	EGIINGK	6.6701
	Trifunctional enzyme alpha subunit_ mitochondrial-like protein_ putative (Fragment) Trypanosoma cruzi (strain CL Brener) Tc00.1047053509701.10 4 1	24	2830.53	KPIIVQDAPGFVVNRILGVYMAEAGR	5.5692
	Trifunctional enzyme alpha subunit_ mitochondrial-like protein_ putative (Fragment) Trypanosoma cruzi (strain CL Brener) Tc00.1047053509701.10 4 1	24	1174.57	NKDANEIVDR	5.7368
	Trifunctional enzyme alpha subunit_ mitochondrial-like protein_ putative (Fragment) Trypanosoma cruzi (strain CL Brener) Tc00.1047053509701.10 4 1	24	1390.7	QEAVDKGIEMVR	5.7593
Q4CLW3	Trifunctional enzyme alpha subunit_ mitochondrial-like protein_ putative (Fragment) Trypanosoma cruzi (strain CL Brener) Tc00.1047053509701.10 4 1	22	1652.95	KPIIVQDAPGFVVNR	6.8812
	Trifunctional enzyme alpha subunit_ mitochondrial-like protein_ putative (Fragment) Trypanosoma cruzi (strain CL Brener) Tc00.1047053509701.10 4 1	22	1551.9	WVGGLVDKPLKPSR	6.4795
	Trifunctional enzyme alpha subunit_ mitochondrial-like protein_ putative (Fragment) Trypanosoma cruzi (strain CL Brener) Tc00.1047053509701.10 4 1	22	1257.65	QLQDVLRDDR	5.6635
	Trifunctional enzyme alpha subunit_ mitochondrial-like protein_ putative (Fragment) Trypanosoma cruzi (strain CL Brener) Tc00.1047053509701.10 4 1	22	928.554	MPLVEVIK	6.6027
	Trifunctional enzyme alpha subunit_ mitochondrial-like protein_ putative (Fragment) Trypanosoma cruzi (strain CL Brener) Tc00.1047053509701.10 4 1	22	1893.98	LTGLMTAVEWIMTSAAAK	6.2146
	Trifunctional enzyme alpha subunit_ mitochondrial-like protein_ putative (Fragment) Trypanosoma cruzi (strain CL Brener) Tc00.1047053509701.10 4 1	22	2334.24	LLDEVGLDVACHVGPILTDGIK	6.5842
	Trifunctional enzyme alpha subunit_ mitochondrial-like protein_ putative (Fragment) Trypanosoma cruzi (strain CL Brener) Tc00.1047053509701.10 4 1	22	1362.69	NLSLMDCLLQR	6.4492
	Trifunctional enzyme alpha subunit_ mitochondrial-like protein_ putative (Fragment) Trypanosoma cruzi (strain CL Brener) Tc00.1047053509701.10 4 1	22	1433.75	EAFSELLVTPEAK	7.1318
	Trifunctional enzyme alpha subunit_ mitochondrial-like protein_ putative (Fragment) Trypanosoma cruzi (strain CL Brener) Tc00.1047053509701.10 4 1	22	1451.72	AILDFGMPMGPFR	6.5893
	Trifunctional enzyme alpha subunit_ mitochondrial-like protein_ putative (Fragment) Trypanosoma cruzi (strain CL Brener) Tc00.1047053509701.10 4 1	22	1411.75	FFPNRPFVPYK	5.9038
	Trifunctional enzyme alpha subunit_ mitochondrial-like protein_ putative (Fragment) Trypanosoma cruzi (strain CL Brener) Tc00.1047053509701.10 4 1	22	1173.59	NKDANEIVDR	6.282
	Trifunctional enzyme alpha subunit_ mitochondrial-like protein_ putative (Fragment) Trypanosoma cruzi (strain CL Brener) Tc00.1047053509701.10 4 1	22	1363.67	FAPCPLLESMAK	6.2748
	Trifunctional enzyme alpha subunit_ mitochondrial-like protein_ putative (Fragment) Trypanosoma cruzi (strain CL Brener) Tc00.1047053509701.10 4 1	22	1696.9	FFPNRPFVPYKER	5.5229
	Trifunctional enzyme alpha subunit_ mitochondrial-like protein_ putative (Fragment) Trypanosoma cruzi (strain CL Brener) Tc00.1047053509701.10 4 1	22	1718.9	EREAFSELLVTPEAK	5.5704
	Trifunctional enzyme alpha subunit_ mitochondrial-like protein_ putative (Fragment) Trypanosoma cruzi (strain CL Brener) Tc00.1047053509701.10 4 1	22	858.504	GLSVIVDR	5.7984
	Trifunctional enzyme alpha subunit_ mitochondrial-like protein_ putative (Fragment) Trypanosoma cruzi (strain CL Brener) Tc00.1047053509701.10 4 1	22	2172.09	NLFATNTSSLSLTEMQTVSK	5.8335
	Trifunctional enzyme alpha subunit_ mitochondrial-like protein_ putative (Fragment) Trypanosoma cruzi (strain CL Brener) Tc00.1047053509701.10 4 1	22	1720.84	FAPCPLLESMAKNDK	5.8171
	Trifunctional enzyme alpha subunit_ mitochondrial-like protein_ putative (Fragment) Trypanosoma cruzi (strain CL Brener) Tc00.1047053509701.10 4 1	22	1438.8	KAGAVNVVIPAEDR	6.185
	Trifunctional enzyme alpha subunit_ mitochondrial-like protein_ putative (Fragment) Trypanosoma cruzi (strain CL Brener) Tc00.1047053509701.10 4 1	22	1214.67	LAVDDKVDLAR	5.8182
	Trifunctional enzyme alpha subunit_ mitochondrial-like protein_ putative (Fragment) Trypanosoma cruzi (strain CL Brener) Tc00.1047053509701.10 4 1	22	1892.97	NLSLMDCLLQRTSIGR	5.3492
	Trifunctional enzyme alpha subunit_ mitochondrial-like protein_ putative (Fragment) Trypanosoma cruzi (strain CL Brener) Tc00.1047053509701.10 4 1	22	1750.8	MAAEATRMGHELFDR	5.3459
	Trifunctional enzyme alpha subunit_ mitochondrial-like protein_ putative (Fragment) Trypanosoma cruzi (strain CL Brener) Tc00.1047053509701.10 4 1	22	2188.08	NLFATNTSSLSLTEMQTVSK	5.1673
Q4CLW8	Sterol 24-c-methyltransferase_ putative Trypanosoma cruzi (strain CL Brener) Tc00.1047053505683.10 4 1	5	1563.72	AEEENKDVSTTANR	6.4958
	Sterol 24-c-methyltransferase_ putative Trypanosoma cruzi (strain CL Brener) Tc00.1047053505683.10 4 1	5	2038.94	LAGCNVMGVNNNEYQISR	5.8132
	Sterol 24-c-methyltransferase_ putative Trypanosoma cruzi (strain CL Brener) Tc00.1047053505683.10 4 1	5	1329.59	YDPNNEEHRR	6.3156
	Sterol 24-c-methyltransferase_ putative Trypanosoma cruzi (strain CL Brener) Tc00.1047053505683.10 4 1	5	1058.55	GAEILEEAAR	5.1361
	Sterol 24-c-methyltransferase_ putative Trypanosoma cruzi (strain CL Brener) Tc00.1047053505683.10 4 1	5	1365.67	CSPLGRWFTNK	5.8561
Q4CLW8	Sterol 24-c-methyltransferase_ putative Trypanosoma cruzi (strain CL Brener) Tc00.1047053505683.10 4 1	7	1426.77	VLEFAGLAPSGTHK	6.1282
	Sterol 24-c-methyltransferase_ putative Trypanosoma cruzi (strain CL Brener) Tc00.1047053505683.10 4 1	7	1350.73	YLGESLLESLAR	5.7051
	Sterol 24-c-methyltransferase_ putative Trypanosoma cruzi (strain CL Brener) Tc00.1047053505683.10 4 1	7	2038.94	LAGCNVMGVNNNEYQISR	6.1558
	Sterol 24-c-methyltransferase_ putative Trypanosoma cruzi (strain CL Brener) Tc00.1047053505683.10 4 1	7	2232.14	VIKPGSYFVLYEWCITEK	5.7566
	Sterol 24-c-methyltransferase_ putative Trypanosoma cruzi (strain CL Brener) Tc00.1047053505683.10 4 1	7	1563.72	AEEENKDVSTTANR	5.8941
	Sterol 24-c-methyltransferase_ putative Trypanosoma cruzi (strain CL Brener) Tc00.1047053505683.10 4 1	7	1171.59	VKCFSEVFR	5.5981
	Sterol 24-c-methyltransferase_ putative Trypanosoma cruzi (strain CL Brener) Tc00.1047053505683.10 4 1	7	2055.92	LAGCNVMGVNNNEYQISR	5.1818
Q4CM35	Cytochrome c oxidase subunit 10_ putative Trypanosoma cruzi (strain CL Brener) Tc00.1047053455721.9 4 1	8	1952.98	HLTFMLTGTPEHLYHR	8.0353
	Cytochrome c oxidase subunit 10_ putative Trypanosoma cruzi (strain CL Brener) Tc00.1047053455721.9 4 1	8	1307.52	WGFDDMSYMR	8.0887
	Cytochrome c oxidase subunit 10_ putative Trypanosoma cruzi (strain CL Brener) Tc00.1047053455721.9 4 1	8	3065.55	DLHFPITPPPIEIEYLDEDPLEFAVR	6.8058
	Cytochrome c oxidase subunit 10_ putative Trypanosoma cruzi (strain CL Brener) Tc00.1047053455721.9 4 1	8	1259.65	INNNPTVGQFR	5.8161
	Cytochrome c oxidase subunit 10_ putative Trypanosoma cruzi (strain CL Brener) Tc00.1047053455721.9 4 1	8	1391.72	VFPNVACLCLAK	6.3274
	Cytochrome c oxidase subunit 10_ putative Trypanosoma cruzi (strain CL Brener) Tc00.1047053455721.9 4 1	8	1435.61	KWGFDDMSYMR	7.9179
	Cytochrome c oxidase subunit 10_ putative Trypanosoma cruzi (strain CL Brener) Tc00.1047053455721.9 4 1	8	2646.3	QDFFRHLTFMLTGTPEHLYHR	6.4053
	Cytochrome c oxidase subunit 10_ putative Trypanosoma cruzi (strain CL Brener) Tc00.1047053455721.9 4 1	8	1968.97	HLTFMLTGTPEHLYHR	6.5298
Q4CM56	Tryparedoxin peroxidase_ putative Trypanosoma cruzi (strain CL Brener) Tc00.1047053507259.10 4 1	7	1594.74	HGEVCPANWKPGDK	7.6291
	Tryparedoxin peroxidase_ putative Trypanosoma cruzi (strain CL Brener) Tc00.1047053507259.10 4 1	7	1211.67	QITVNDLPVGR	7.7023
	Tryparedoxin peroxidase_ putative Trypanosoma cruzi (strain CL Brener) Tc00.1047053507259.10 4 1	7	2214.06	LNHPAPDFNETALMPNGTFK	7.2594
	Tryparedoxin peroxidase_ putative Trypanosoma cruzi (strain CL Brener) Tc00.1047053507259.10 4 1	7	2342.16	LNHPAPDFNETALMPNGTFKK	7.2253
	Tryparedoxin peroxidase_ putative Trypanosoma cruzi (strain CL Brener) Tc00.1047053507259.10 4 1	7	1426.77	GGLGQMNIPILADK	7.603
	Tryparedoxin peroxidase_ putative Trypanosoma cruzi (strain CL Brener) Tc00.1047053507259.10 4 1	7	1585.79	SYGVLKEEDGVAYR	6.3329
	Tryparedoxin peroxidase_ putative Trypanosoma cruzi (strain CL Brener) Tc00.1047053507259.10 4 1	7	2215.05	LNHPAPDFNETALMPNGTFK	7.1433
Q4CM56	Tryparedoxin peroxidase_ putative Trypanosoma cruzi (strain CL Brener) Tc00.1047053507259.10 4 1	14	1426.77	GGLGQMNIPILADK	8.8412
	Tryparedoxin peroxidase_ putative Trypanosoma cruzi (strain CL Brener) Tc00.1047053507259.10 4 1	14	2214.06	LNHPAPDFNETALMPNGTFK	7.845
	Tryparedoxin peroxidase_ putative Trypanosoma cruzi (strain CL Brener) Tc00.1047053507259.10 4 1	14	1585.79	SYGVLKEEDGVAYR	8.3352
	Tryparedoxin peroxidase_ putative Trypanosoma cruzi (strain CL Brener) Tc00.1047053507259.10 4 1	14	1594.74	HGEVCPANWKPGDK	8.3046
	Tryparedoxin peroxidase_ putative Trypanosoma cruzi (strain CL Brener) Tc00.1047053507259.10 4 1	14	902.535	GLFIIDPK	8.6105
	Tryparedoxin peroxidase_ putative Trypanosoma cruzi (strain CL Brener) Tc00.1047053507259.10 4 1	14	2342.16	LNHPAPDFNETALMPNGTFKK	7.1792
	Tryparedoxin peroxidase_ putative Trypanosoma cruzi (strain CL Brener) Tc00.1047053507259.10 4 1	14	971.483	SKEYFGAVA	7.5112
	Tryparedoxin peroxidase_ putative Trypanosoma cruzi (strain CL Brener) Tc00.1047053507259.10 4 1	14	817.405	DVDEALR	7.9675
	Tryparedoxin peroxidase_ putative Trypanosoma cruzi (strain CL Brener) Tc00.1047053507259.10 4 1	14	756.356	EYFGAVA	7.4897
	Tryparedoxin peroxidase_ putative Trypanosoma cruzi (strain CL Brener) Tc00.1047053507259.10 4 1	14	1211.67	QITVNDLPVGR	6.5971
	Tryparedoxin peroxidase_ putative Trypanosoma cruzi (strain CL Brener) Tc00.1047053507259.10 4 1	14	1582.87	RGGLGQMNIPILADK	7.5053
	Tryparedoxin peroxidase_ putative Trypanosoma cruzi (strain CL Brener) Tc00.1047053507259.10 4 1	14	2343.14	LNHPAPDFNETALMPNGTFKK	8.1527
	Tryparedoxin peroxidase_ putative Trypanosoma cruzi (strain CL Brener) Tc00.1047053507259.10 4 1	14	2215.05	LNHPAPDFNETALMPNGTFK	7.9504
	Tryparedoxin peroxidase_ putative Trypanosoma cruzi (strain CL Brener) Tc00.1047053507259.10 4 1	14	2215.05	LNHPAPDFNETALMPNGTFK	7.1103
Q4CM59	Putative uncharacterized protein Trypanosoma cruzi (strain CL Brener) Tc00.1047053449247.10 4 1	5	1575.75	GLSEQQSTTPSSPEK	7.0976
	Putative uncharacterized protein Trypanosoma cruzi (strain CL Brener) Tc00.1047053449247.10 4 1	5	3988.18	LLAEQQLLLSTLPQPPSPVSTYLTAPVAPLTSVYHSR	7.1581
	Putative uncharacterized protein Trypanosoma cruzi (strain CL Brener) Tc00.1047053449247.10 4 1	5	817.43	VDLDVEK	7.5691
	Putative uncharacterized protein Trypanosoma cruzi (strain CL Brener) Tc00.1047053449247.10 4 1	5	2655.26	IMELSACFKGLSEQQSTTPSSPEK	5.8535
	Putative uncharacterized protein Trypanosoma cruzi (strain CL Brener) Tc00.1047053449247.10 4 1	5	2671.26	IMELSACFKGLSEQQSTTPSSPEK	5.9416
Q4CM63	Sterol 24-c-methyltransferase_ putative (Fragment) Trypanosoma cruzi (strain CL Brener) Tc00.1047053510185.10 4 1	4	1563.72	AEEENKDVSTTANR	6.4958
	Sterol 24-c-methyltransferase_ putative (Fragment) Trypanosoma cruzi (strain CL Brener) Tc00.1047053510185.10 4 1	4	2038.94	LAGCNVMGVNNNEYQISR	5.8132
	Sterol 24-c-methyltransferase_ putative (Fragment) Trypanosoma cruzi (strain CL Brener) Tc00.1047053510185.10 4 1	4	1329.59	YDPNNEEHRR	6.3156
	Sterol 24-c-methyltransferase_ putative (Fragment) Trypanosoma cruzi (strain CL Brener) Tc00.1047053510185.10 4 1	4	1365.67	CSPLGRWFTNK	5.8561
Q4CM63	Sterol 24-c-methyltransferase_ putative (Fragment) Trypanosoma cruzi (strain CL Brener) Tc00.1047053510185.10 4 1	7	1426.77	VLEFAGLAPSGTHK	6.1282
	Sterol 24-c-methyltransferase_ putative (Fragment) Trypanosoma cruzi (strain CL Brener) Tc00.1047053510185.10 4 1	7	1350.73	YLGESLLESLAR	5.7051
	Sterol 24-c-methyltransferase_ putative (Fragment) Trypanosoma cruzi (strain CL Brener) Tc00.1047053510185.10 4 1	7	2038.94	LAGCNVMGVNNNEYQISR	6.1558
	Sterol 24-c-methyltransferase_ putative (Fragment) Trypanosoma cruzi (strain CL Brener) Tc00.1047053510185.10 4 1	7	2232.14	VIKPGSYFVLYEWCITEK	5.7566
	Sterol 24-c-methyltransferase_ putative (Fragment) Trypanosoma cruzi (strain CL Brener) Tc00.1047053510185.10 4 1	7	1563.72	AEEENKDVSTTANR	5.8941
	Sterol 24-c-methyltransferase_ putative (Fragment) Trypanosoma cruzi (strain CL Brener) Tc00.1047053510185.10 4 1	7	1171.59	VKCFSEVFR	5.5981
	Sterol 24-c-methyltransferase_ putative (Fragment) Trypanosoma cruzi (strain CL Brener) Tc00.1047053510185.10 4 1	7	2055.92	LAGCNVMGVNNNEYQISR	5.1818
Q4CM66	Putative uncharacterized protein Trypanosoma cruzi (strain CL Brener) Tc00.1047053509651.10 4 1	17	1628.73	AYAEHQYPGSTYNK	7.2937
	Putative uncharacterized protein Trypanosoma cruzi (strain CL Brener) Tc00.1047053509651.10 4 1	17	1329.7	HQVSQPHIQQK	7.8411
	Putative uncharacterized protein Trypanosoma cruzi (strain CL Brener) Tc00.1047053509651.10 4 1	17	1342.62	NAENVDLPDAER	7.3452
	Putative uncharacterized protein Trypanosoma cruzi (strain CL Brener) Tc00.1047053509651.10 4 1	17	1758.85	NTTADSPLQPHVADHR	7.0239
	Putative uncharacterized protein Trypanosoma cruzi (strain CL Brener) Tc00.1047053509651.10 4 1	17	2835.27	YNSHPYGTGVVWLPLEEDNTDEDGK	6.9146
	Putative uncharacterized protein Trypanosoma cruzi (strain CL Brener) Tc00.1047053509651.10 4 1	17	1051.55	SRDELYLR	8.036
	Putative uncharacterized protein Trypanosoma cruzi (strain CL Brener) Tc00.1047053509651.10 4 1	17	2414.17	AAEGTTLNDASPPTADNLAASADLK	6.9435
	Putative uncharacterized protein Trypanosoma cruzi (strain CL Brener) Tc00.1047053509651.10 4 1	17	837.374	DDFDVAR	7.309
	Putative uncharacterized protein Trypanosoma cruzi (strain CL Brener) Tc00.1047053509651.10 4 1	17	1555.78	RPAEVGTADAVAAGDR	6.8487
	Putative uncharacterized protein Trypanosoma cruzi (strain CL Brener) Tc00.1047053509651.10 4 1	17	1056.54	SITSDQIHR	6.3954
	Putative uncharacterized protein Trypanosoma cruzi (strain CL Brener) Tc00.1047053509651.10 4 1	17	2431.23	VYAESAVRRPAEVGTADAVAAGDR	6.2286
	Putative uncharacterized protein Trypanosoma cruzi (strain CL Brener) Tc00.1047053509651.10 4 1	17	1032.47	AMGLPDDADK	5.3431
	Putative uncharacterized protein Trypanosoma cruzi (strain CL Brener) Tc00.1047053509651.10 4 1	17	3724.72	YNSHPYGTGVVWLPLEEDNTDEDGKNATFTAAGR	7.8585
	Putative uncharacterized protein Trypanosoma cruzi (strain CL Brener) Tc00.1047053509651.10 4 1	17	1806.88	NACKFQPDEILQSTR	6.4265
	Putative uncharacterized protein Trypanosoma cruzi (strain CL Brener) Tc00.1047053509651.10 4 1	17	1917.94	RPAEVGTADAVAAGDRNTF	5.8203
	Putative uncharacterized protein Trypanosoma cruzi (strain CL Brener) Tc00.1047053509651.10 4 1	17	1863.9	FQPDEILQSTRGDMAR	5.9741
	Putative uncharacterized protein Trypanosoma cruzi (strain CL Brener) Tc00.1047053509651.10 4 1	17	1331.67	HQVSQPHIQQK	6.0273
Q4CM68	3-oxo-5-alpha-steroid 4-dehydrogenase_ putative (Fragment) Trypanosoma cruzi (strain CL Brener) Tc00.1047053457251.10 4 1	8	2108.07	VAAGSGNAENGQLQHVTLVDK	6.6255
	3-oxo-5-alpha-steroid 4-dehydrogenase_ putative (Fragment) Trypanosoma cruzi (strain CL Brener) Tc00.1047053457251.10 4 1	8	946.456	FSHATMPR	7.1453
	3-oxo-5-alpha-steroid 4-dehydrogenase_ putative (Fragment) Trypanosoma cruzi (strain CL Brener) Tc00.1047053457251.10 4 1	8	913.431	CMVPFLF	6.8723
	3-oxo-5-alpha-steroid 4-dehydrogenase_ putative (Fragment) Trypanosoma cruzi (strain CL Brener) Tc00.1047053457251.10 4 1	8	2343.29	VLVNASAAAMVVFELLNFAVHK	5.8079
	3-oxo-5-alpha-steroid 4-dehydrogenase_ putative (Fragment) Trypanosoma cruzi (strain CL Brener) Tc00.1047053457251.10 4 1	8	1004.52	DLGPQVGYR	6.9389
	3-oxo-5-alpha-steroid 4-dehydrogenase_ putative (Fragment) Trypanosoma cruzi (strain CL Brener) Tc00.1047053457251.10 4 1	8	2602.37	VAAGSGNAENGQLQHVTLVDKQPLR	6.124
	3-oxo-5-alpha-steroid 4-dehydrogenase_ putative (Fragment) Trypanosoma cruzi (strain CL Brener) Tc00.1047053457251.10 4 1	8	2109.06	VAAGSGNAENGQLQHVTLVDK	5.6784
	3-oxo-5-alpha-steroid 4-dehydrogenase_ putative (Fragment) Trypanosoma cruzi (strain CL Brener) Tc00.1047053457251.10 4 1	8	3031.62	VLVNASAAAMVVFELLNFAVHKQLSGMR	4.9697
Q4CM92	Putative uncharacterized protein Trypanosoma cruzi (strain CL Brener) Tc00.1047053508955.20 4 1	6	1372.67	SSHDALESNVVSK	7.9865
	Putative uncharacterized protein Trypanosoma cruzi (strain CL Brener) Tc00.1047053508955.20 4 1	6	573.361	SLLLGA	6.7483
	Putative uncharacterized protein Trypanosoma cruzi (strain CL Brener) Tc00.1047053508955.20 4 1	6	1139.53	TVDEDYNKR	7.0334
	Putative uncharacterized protein Trypanosoma cruzi (strain CL Brener) Tc00.1047053508955.20 4 1	6	898.379	ADYEASDK	6.7568
	Putative uncharacterized protein Trypanosoma cruzi (strain CL Brener) Tc00.1047053508955.20 4 1	6	2156.05	SASLKALNEALNEYSTAMDK	6.817
	Putative uncharacterized protein Trypanosoma cruzi (strain CL Brener) Tc00.1047053508955.20 4 1	6	1670.76	ALNEALNEYSTAMDK	5.8867
Q4CM92	Putative uncharacterized protein Trypanosoma cruzi (strain CL Brener) Tc00.1047053508955.20 4 1	8	573.361	SLLLGA	8.4739
	Putative uncharacterized protein Trypanosoma cruzi (strain CL Brener) Tc00.1047053508955.20 4 1	8	1372.67	SSHDALESNVVSK	9.1234
	Putative uncharacterized protein Trypanosoma cruzi (strain CL Brener) Tc00.1047053508955.20 4 1	8	1669.77	ALNEALNEYSTAMDK	8.6897
	Putative uncharacterized protein Trypanosoma cruzi (strain CL Brener) Tc00.1047053508955.20 4 1	8	1139.53	TVDEDYNKR	8.7408
	Putative uncharacterized protein Trypanosoma cruzi (strain CL Brener) Tc00.1047053508955.20 4 1	8	900.461	EVMHSLGK	8.4989
	Putative uncharacterized protein Trypanosoma cruzi (strain CL Brener) Tc00.1047053508955.20 4 1	8	1286.63	ADYEASDKLFK	8.0246
	Putative uncharacterized protein Trypanosoma cruzi (strain CL Brener) Tc00.1047053508955.20 4 1	8	1868.91	ALNEALNEYSTAMDKAK	7.2287
	Putative uncharacterized protein Trypanosoma cruzi (strain CL Brener) Tc00.1047053508955.20 4 1	8	881.491	KFMLNTK	7.9674
Q4CMA6	Retrotransposon hot spot (RHS) protein_ putative (Fragment) Trypanosoma cruzi (strain CL Brener) Tc00.1047053503483.9 4 1	22	954.598	VLIGTPGIGK	6.9095
	Retrotransposon hot spot (RHS) protein_ putative (Fragment) Trypanosoma cruzi (strain CL Brener) Tc00.1047053503483.9 4 1	22	984.442	DFFSDPTR	6.0899
	Retrotransposon hot spot (RHS) protein_ putative (Fragment) Trypanosoma cruzi (strain CL Brener) Tc00.1047053503483.9 4 1	22	2229.07	LNHEGVHFLEQWKDYEGK	5.6223
	Retrotransposon hot spot (RHS) protein_ putative (Fragment) Trypanosoma cruzi (strain CL Brener) Tc00.1047053503483.9 4 1	22	1366.66	SYLGEEWVVER	5.3837
	Retrotransposon hot spot (RHS) protein_ putative (Fragment) Trypanosoma cruzi (strain CL Brener) Tc00.1047053503483.9 4 1	22	2735.45	LGAVNAALVAIKDIDVGEYFTLGEEK	5.7404
	Retrotransposon hot spot (RHS) protein_ putative (Fragment) Trypanosoma cruzi (strain CL Brener) Tc00.1047053503483.9 4 1	22	1773.8	SEFEGDTDQPAATHIR	6.5176
	Retrotransposon hot spot (RHS) protein_ putative (Fragment) Trypanosoma cruzi (strain CL Brener) Tc00.1047053503483.9 4 1	22	1829.99	AVREEHVGFTLTTTIR	5.3905
	Retrotransposon hot spot (RHS) protein_ putative (Fragment) Trypanosoma cruzi (strain CL Brener) Tc00.1047053503483.9 4 1	22	1503.78	EEHVGFTLTTTIR	4.5049
	Retrotransposon hot spot (RHS) protein_ putative (Fragment) Trypanosoma cruzi (strain CL Brener) Tc00.1047053503483.9 4 1	22	1358.76	TVGLKELEGGVTR	5.2989
	Retrotransposon hot spot (RHS) protein_ putative (Fragment) Trypanosoma cruzi (strain CL Brener) Tc00.1047053503483.9 4 1	22	887.429	QGETMPPK	6.1657
	Retrotransposon hot spot (RHS) protein_ putative (Fragment) Trypanosoma cruzi (strain CL Brener) Tc00.1047053503483.9 4 1	22	2308.07	DIDVGEYFTLGEEKEWYSK	5.7284
	Retrotransposon hot spot (RHS) protein_ putative (Fragment) Trypanosoma cruzi (strain CL Brener) Tc00.1047053503483.9 4 1	22	2197.16	TLVGLQMTTASAHHTITSTVK	5.3076
	Retrotransposon hot spot (RHS) protein_ putative (Fragment) Trypanosoma cruzi (strain CL Brener) Tc00.1047053503483.9 4 1	22	2187.05	DDGVEQSGEAPPVLMVLTSDK	5.4967
	Retrotransposon hot spot (RHS) protein_ putative (Fragment) Trypanosoma cruzi (strain CL Brener) Tc00.1047053503483.9 4 1	22	1041.56	GYIIYDVAK	5.439
	Retrotransposon hot spot (RHS) protein_ putative (Fragment) Trypanosoma cruzi (strain CL Brener) Tc00.1047053503483.9 4 1	22	2300.16	IQVVAHCFGSVMYVFDKTAK	5.8328
	Retrotransposon hot spot (RHS) protein_ putative (Fragment) Trypanosoma cruzi (strain CL Brener) Tc00.1047053503483.9 4 1	22	2417.22	KGTPPDTGFAPSTGWGMIVVSSPK	5.3965
	Retrotransposon hot spot (RHS) protein_ putative (Fragment) Trypanosoma cruzi (strain CL Brener) Tc00.1047053503483.9 4 1	22	3218.66	YVGSEISIVVLGGLWQCGMKGYIIYDVAK	5.8083
	Retrotransposon hot spot (RHS) protein_ putative (Fragment) Trypanosoma cruzi (strain CL Brener) Tc00.1047053503483.9 4 1	22	2038.89	QAGASRIVMNCPDEMDVK	5.4387
	Retrotransposon hot spot (RHS) protein_ putative (Fragment) Trypanosoma cruzi (strain CL Brener) Tc00.1047053503483.9 4 1	22	2230.06	LNHEGVHFLEQWKDYEGK	4.8881
	Retrotransposon hot spot (RHS) protein_ putative (Fragment) Trypanosoma cruzi (strain CL Brener) Tc00.1047053503483.9 4 1	22	2200.12	LNDFLTLEMEGRGILHANR	4.8957
	Retrotransposon hot spot (RHS) protein_ putative (Fragment) Trypanosoma cruzi (strain CL Brener) Tc00.1047053503483.9 4 1	22	1698.78	GGTNMADMKLNEFIR	5.1781
	Retrotransposon hot spot (RHS) protein_ putative (Fragment) Trypanosoma cruzi (strain CL Brener) Tc00.1047053503483.9 4 1	22	990.494	RPQWTMR	5.3737
Q4CMA6	Retrotransposon hot spot (RHS) protein_ putative (Fragment) Trypanosoma cruzi (strain CL Brener) Tc00.1047053503483.9 4 1	15	1041.56	GYIIYDVAK	7.6055
	Retrotransposon hot spot (RHS) protein_ putative (Fragment) Trypanosoma cruzi (strain CL Brener) Tc00.1047053503483.9 4 1	15	1773.8	SEFEGDTDQPAATHIR	6.6305
	Retrotransposon hot spot (RHS) protein_ putative (Fragment) Trypanosoma cruzi (strain CL Brener) Tc00.1047053503483.9 4 1	15	1718.93	ELPPPSPSKPQDSVLK	6.495
	Retrotransposon hot spot (RHS) protein_ putative (Fragment) Trypanosoma cruzi (strain CL Brener) Tc00.1047053503483.9 4 1	15	2289.12	GTPPDTGFAPSTGWGMIVVSSPK	7.1248
	Retrotransposon hot spot (RHS) protein_ putative (Fragment) Trypanosoma cruzi (strain CL Brener) Tc00.1047053503483.9 4 1	15	1437.7	LNDFLTLEMEGR	6.1581
	Retrotransposon hot spot (RHS) protein_ putative (Fragment) Trypanosoma cruzi (strain CL Brener) Tc00.1047053503483.9 4 1	15	1287.66	GYYLSLESTVR	6.4251
	Retrotransposon hot spot (RHS) protein_ putative (Fragment) Trypanosoma cruzi (strain CL Brener) Tc00.1047053503483.9 4 1	15	1503.78	EEHVGFTLTTTIR	5.9071
	Retrotransposon hot spot (RHS) protein_ putative (Fragment) Trypanosoma cruzi (strain CL Brener) Tc00.1047053503483.9 4 1	15	1999.98	IQVVAHCFGSVMYVFDK	5.7846
	Retrotransposon hot spot (RHS) protein_ putative (Fragment) Trypanosoma cruzi (strain CL Brener) Tc00.1047053503483.9 4 1	15	3287.57	LEGLYESVYNASWHHVVEIPGGEGTGMEVK	5.994
	Retrotransposon hot spot (RHS) protein_ putative (Fragment) Trypanosoma cruzi (strain CL Brener) Tc00.1047053503483.9 4 1	15	2187.05	DDGVEQSGEAPPVLMVLTSDK	6.4305
	Retrotransposon hot spot (RHS) protein_ putative (Fragment) Trypanosoma cruzi (strain CL Brener) Tc00.1047053503483.9 4 1	15	1177.61	DTVTLLVCEK	5.4889
	Retrotransposon hot spot (RHS) protein_ putative (Fragment) Trypanosoma cruzi (strain CL Brener) Tc00.1047053503483.9 4 1	15	899.531	ALEQLGLR	4.9642
	Retrotransposon hot spot (RHS) protein_ putative (Fragment) Trypanosoma cruzi (strain CL Brener) Tc00.1047053503483.9 4 1	15	1766.98	AFMYGELVIAILEGLK	5.3195
	Retrotransposon hot spot (RHS) protein_ putative (Fragment) Trypanosoma cruzi (strain CL Brener) Tc00.1047053503483.9 4 1	15	2000.94	ARSEFEGDTDQPAATHIR	5.6856
	Retrotransposon hot spot (RHS) protein_ putative (Fragment) Trypanosoma cruzi (strain CL Brener) Tc00.1047053503483.9 4 1	15	2358.1	SEFEGDTDQPAATHIRVEEAR	5.3316
Q4CMB6	Sterol 24-c-methyltransferase_ putative (Fragment) Trypanosoma cruzi (strain CL Brener) Tc00.1047053504191.19 4 1	4	1563.72	AEEENKDVSTTANR	6.4958
	Sterol 24-c-methyltransferase_ putative (Fragment) Trypanosoma cruzi (strain CL Brener) Tc00.1047053504191.19 4 1	4	2038.94	LAGCNVMGVNNNEYQISR	5.8132
	Sterol 24-c-methyltransferase_ putative (Fragment) Trypanosoma cruzi (strain CL Brener) Tc00.1047053504191.19 4 1	4	1411.77	SAGAPATLPLNLMR	5.8244
	Sterol 24-c-methyltransferase_ putative (Fragment) Trypanosoma cruzi (strain CL Brener) Tc00.1047053504191.19 4 1	4	1785.95	MSAGAPATLPLNLMRSR	5.5125
Q4CMB6	Sterol 24-c-methyltransferase_ putative (Fragment) Trypanosoma cruzi (strain CL Brener) Tc00.1047053504191.19 4 1	5	1350.73	YLGESLLESLAR	5.7051
	Sterol 24-c-methyltransferase_ putative (Fragment) Trypanosoma cruzi (strain CL Brener) Tc00.1047053504191.19 4 1	5	2038.94	LAGCNVMGVNNNEYQISR	6.1558
	Sterol 24-c-methyltransferase_ putative (Fragment) Trypanosoma cruzi (strain CL Brener) Tc00.1047053504191.19 4 1	5	1563.72	AEEENKDVSTTANR	5.8941
	Sterol 24-c-methyltransferase_ putative (Fragment) Trypanosoma cruzi (strain CL Brener) Tc00.1047053504191.19 4 1	5	1411.77	SAGAPATLPLNLMR	4.8723
	Sterol 24-c-methyltransferase_ putative (Fragment) Trypanosoma cruzi (strain CL Brener) Tc00.1047053504191.19 4 1	5	2055.92	LAGCNVMGVNNNEYQISR	5.1818
Q4CMB7	Sterol 24-c-methyltransferase_ putative Trypanosoma cruzi (strain CL Brener) Tc00.1047053504191.10 4 1	7	1563.72	AEEENKDVSTTANR	6.4958
	Sterol 24-c-methyltransferase_ putative Trypanosoma cruzi (strain CL Brener) Tc00.1047053504191.10 4 1	7	2038.94	LAGCNVMGVNNNEYQISR	5.8132
	Sterol 24-c-methyltransferase_ putative Trypanosoma cruzi (strain CL Brener) Tc00.1047053504191.10 4 1	7	1329.59	YDPNNEEHRR	6.3156
	Sterol 24-c-methyltransferase_ putative Trypanosoma cruzi (strain CL Brener) Tc00.1047053504191.10 4 1	7	1411.77	SAGAPATLPLNLMR	5.8244
	Sterol 24-c-methyltransferase_ putative Trypanosoma cruzi (strain CL Brener) Tc00.1047053504191.10 4 1	7	1058.55	GAEILEEAAR	5.1361
	Sterol 24-c-methyltransferase_ putative Trypanosoma cruzi (strain CL Brener) Tc00.1047053504191.10 4 1	7	1365.67	CSPLGRWFTNK	5.8561
	Sterol 24-c-methyltransferase_ putative Trypanosoma cruzi (strain CL Brener) Tc00.1047053504191.10 4 1	7	1785.95	MSAGAPATLPLNLMRSR	5.5125
Q4CMB7	Sterol 24-c-methyltransferase_ putative Trypanosoma cruzi (strain CL Brener) Tc00.1047053504191.10 4 1	8	1426.77	VLEFAGLAPSGTHK	6.1282
	Sterol 24-c-methyltransferase_ putative Trypanosoma cruzi (strain CL Brener) Tc00.1047053504191.10 4 1	8	1350.73	YLGESLLESLAR	5.7051
	Sterol 24-c-methyltransferase_ putative Trypanosoma cruzi (strain CL Brener) Tc00.1047053504191.10 4 1	8	2038.94	LAGCNVMGVNNNEYQISR	6.1558
	Sterol 24-c-methyltransferase_ putative Trypanosoma cruzi (strain CL Brener) Tc00.1047053504191.10 4 1	8	2232.14	VIKPGSYFVLYEWCITEK	5.7566
	Sterol 24-c-methyltransferase_ putative Trypanosoma cruzi (strain CL Brener) Tc00.1047053504191.10 4 1	8	1563.72	AEEENKDVSTTANR	5.8941
	Sterol 24-c-methyltransferase_ putative Trypanosoma cruzi (strain CL Brener) Tc00.1047053504191.10 4 1	8	1411.77	SAGAPATLPLNLMR	4.8723
	Sterol 24-c-methyltransferase_ putative Trypanosoma cruzi (strain CL Brener) Tc00.1047053504191.10 4 1	8	1171.59	VKCFSEVFR	5.5981
	Sterol 24-c-methyltransferase_ putative Trypanosoma cruzi (strain CL Brener) Tc00.1047053504191.10 4 1	8	2055.92	LAGCNVMGVNNNEYQISR	5.1818
Q4CMF1	Histone H4 Trypanosoma cruzi (strain CL Brener) Tc00.1047053508739.60 3 1	4	1176.52	DATAYTEYSR	8.5811
	Histone H4 Trypanosoma cruzi (strain CL Brener) Tc00.1047053508739.60 3 1	4	1257.72	TVTAVDVVNALR	8.7282
	Histone H4 Trypanosoma cruzi (strain CL Brener) Tc00.1047053508739.60 3 1	4	1385.81	TVTAVDVVNALRK	6.7968
	Histone H4 Trypanosoma cruzi (strain CL Brener) Tc00.1047053508739.60 3 1	4	1385.81	KTVTAVDVVNALR	7.585
Q4CMF1	Histone H4 Trypanosoma cruzi (strain CL Brener) Tc00.1047053508739.60 3 1	7	1257.72	TVTAVDVVNALR	9.1406
	Histone H4 Trypanosoma cruzi (strain CL Brener) Tc00.1047053508739.60 3 1	7	1385.81	TVTAVDVVNALRK	7.6205
	Histone H4 Trypanosoma cruzi (strain CL Brener) Tc00.1047053508739.60 3 1	7	1168.57	ISGVMYDEVR	8.0964
	Histone H4 Trypanosoma cruzi (strain CL Brener) Tc00.1047053508739.60 3 1	7	757.377	ILYGYE	7.7441
	Histone H4 Trypanosoma cruzi (strain CL Brener) Tc00.1047053508739.60 3 1	7	1385.81	KTVTAVDVVNALR	7.1371
	Histone H4 Trypanosoma cruzi (strain CL Brener) Tc00.1047053508739.60 3 1	7	1565.84	ISGVMYDEVRGVIK	7.7301
	Histone H4 Trypanosoma cruzi (strain CL Brener) Tc00.1047053508739.60 3 1	7	933.552	KFVEGVVR	7.4654
Q4CMJ5	Retrotransposon hot spot (RHS) protein_ putative (Fragment) Trypanosoma cruzi (strain CL Brener) Tc00.1047053506313.10 4 1	16	954.598	VLIGTPGIGK	6.9095
	Retrotransposon hot spot (RHS) protein_ putative (Fragment) Trypanosoma cruzi (strain CL Brener) Tc00.1047053506313.10 4 1	16	1450.72	DYEGKDTVTPVAR	6.933
	Retrotransposon hot spot (RHS) protein_ putative (Fragment) Trypanosoma cruzi (strain CL Brener) Tc00.1047053506313.10 4 1	16	1423.69	LNDFLTMELDGR	6.6112
	Retrotransposon hot spot (RHS) protein_ putative (Fragment) Trypanosoma cruzi (strain CL Brener) Tc00.1047053506313.10 4 1	16	2521.27	QRPEWTMSSSVKDTLLEGSTLR	5.7223
	Retrotransposon hot spot (RHS) protein_ putative (Fragment) Trypanosoma cruzi (strain CL Brener) Tc00.1047053506313.10 4 1	16	1342.77	LNAALTQILTER	5.5937
	Retrotransposon hot spot (RHS) protein_ putative (Fragment) Trypanosoma cruzi (strain CL Brener) Tc00.1047053506313.10 4 1	16	1130.61	NVLQSEALEK	5.9449
	Retrotransposon hot spot (RHS) protein_ putative (Fragment) Trypanosoma cruzi (strain CL Brener) Tc00.1047053506313.10 4 1	16	2106.16	HSLDAALQEASKPTTIAPKK	5.2379
	Retrotransposon hot spot (RHS) protein_ putative (Fragment) Trypanosoma cruzi (strain CL Brener) Tc00.1047053506313.10 4 1	16	1630.81	GADNLLGWSEAAAEVK	5.742
	Retrotransposon hot spot (RHS) protein_ putative (Fragment) Trypanosoma cruzi (strain CL Brener) Tc00.1047053506313.10 4 1	16	1715.96	VLSPHDIFFLVLGMK	5.6282
	Retrotransposon hot spot (RHS) protein_ putative (Fragment) Trypanosoma cruzi (strain CL Brener) Tc00.1047053506313.10 4 1	16	1041.56	GYIIYDVAK	5.439
	Retrotransposon hot spot (RHS) protein_ putative (Fragment) Trypanosoma cruzi (strain CL Brener) Tc00.1047053506313.10 4 1	16	2730.34	EKSAFEDFANAPICEYLGVLTLSR	6.0389
	Retrotransposon hot spot (RHS) protein_ putative (Fragment) Trypanosoma cruzi (strain CL Brener) Tc00.1047053506313.10 4 1	16	1491.72	GLEPDKQAEYWR	4.9778
	Retrotransposon hot spot (RHS) protein_ putative (Fragment) Trypanosoma cruzi (strain CL Brener) Tc00.1047053506313.10 4 1	16	1936.95	GVLNEIQATDAYARMER	5.9006
	Retrotransposon hot spot (RHS) protein_ putative (Fragment) Trypanosoma cruzi (strain CL Brener) Tc00.1047053506313.10 4 1	16	2452.15	IIMNCPDEVDVKAMCTWITR	5.7715
	Retrotransposon hot spot (RHS) protein_ putative (Fragment) Trypanosoma cruzi (strain CL Brener) Tc00.1047053506313.10 4 1	16	1252.64	TDMKLNDFLR	5.803
	Retrotransposon hot spot (RHS) protein_ putative (Fragment) Trypanosoma cruzi (strain CL Brener) Tc00.1047053506313.10 4 1	16	1976.88	WCHVVEVSGGEGTGMEVK	5.716
Q4CMJ5	Retrotransposon hot spot (RHS) protein_ putative (Fragment) Trypanosoma cruzi (strain CL Brener) Tc00.1047053506313.10 4 1	11	1041.56	GYIIYDVAK	7.6055
	Retrotransposon hot spot (RHS) protein_ putative (Fragment) Trypanosoma cruzi (strain CL Brener) Tc00.1047053506313.10 4 1	11	1423.69	LNDFLTMELDGR	5.7201
	Retrotransposon hot spot (RHS) protein_ putative (Fragment) Trypanosoma cruzi (strain CL Brener) Tc00.1047053506313.10 4 1	11	1188.56	HILDADEYGR	5.339
	Retrotransposon hot spot (RHS) protein_ putative (Fragment) Trypanosoma cruzi (strain CL Brener) Tc00.1047053506313.10 4 1	11	1386.69	IEGLYESVYSAR	5.079
	Retrotransposon hot spot (RHS) protein_ putative (Fragment) Trypanosoma cruzi (strain CL Brener) Tc00.1047053506313.10 4 1	11	1520.77	GVLNEIQATDAYAR	5.4403
	Retrotransposon hot spot (RHS) protein_ putative (Fragment) Trypanosoma cruzi (strain CL Brener) Tc00.1047053506313.10 4 1	11	1763.89	DKGVLNEIQATDAYAR	5.5755
	Retrotransposon hot spot (RHS) protein_ putative (Fragment) Trypanosoma cruzi (strain CL Brener) Tc00.1047053506313.10 4 1	11	1677.81	AMCTWITRGLEPDK	5.4484
	Retrotransposon hot spot (RHS) protein_ putative (Fragment) Trypanosoma cruzi (strain CL Brener) Tc00.1047053506313.10 4 1	11	1436.68	QRPEWTMSSSVK	5.2364
	Retrotransposon hot spot (RHS) protein_ putative (Fragment) Trypanosoma cruzi (strain CL Brener) Tc00.1047053506313.10 4 1	11	1453.72	QRPEWTMSSSVK	5.3868
	Retrotransposon hot spot (RHS) protein_ putative (Fragment) Trypanosoma cruzi (strain CL Brener) Tc00.1047053506313.10 4 1	11	1451.69	QRPEWTMSSSVK	5.0313
	Retrotransposon hot spot (RHS) protein_ putative (Fragment) Trypanosoma cruzi (strain CL Brener) Tc00.1047053506313.10 4 1	11	2291.04	WCHVVEVSGGEGTGMEVKEGK	4.94
Q4CMS2	Putative uncharacterized protein Trypanosoma cruzi (strain CL Brener) Tc00.1047053509995.20 4 1	9	1421.77	LVEQGIDPAIPNR	6.357
	Putative uncharacterized protein Trypanosoma cruzi (strain CL Brener) Tc00.1047053509995.20 4 1	9	3748.85	AAMPDLLTYLLQNVDSFSVQQAPFHNGSVMVAER	6.3353
	Putative uncharacterized protein Trypanosoma cruzi (strain CL Brener) Tc00.1047053509995.20 4 1	9	708.338	MADFPK	6.0995
	Putative uncharacterized protein Trypanosoma cruzi (strain CL Brener) Tc00.1047053509995.20 4 1	9	2668.28	HTDGQTALHWCVALGDNYLPMLR	5.9044
	Putative uncharacterized protein Trypanosoma cruzi (strain CL Brener) Tc00.1047053509995.20 4 1	9	1374.74	THLHYAILHNR	6.1147
	Putative uncharacterized protein Trypanosoma cruzi (strain CL Brener) Tc00.1047053509995.20 4 1	9	2559.13	NVEIMLNECDDVSVDDIGEHQK	5.4618
	Putative uncharacterized protein Trypanosoma cruzi (strain CL Brener) Tc00.1047053509995.20 4 1	9	1580.68	ENVTSMMYAMEFK	4.9348
	Putative uncharacterized protein Trypanosoma cruzi (strain CL Brener) Tc00.1047053509995.20 4 1	9	2772.26	GRNVEIMLNECDDVSVDDIGEHQK	5.7206
	Putative uncharacterized protein Trypanosoma cruzi (strain CL Brener) Tc00.1047053509995.20 4 1	9	2669.26	HTDGQTALHWCVALGDNYLPMLR	5.2692
Q4CMT2	Microtubule-associated protein_ putative (Fragment) Trypanosoma cruzi (strain CL Brener) Tc00.1047053507447.19 4 1	6	1798.86	STTQDAYRPVDPSAYK	8.4298
	Microtubule-associated protein_ putative (Fragment) Trypanosoma cruzi (strain CL Brener) Tc00.1047053507447.19 4 1	6	1467.71	ALPQEEQEDVGPR	8.0483
	Microtubule-associated protein_ putative (Fragment) Trypanosoma cruzi (strain CL Brener) Tc00.1047053507447.19 4 1	6	1022.48	HVDPDHFR	7.5655
	Microtubule-associated protein_ putative (Fragment) Trypanosoma cruzi (strain CL Brener) Tc00.1047053507447.19 4 1	6	1954.96	STTQDAYRPVDPSAYKR	5.9579
	Microtubule-associated protein_ putative (Fragment) Trypanosoma cruzi (strain CL Brener) Tc00.1047053507447.19 4 1	6	1468.69	ALPQEEEEDVGPR	8.0367
	Microtubule-associated protein_ putative (Fragment) Trypanosoma cruzi (strain CL Brener) Tc00.1047053507447.19 4 1	6	1453.72	ALPLEEEEDVGPR	5.0521
Q4CMT2	Microtubule-associated protein_ putative (Fragment) Trypanosoma cruzi (strain CL Brener) Tc00.1047053507447.19 4 1	2	1798.86	STTQDAYRPVDPSAYK	6.9442
	Microtubule-associated protein_ putative (Fragment) Trypanosoma cruzi (strain CL Brener) Tc00.1047053507447.19 4 1	2	1954.96	STTQDAYRPVDPSAYKR	4.9337
Q4CMT5	Putative uncharacterized protein Trypanosoma cruzi (strain CL Brener) Tc00.1047053509497.20 4 1	21	1886.87	EKEFETLMSHVDYMK	6.83
	Putative uncharacterized protein Trypanosoma cruzi (strain CL Brener) Tc00.1047053509497.20 4 1	21	818.462	LLDASTAK	7.2029
	Putative uncharacterized protein Trypanosoma cruzi (strain CL Brener) Tc00.1047053509497.20 4 1	21	1158.53	AEFDEEYKK	6.5225
	Putative uncharacterized protein Trypanosoma cruzi (strain CL Brener) Tc00.1047053509497.20 4 1	21	1240.58	EYDALLEEMK	5.341
	Putative uncharacterized protein Trypanosoma cruzi (strain CL Brener) Tc00.1047053509497.20 4 1	21	2004.02	ENALLSGPATTSEWIMRK	6.2997
	Putative uncharacterized protein Trypanosoma cruzi (strain CL Brener) Tc00.1047053509497.20 4 1	21	916.546	SILSLEVR	6.8962
	Putative uncharacterized protein Trypanosoma cruzi (strain CL Brener) Tc00.1047053509497.20 4 1	21	2140.05	QSLVETNKEYDALLEEMK	6.3804
	Putative uncharacterized protein Trypanosoma cruzi (strain CL Brener) Tc00.1047053509497.20 4 1	21	1875.93	ENALLSGPATTSEWIMR	5.7081
	Putative uncharacterized protein Trypanosoma cruzi (strain CL Brener) Tc00.1047053509497.20 4 1	21	1496.77	NLTALHEEQNTVK	5.0818
	Putative uncharacterized protein Trypanosoma cruzi (strain CL Brener) Tc00.1047053509497.20 4 1	21	1417.73	TAELQDSANVITR	5.1475
	Putative uncharacterized protein Trypanosoma cruzi (strain CL Brener) Tc00.1047053509497.20 4 1	21	4981.41	LEAVNLFLQHVFAQVEEEEEPLENIPEDATEVPLQQFEELCR	6.3169
	Putative uncharacterized protein Trypanosoma cruzi (strain CL Brener) Tc00.1047053509497.20 4 1	21	961.514	MVNEVTLR	4.7572
	Putative uncharacterized protein Trypanosoma cruzi (strain CL Brener) Tc00.1047053509497.20 4 1	21	2664.22	MADSNAVTVQEDLCDLQTQLEQR	5.5067
	Putative uncharacterized protein Trypanosoma cruzi (strain CL Brener) Tc00.1047053509497.20 4 1	21	2453.29	ISLESLTQVISLEDEIKHENR	5.4546
	Putative uncharacterized protein Trypanosoma cruzi (strain CL Brener) Tc00.1047053509497.20 4 1	21	2146.2	TFVLQNAIASRATSAQLQVK	5.5026
	Putative uncharacterized protein Trypanosoma cruzi (strain CL Brener) Tc00.1047053509497.20 4 1	21	2437.3	NLTALHEEQNTVKALSALLSER	5.5874
	Putative uncharacterized protein Trypanosoma cruzi (strain CL Brener) Tc00.1047053509497.20 4 1	21	1732.85	QMEDVEKGIENVVSR	5.6414
	Putative uncharacterized protein Trypanosoma cruzi (strain CL Brener) Tc00.1047053509497.20 4 1	21	2575.19	ADSNAVTVQEDLCDLQTQLEQR	7.1595
	Putative uncharacterized protein Trypanosoma cruzi (strain CL Brener) Tc00.1047053509497.20 4 1	21	1498.74	NLTALHEEQNTVK	5.6361
	Putative uncharacterized protein Trypanosoma cruzi (strain CL Brener) Tc00.1047053509497.20 4 1	21	1438.72	ENAMLQSKLAQTS	5.0511
	Putative uncharacterized protein Trypanosoma cruzi (strain CL Brener) Tc00.1047053509497.20 4 1	21	1574.81	RTAELQDSANVITR	5.6063
Q4CMT5	Putative uncharacterized protein Trypanosoma cruzi (strain CL Brener) Tc00.1047053509497.20 4 1	14	1029.59	AKEEQALLK	6.0323
	Putative uncharacterized protein Trypanosoma cruzi (strain CL Brener) Tc00.1047053509497.20 4 1	14	959.552	ALSALLSER	6.5432
	Putative uncharacterized protein Trypanosoma cruzi (strain CL Brener) Tc00.1047053509497.20 4 1	14	942.537	NLELQVAR	6.044
	Putative uncharacterized protein Trypanosoma cruzi (strain CL Brener) Tc00.1047053509497.20 4 1	14	916.546	SILSLEVR	6.0643
	Putative uncharacterized protein Trypanosoma cruzi (strain CL Brener) Tc00.1047053509497.20 4 1	14	1496.77	NLTALHEEQNTVK	5.4367
	Putative uncharacterized protein Trypanosoma cruzi (strain CL Brener) Tc00.1047053509497.20 4 1	14	2140.05	QSLVETNKEYDALLEEMK	5.5761
	Putative uncharacterized protein Trypanosoma cruzi (strain CL Brener) Tc00.1047053509497.20 4 1	14	1089.61	MVNEVTLRK	5.4969
	Putative uncharacterized protein Trypanosoma cruzi (strain CL Brener) Tc00.1047053509497.20 4 1	14	1219.68	TFVLQNAIASR	5.3685
	Putative uncharacterized protein Trypanosoma cruzi (strain CL Brener) Tc00.1047053509497.20 4 1	14	1573.83	RTAELQDSANVITR	5.4313
	Putative uncharacterized protein Trypanosoma cruzi (strain CL Brener) Tc00.1047053509497.20 4 1	14	1384.77	SQARNLELQVAR	5.5572
	Putative uncharacterized protein Trypanosoma cruzi (strain CL Brener) Tc00.1047053509497.20 4 1	14	2141.03	QSLVETNKEYDALLEEMK	4.957
	Putative uncharacterized protein Trypanosoma cruzi (strain CL Brener) Tc00.1047053509497.20 4 1	14	1625.85	KNLTALHEEQNTVK	4.7368
	Putative uncharacterized protein Trypanosoma cruzi (strain CL Brener) Tc00.1047053509497.20 4 1	14	1220.66	TFVLQNAIASR	4.9235
	Putative uncharacterized protein Trypanosoma cruzi (strain CL Brener) Tc00.1047053509497.20 4 1	14	1292.66	LSRENAMLQSK	5.2352
Q4CMV9	Calpain-like cysteine peptidase_ putative (Fragment) Trypanosoma cruzi (strain CL Brener) Tc00.1047053504107.10 4 1	9	1563.83	SPTGHWWPLLLEK	7.2205
	Calpain-like cysteine peptidase_ putative (Fragment) Trypanosoma cruzi (strain CL Brener) Tc00.1047053504107.10 4 1	9	3785.8	FYTGYENLEGCTLQETYHDLTGNPVLNIPIDAK	6.5127
	Calpain-like cysteine peptidase_ putative (Fragment) Trypanosoma cruzi (strain CL Brener) Tc00.1047053504107.10 4 1	9	1265.75	SLFLPLSTFLK	6.292
	Calpain-like cysteine peptidase_ putative (Fragment) Trypanosoma cruzi (strain CL Brener) Tc00.1047053504107.10 4 1	9	1929.97	AAGADVTEGHYWLDLALK	6.0534
	Calpain-like cysteine peptidase_ putative (Fragment) Trypanosoma cruzi (strain CL Brener) Tc00.1047053504107.10 4 1	9	4788.34	IAELYSDGISQPLLPAEFSREQFGQGNHYECFMLTALSTLVR	5.4768
	Calpain-like cysteine peptidase_ putative (Fragment) Trypanosoma cruzi (strain CL Brener) Tc00.1047053504107.10 4 1	9	1366.69	SGRYALSVTCPR	6.3711
	Calpain-like cysteine peptidase_ putative (Fragment) Trypanosoma cruzi (strain CL Brener) Tc00.1047053504107.10 4 1	9	4007.92	EQFGQGNHYECFMLTALSTLVRFPSVIQNCFVSK	6.6584
	Calpain-like cysteine peptidase_ putative (Fragment) Trypanosoma cruzi (strain CL Brener) Tc00.1047053504107.10 4 1	9	2575.21	KLSVPEMDWDHPAEGHVELEQK	5.7378
	Calpain-like cysteine peptidase_ putative (Fragment) Trypanosoma cruzi (strain CL Brener) Tc00.1047053504107.10 4 1	9	4631.25	FTSPDEQLQYLQCGVVMVQNTSANAIPTHIVTGNNHKPIYK	5.2405
Q4CN47	Putative uncharacterized protein Trypanosoma cruzi (strain CL Brener) Tc00.1047053511639.20 4 1	9	1032.55	VEHMYLIK	6.9365
	Putative uncharacterized protein Trypanosoma cruzi (strain CL Brener) Tc00.1047053511639.20 4 1	9	1355.63	HYTEEEHAIAR	7.3573
	Putative uncharacterized protein Trypanosoma cruzi (strain CL Brener) Tc00.1047053511639.20 4 1	9	1951.01	LGVSFFEAWNASRPLEK	6.023
	Putative uncharacterized protein Trypanosoma cruzi (strain CL Brener) Tc00.1047053511639.20 4 1	9	1131.53	FMFGELMTR	6.1366
	Putative uncharacterized protein Trypanosoma cruzi (strain CL Brener) Tc00.1047053511639.20 4 1	9	993.562	TIFSIDVAK	5.1866
	Putative uncharacterized protein Trypanosoma cruzi (strain CL Brener) Tc00.1047053511639.20 4 1	9	1596.81	IKHYTEEEHAIAR	6.7559
	Putative uncharacterized protein Trypanosoma cruzi (strain CL Brener) Tc00.1047053511639.20 4 1	9	2340.03	NEIMDEAFEGEERLVSNDDK	5.1075
	Putative uncharacterized protein Trypanosoma cruzi (strain CL Brener) Tc00.1047053511639.20 4 1	9	1188.66	RVEHMYLIK	5.9571
	Putative uncharacterized protein Trypanosoma cruzi (strain CL Brener) Tc00.1047053511639.20 4 1	9	2291.11	MVLGFNDRLEAPNSINESQR	5.6831
Q4CN66	Putative uncharacterized protein Trypanosoma cruzi (strain CL Brener) Tc00.1047053506125.20 4 1	11	2390.21	IPQTADKELDENGVYLENITK	6.9442
	Putative uncharacterized protein Trypanosoma cruzi (strain CL Brener) Tc00.1047053506125.20 4 1	11	2120	SIAETLNTYQMLMNSFEK	6.8821
	Putative uncharacterized protein Trypanosoma cruzi (strain CL Brener) Tc00.1047053506125.20 4 1	11	1503.75	DGPTLSGLQMDITR	6.893
	Putative uncharacterized protein Trypanosoma cruzi (strain CL Brener) Tc00.1047053506125.20 4 1	11	1360.63	QEFVTAMEMFK	6.1168
	Putative uncharacterized protein Trypanosoma cruzi (strain CL Brener) Tc00.1047053506125.20 4 1	11	2927.4	HLGQVMEAYVSGEHSISSANGSPLNQSK	5.1863
	Putative uncharacterized protein Trypanosoma cruzi (strain CL Brener) Tc00.1047053506125.20 4 1	11	1488.72	KQEFVTAMEMFK	6.3971
	Putative uncharacterized protein Trypanosoma cruzi (strain CL Brener) Tc00.1047053506125.20 4 1	11	3349.55	NSDSTVEQLAHENQGKNPLSLEEQYYQVE	5.8997
	Putative uncharacterized protein Trypanosoma cruzi (strain CL Brener) Tc00.1047053506125.20 4 1	11	3553.7	SIAETLNTYQMLMNSFEKVAQCFVEIAGGSSK	6.2166
	Putative uncharacterized protein Trypanosoma cruzi (strain CL Brener) Tc00.1047053506125.20 4 1	11	1388.72	EGLPPLMAERNK	6.2083
	Putative uncharacterized protein Trypanosoma cruzi (strain CL Brener) Tc00.1047053506125.20 4 1	11	2486.21	VAQCFVEIAGGSSKNMVGLADGFK	5.8381
	Putative uncharacterized protein Trypanosoma cruzi (strain CL Brener) Tc00.1047053506125.20 4 1	11	1489.71	KQEFVTAMEMFK	5.5925
Q4CN79	Retrotransposon hot spot (RHS) protein_ putative (Fragment) Trypanosoma cruzi (strain CL Brener) Tc00.1047053504863.10 4 1	11	954.598	VLIGTPGIGK	6.9095
	Retrotransposon hot spot (RHS) protein_ putative (Fragment) Trypanosoma cruzi (strain CL Brener) Tc00.1047053504863.10 4 1	11	1423.69	LNDFLTMELDGR	6.6112
	Retrotransposon hot spot (RHS) protein_ putative (Fragment) Trypanosoma cruzi (strain CL Brener) Tc00.1047053504863.10 4 1	11	1555.75	LAAYFNGWEELSR	5.3769
	Retrotransposon hot spot (RHS) protein_ putative (Fragment) Trypanosoma cruzi (strain CL Brener) Tc00.1047053504863.10 4 1	11	1342.77	LNAALTQILTER	5.5937
	Retrotransposon hot spot (RHS) protein_ putative (Fragment) Trypanosoma cruzi (strain CL Brener) Tc00.1047053504863.10 4 1	11	3089.69	IFMHGEFVIELAKELKELPPPSPSKPR	5.1911
	Retrotransposon hot spot (RHS) protein_ putative (Fragment) Trypanosoma cruzi (strain CL Brener) Tc00.1047053504863.10 4 1	11	1041.56	GYIIYDVAK	5.439
	Retrotransposon hot spot (RHS) protein_ putative (Fragment) Trypanosoma cruzi (strain CL Brener) Tc00.1047053504863.10 4 1	11	1441.72	EFFKNPNNYIR	6.2179
	Retrotransposon hot spot (RHS) protein_ putative (Fragment) Trypanosoma cruzi (strain CL Brener) Tc00.1047053504863.10 4 1	11	1838.91	EIQISDAYARMEGTVR	5.4895
	Retrotransposon hot spot (RHS) protein_ putative (Fragment) Trypanosoma cruzi (strain CL Brener) Tc00.1047053504863.10 4 1	11	2226.14	HSLDAALQEASKPTTTIAPMK	5.222
	Retrotransposon hot spot (RHS) protein_ putative (Fragment) Trypanosoma cruzi (strain CL Brener) Tc00.1047053504863.10 4 1	11	1707.86	GVYNLLGWSEAAAEVK	5.3692
	Retrotransposon hot spot (RHS) protein_ putative (Fragment) Trypanosoma cruzi (strain CL Brener) Tc00.1047053504863.10 4 1	11	1166.57	EIQISDAYAR	4.6606
Q4CN79	Retrotransposon hot spot (RHS) protein_ putative (Fragment) Trypanosoma cruzi (strain CL Brener) Tc00.1047053504863.10 4 1	8	1041.56	GYIIYDVAK	7.6055
	Retrotransposon hot spot (RHS) protein_ putative (Fragment) Trypanosoma cruzi (strain CL Brener) Tc00.1047053504863.10 4 1	8	1547.7	CGPVNTVNLSDDEK	6.2866
	Retrotransposon hot spot (RHS) protein_ putative (Fragment) Trypanosoma cruzi (strain CL Brener) Tc00.1047053504863.10 4 1	8	1839.9	VHEYQFALTTDFVNR	6.3735
	Retrotransposon hot spot (RHS) protein_ putative (Fragment) Trypanosoma cruzi (strain CL Brener) Tc00.1047053504863.10 4 1	8	897.378	AMCAWMK	6.5395
	Retrotransposon hot spot (RHS) protein_ putative (Fragment) Trypanosoma cruzi (strain CL Brener) Tc00.1047053504863.10 4 1	8	1423.69	LNDFLTMELDGR	5.7201
	Retrotransposon hot spot (RHS) protein_ putative (Fragment) Trypanosoma cruzi (strain CL Brener) Tc00.1047053504863.10 4 1	8	1477.8	ALKEIQISDAYAR	5.6876
	Retrotransposon hot spot (RHS) protein_ putative (Fragment) Trypanosoma cruzi (strain CL Brener) Tc00.1047053504863.10 4 1	8	1525.85	GVLVSHALEQFGLR	5.2114
	Retrotransposon hot spot (RHS) protein_ putative (Fragment) Trypanosoma cruzi (strain CL Brener) Tc00.1047053504863.10 4 1	8	935.506	IGFRTADR	5.4554
Q4CNA4	Mitochondrial processing peptidase_ beta subunit_ putative (Fragment) Trypanosoma cruzi (strain CL Brener) Tc00.1047053508301.20 4 1	11	2062.95	TFSSLDHSTPTNTHFNEK	8.8179
	Mitochondrial processing peptidase_ beta subunit_ putative (Fragment) Trypanosoma cruzi (strain CL Brener) Tc00.1047053508301.20 4 1	11	2424.18	IDDVTPTNVQEVLQHYFYSR	8.5149
	Mitochondrial processing peptidase_ beta subunit_ putative (Fragment) Trypanosoma cruzi (strain CL Brener) Tc00.1047053508301.20 4 1	11	1608.87	VVVVGSGAVDHTALER	8.7233
[truncated: 12,103 more rows]
