# Supplementary material for: Unveiling the Trypanosoma cruzi Nuclear Proteome
Source: PLoS One. 2015 Sep 18;10(9):e0138667. doi: 10.1371/journal.pone.0138667 (PMC4575177; doi:10.1371/journal.pone.0138667)
Supplement: S3 Table — (XLSX) [file pone.0138667.s004.xlsx]

## Sheet: Plan1
S3 Table. Proteins of nuclear proteome not found in the large scale T. cruzi proteome analysis.*
Protein entry	Gene	Protein Description
Q4DWU3	Tc0010470535084099	26S proteasome regulatory non ATPase subunit putative Fragment Trypanosoma cruzi strain CL Brene
Q4E0N6	Tc001047053506297330	40S ribosomal protein S15a putative Trypanosoma cruzi strain CL Brener
Q4CXX2	Tc00104705350804130	40S ribosomal protein S15a putative Trypanosoma cruzi strain CL Brener
Q4CP93	Tc00104705350938120	40S ribosomal protein S15a putative Trypanosoma cruzi strain CL Brener
Q4CPY1	Tc00104705351026720	60S acidic ribosomal protein P2 putative Trypanosoma cruzi strain CL Brener
Q4DWU6	Tc001047053510643140	60S acidic ribosomal protein P2 putative Trypanosoma cruzi strain CL Brener
Q4D991	Tc00104705351082370	60S acidic ribosomal protein putative Trypanosoma cruzi strain CL Brener
Q4DHZ9	Tc001047053511071171	60S ribosomal protein L12 putative Trypanosoma cruzi strain CL Brener
Q4DN72	Tc0010470535112332041	60S ribosomal protein L34 putative Trypanosoma cruzi strain CL Brener
Q4CWA4	Tc00104705350724139	ABC transporter putative Fragment Trypanosoma cruzi strain CL Brener
Q4DAY6	Tc00104705350657910	ABC transporter putative Trypanosoma cruzi strain CL Brener
Q4DD76	Tc00104705350974770	Actin like protein putative Trypanosoma cruzi strain CL Brener
Q4DAV2	Tc001047053504069120	Amino acid transporter putative Trypanosoma cruzi strain CL Brener
Q4DCW3	Tc001047053504229110	Amino acid transporter putative Trypanosoma cruzi strain CL Brener
Q4CQI1	Tc00104705351110741	ATP dependent Clp protease subunit heat shock protein 100 HSP100 putative Fragment Trypanosoma
Q4CUR6	Tc00104705351157110	ATP dependent DEAD H RNA helicase putative Fragment Trypanosoma cruzi strain CL Brener
Q4D4P7	Tc00104705350622970	ATP dependent DEAD H RNA helicase putative Trypanosoma cruzi strain CL Brener
Q4D8X3	Tc00104705350658740	ATP dependent DEAD H RNA helicase putative Trypanosoma cruzi strain CL Brener
Q4E5H7	Tc001047053511277170	ATP dependent zinc metallopeptidase putative Trypanosoma cruzi strain CL Brener
Q4CNR6	Tc00104705351039510	ATP synthase alpha chain mitochondrial putative Fragment Trypanosoma cruzi strain CL Brener
Q4CRB6	Tc00104705351190110	Basal body component putative Fragment Trypanosoma cruzi strain CL Brener
Q4DI03	Tc001047053511071130	Basal body component putative Trypanosoma cruzi strain CL Brener
Q4D1Q2	Tc00104705350939130	Calcium binding protein putative Trypanosoma cruzi strain CL Brener
Q4CVY2	Tc0010470535117299	Calmodulin putative Fragment Trypanosoma cruzi strain CL Brener
Q4CLF8	Tc00104705348431110	Calpain like cysteine peptidase putative Fragment Trypanosoma cruzi strain CL Brener
Q4CS86	Tc00104705351144120	Calpain like cysteine peptidase putative Fragment Trypanosoma cruzi strain CL Brener
Q4CMV9	Tc00104705350410710	Calpain like cysteine peptidase putative Fragment Trypanosoma cruzi strain CL Brener
Q4CZ45	Tc00104705350398720	Calpain like cysteine peptidase putative Trypanosoma cruzi strain CL Brener
Q4DQN5	Tc001047053506563210	Calpain like cysteine peptidase putative Trypanosoma cruzi strain CL Brener
Q4E0D7	Tc001047053508999200	Calpain like cysteine peptidase putative Trypanosoma cruzi strain CL Brener
Q4CV42	Tc00104705350900140	Calpain like cysteine peptidase putative Trypanosoma cruzi strain CL Brener
Q4D5S6	Tc001047053511711100	Calpain like cysteine peptidase putative Trypanosoma cruzi strain CL Brener
Q4CQ08	Tc0010470535035415	CAMP specific phosphodiesterase putative Trypanosoma cruzi strain CL Brener
Q4E591	Tc001047053506559380	Centrin putative Trypanosoma cruzi strain CL Brener
Q4E496	Tc001047053510187551	Chaperonin HSP60 mitochondrial putative Fragment Trypanosoma cruzi strain CL Brener
Q4CVU1	Tc00104705350685120	Choline dehydrogenase putative Trypanosoma cruzi strain CL Brener
Q4CRL8	Tc00104705351114120	Choline dehydrogenase putative Trypanosoma cruzi strain CL Brener
Q4DF36	Tc001047053508177129	Cystathionine beta synthase putative Trypanosoma cruzi strain CL Brener
Q4DG20	Tc001047053508241149	Cysteine synthase Fragment Trypanosoma cruzi strain CL Brener
Q4CSY1	Tc001047053511389110	Cytochrome c oxidase VIII COX VIII putative Trypanosoma cruzi strain CL Brener
Q4D4Y0	Tc00104705350985940	Cytosolic leucyl aminopeptidase putative Trypanosoma cruzi strain CL Brener
Q4DEX4	Tc00104705351051560	Cytosolic leucyl aminopeptidase putative Trypanosoma cruzi strain CL Brener
Q4E4D5	Tc001047053510187160	Developmentally regulated GTP binding protein putative Trypanosoma cruzi strain CL Brener
Q4DJK2	Tc001047053506339100	Dispersed gene family protein 1 DGF 1 putative Trypanosoma cruzi strain CL Brener
Q4CPW0	Tc00104705350367139	Dynamin putative Fragment Trypanosoma cruzi strain CL Brener
Q4E689	Tc00104705350815320	Dynamin putative Trypanosoma cruzi strain CL Brener
Q4DTQ6	Tc001047053509695130	Dynein arm light chain putative Trypanosoma cruzi strain CL Brener
Q4DLN1	Tc001047053509967170	Dynein arm light chain putative Trypanosoma cruzi strain CL Brener
Q4DG38	Tc00104705351076173	Dynein associated protein putative Trypanosoma cruzi strain CL Brener
Q4D3Z5	Tc00104705351186590	Dynein heavy chain putative Fragment Trypanosoma cruzi strain CL Brener
Q4D126	Tc00104705351043710	Dynein heavy chain putative Trypanosoma cruzi strain CL Brener
Q4DWH2	Tc001047053511725180	Dynein putative Trypanosoma cruzi strain CL Brener
Q4CRF8	Tc0010470535113695	Elongation factor 1 alpha EF 1 alpha putative Fragment Trypanosoma cruzi strain CL Brener
Q4CRF7	Tc0010470535113691031	Elongation factor 1 alpha Trypanosoma cruzi strain CL Brener
Q4DP89	Tc001047053506127110	Eukaryotic peptide chain release factor subunit 1 putative Trypanosoma cruzi strain CL Brener
Q4CSE1	Tc00104705350411910	Eukaryotic translation initiation factor 5 putative Trypanosoma cruzi strain CL Brener
Q4CTW9	Tc00104705350789156	Flagellar calcium binding protein putative Fragment Trypanosoma cruzi strain CL Brener
Q4CS04	Tc00104705350674930	Flagellar calcium binding protein putative Fragment Trypanosoma cruzi strain CL Brener
Q4DRI4	Tc001047053507491162	Flagellar calcium binding protein putative Fragment Trypanosoma cruzi strain CL Brener
Q4DRI5	Tc001047053507491151	Flagellar calcium binding protein putative Trypanosoma cruzi strain CL Brener
Q4CUF2	Tc00104705350957330	Flagellar protofilament ribbon protein putative Trypanosoma cruzi strain CL Brener
Q4CV35	Tc00104705350368930	Flagellar protofilament ribbon protein putative Trypanosoma cruzi strain CL Brener
Q4DW99	Tc00104705350698970	Flagellar radial spoke protein like putative Trypanosoma cruzi strain CL Brener
Q4DHQ3	Tc001047053510149120	Flagellar radial spoke protein like putative Trypanosoma cruzi strain CL Brener
Q4CSV9	Tc00104705350837310	Glutamine dependent carbamoyl phosphate synthase putative Fragment Trypanosoma cruzi strain CL B
Q4DBC3	Tc00104705350705980	Glutamine dependent carbamoyl phosphate synthetase putative Fragment Trypanosoma cruzi strain CL
Q4DG35	Tc00104705350824110	Glycerol 3 phosphate dehydrogenase putative Fragment Trypanosoma cruzi strain CL Brener
Q4DUQ2	Tc001047053504149110	GTP binding protein putative Trypanosoma cruzi strain CL Brener
Q4CU95	Tc00104705351043961	Heat shock 70 kDa protein putative Fragment Trypanosoma cruzi strain CL Brener
Q4CK86	Tc00104705341806910	Heat shock protein 70 HSP70 putative Fragment Trypanosoma cruzi strain CL Brener
Q4D4G9	Tc00104705350844320	Heat shock protein like protein putative Trypanosoma cruzi strain CL Brener
Q4DTD8	Tc00104705350915780	Heat shock protein like protein putative Trypanosoma cruzi strain CL Brener
Q4CYH9	Tc00104705350832111	Histone H2A Fragment Trypanosoma cruzi strain CL Brener
Q4CYH8	Tc00104705350832121	Histone H2A Trypanosoma cruzi strain CL Brener
Q4DYB1	Tc001047053511817151	Histone H2A Trypanosoma cruzi strain CL Brener
Q4CXR1	Tc0010470535079435	Histone H4 Fragment Trypanosoma cruzi strain CL Brener
Q4DRC3	Tc00104705350969380	Hypoxanthine guanine phosphoribosyltransferase putative Trypanosoma cruzi strain CL Brener
Q4DGA2	Tc00104705350645740	Hypoxanthine guanine phosphoribosyltransferase putative Trypanosoma cruzi strain CL Brener
Q4CQ93	Tc0010470535113519	Inosine 5 monophosphate dehydrogenase putative Fragment Trypanosoma cruzi strain CL Brener
Q4CUG6	Tc00104705350721140	Inosine 5 monophosphate dehydrogenase Trypanosoma cruzi strain CL Brener
Q4DYL4	Tc00104705350621140	Intraflagellar transport protein component putative Trypanosoma cruzi strain CL Brener
Q4DCC4	Tc00104705350889580	Intraflagellar transport protein component putative Trypanosoma cruzi strain CL Brener
Q4CWN9	Tc00104705351125331	Kinesin like protein putative Fragment Trypanosoma cruzi strain CL Brener
Q4D3A5	Tc00104705350841384	Kinetoplastid membrane protein KMP 11 Fragment Trypanosoma cruzi strain CL Brener
Q4CU35	Tc00104705351157310	Leucine rich repeat protein putative Fragment Trypanosoma cruzi strain CL Brener
Q4CLM9	Tc00104705342218920	Leucine rich repeat protein putative Trypanosoma cruzi strain CL Brener
Q4D4Q1	Tc00104705350622940	Leucine rich repeat protein putative Trypanosoma cruzi strain CL Brener
Q4DGA5	Tc00104705350645710	Methionine aminopeptidase Trypanosoma cruzi strain CL Brener
Q4DRC6	Tc00104705350969350	Methionine aminopeptidase Trypanosoma cruzi strain CL Brener
Q4CRD8	Tc00104705342162150	Mucin associated surface protein MASP putative Fragment Trypanosoma cruzi strain CL Brener
Q4D9A1	Tc00104705351069780	Mucin associated surface protein MASP putative Trypanosoma cruzi strain CL Brener
Q4E3X9	Tc00104705351062910	Mucin associated surface protein MASP putative Trypanosoma cruzi strain CL Brener
Q4CSJ9	Tc00104705350387530	Mucin associated surface protein MASP putative Trypanosoma cruzi strain CL Brener
Q4DDU8	Tc00104705350594980	Mucin associated surface protein MASP putative Trypanosoma cruzi strain CL Brener
Q4CNZ7	Tc00104705346395510	Mucin TcMUCII putative Trypanosoma cruzi strain CL Brener
Q4DR13	Tc001047053507953180	Mucin TcMUCII putative Trypanosoma cruzi strain CL Brener
Q4DAF4	Tc001047053508125130	Mucin TcMUCII putative Trypanosoma cruzi strain CL Brener
Q4DGH1	Tc00104705350949380	Mucin TcMUCII putative Trypanosoma cruzi strain CL Brener
Q4E2F4	Tc001047053509525350	Mucin TcMUCII putative Trypanosoma cruzi strain CL Brener
Q4CVG1	Tc00104705350986930	Mucin TcMUCII putative Trypanosoma cruzi strain CL Brener
Q4D496	Tc00104705351020710	Mucin TcMUCII putative Trypanosoma cruzi strain CL Brener
Q4CNB2	Tc0010470535064399	Myosin heavy chain putative Fragment Trypanosoma cruzi strain CL Brener
Q4D1D3	Tc00104705350649120	Myosin heavy chain putative Fragment Trypanosoma cruzi strain CL Brener
Q4DEP6	Tc0010470535108194	NADH cytochrome b5 reductase putative Fragment Trypanosoma cruzi strain CL Brener
Q4DA56	Tc00104705350701920	Nitrate reductase putative Trypanosoma cruzi strain CL Brener
Q4DSA7	Tc00104705350703129	Nucleosome assembly protein putative Trypanosoma cruzi strain CL Brener
Q4D5X8	Tc00104705350796379	Nucleosome assembly protein putative Trypanosoma cruzi strain CL Brener
Q4DUF7	Tc001047053508837120	Prohibitin putative Trypanosoma cruzi strain CL Brener
Q4D8I7	Tc00104705351138350	Prohibitin putative Trypanosoma cruzi strain CL Brener
Q4E4G8	Tc001047053506885350	Proteasome subunit alpha type Trypanosoma cruzi strain CL Brener
Q4DWX8	Tc00104705351072970	Proteasome subunit alpha type Trypanosoma cruzi strain CL Brener
Q4E3W7	Tc001047053510629420	Protein phosphatase 1 regulatory subunit putative Trypanosoma cruzi strain CL Brener
Q4DCD6	Tc00104705350786760	Protein phosphatase 1 regulatory subunit putative Trypanosoma cruzi strain CL Brener
Q4CTD5	Tc00104705351163540	Protein tyrosine phosphatase putative Trypanosoma cruzi strain CL Brener
Q4CKK5	Tc00104705340407310	Putative uncharacterized protein Fragment Trypanosoma cruzi strain CL Brener
Q4CKU2	Tc00104705344397110	Putative uncharacterized protein Fragment Trypanosoma cruzi strain CL Brener
Q4CKT9	Tc0010470534522834	Putative uncharacterized protein Fragment Trypanosoma cruzi strain CL Brener
Q4CLS1	Tc00104705345824110	Putative uncharacterized protein Fragment Trypanosoma cruzi strain CL Brener
Q4CUE0	Tc0010470535034134	Putative uncharacterized protein Fragment Trypanosoma cruzi strain CL Brener
Q4CT56	Tc0010470535040193	Putative uncharacterized protein Fragment Trypanosoma cruzi strain CL Brener
Q4CP22	Tc0010470535042275	Putative uncharacterized protein Fragment Trypanosoma cruzi strain CL Brener
Q4CXV9	Tc00104705350470320	Putative uncharacterized protein Fragment Trypanosoma cruzi strain CL Brener
Q4CPD3	Tc0010470535048179	Putative uncharacterized protein Fragment Trypanosoma cruzi strain CL Brener
Q4DNF1	Tc00104705350482721	Putative uncharacterized protein Fragment Trypanosoma cruzi strain CL Brener
Q4DG71	Tc001047053506201170	Putative uncharacterized protein Fragment Trypanosoma cruzi strain CL Brener
Q4D6C5	Tc00104705350667369	Putative uncharacterized protein Fragment Trypanosoma cruzi strain CL Brener
Q4CP88	Tc00104705350692730	Putative uncharacterized protein Fragment Trypanosoma cruzi strain CL Brener
Q4DX97	Tc00104705350694510	Putative uncharacterized protein Fragment Trypanosoma cruzi strain CL Brener
Q4CTM9	Tc00104705350813740	Putative uncharacterized protein Fragment Trypanosoma cruzi strain CL Brener
Q4CUJ0	Tc0010470535082635	Putative uncharacterized protein Fragment Trypanosoma cruzi strain CL Brener
Q4CLQ7	Tc0010470535091079	Putative uncharacterized protein Fragment Trypanosoma cruzi strain CL Brener
Q4CMR1	Tc0010470535095779	Putative uncharacterized protein Fragment Trypanosoma cruzi strain CL Brener
Q4CL51	Tc0010470535096359	Putative uncharacterized protein Fragment Trypanosoma cruzi strain CL Brener
Q4CW26	Tc00104705351061340	Putative uncharacterized protein Fragment Trypanosoma cruzi strain CL Brener
Q4CS67	Tc00104705351170710	Putative uncharacterized protein Fragment Trypanosoma cruzi strain CL Brener
Q4CPU7	Tc00104705342778920	Putative uncharacterized protein Trypanosoma cruzi strain CL Brener
Q4CKD9	Tc00104705348362310	Putative uncharacterized protein Trypanosoma cruzi strain CL Brener
Q4CR70	Tc00104705350355714	Putative uncharacterized protein Trypanosoma cruzi strain CL Brener
Q4DDG7	Tc00104705350357920	Putative uncharacterized protein Trypanosoma cruzi strain CL Brener
Q4DR74	Tc00104705350403380	Putative uncharacterized protein Trypanosoma cruzi strain CL Brener
Q4DSE6	Tc00104705350405790	Putative uncharacterized protein Trypanosoma cruzi strain CL Brener
Q4E2R3	Tc001047053504153200	Putative uncharacterized protein Trypanosoma cruzi strain CL Brener
Q4E2Q0	Tc001047053504153330	Putative uncharacterized protein Trypanosoma cruzi strain CL Brener
Q4D1M3	Tc00104705350421530	Putative uncharacterized protein Trypanosoma cruzi strain CL Brener
Q4DQI2	Tc00104705350580760	Putative uncharacterized protein Trypanosoma cruzi strain CL Brener
Q4DXK7	Tc00104705350619519041	Putative uncharacterized protein Trypanosoma cruzi strain CL Brener
Q4D8M9	Tc00104705350622170	Putative uncharacterized protein Trypanosoma cruzi strain CL Brener
Q4DVZ8	Tc00104705350628940	Putative uncharacterized protein Trypanosoma cruzi strain CL Brener
Q4DEQ1	Tc001047053506295150	Putative uncharacterized protein Trypanosoma cruzi strain CL Brener
Q4E0P7	Tc001047053506297220	Putative uncharacterized protein Trypanosoma cruzi strain CL Brener
Q4CVC6	Tc00104705350631710	Putative uncharacterized protein Trypanosoma cruzi strain CL Brener
Q4D4H2	Tc00104705350639980	Putative uncharacterized protein Trypanosoma cruzi strain CL Brener
Q4DCV5	Tc00104705350640780	Putative uncharacterized protein Trypanosoma cruzi strain CL Brener
Q4DRE2	Tc00104705350650350	Putative uncharacterized protein Trypanosoma cruzi strain CL Brener
Q4DPJ3	Tc00104705350651340	Putative uncharacterized protein Trypanosoma cruzi strain CL Brener
Q4D7U7	Tc00104705350659130	Putative uncharacterized protein Trypanosoma cruzi strain CL Brener
Q4DUX7	Tc00104705350660540	Putative uncharacterized protein Trypanosoma cruzi strain CL Brener
Q4E1S4	Tc001047053506855200	Putative uncharacterized protein Trypanosoma cruzi strain CL Brener
Q4D345	Tc00104705350688720	Putative uncharacterized protein Trypanosoma cruzi strain CL Brener
Q4DA30	Tc00104705350694710	Putative uncharacterized protein Trypanosoma cruzi strain CL Brener
Q4DW86	Tc001047053506989220	Putative uncharacterized protein Trypanosoma cruzi strain CL Brener
Q4DF25	Tc00104705350700134	Putative uncharacterized protein Trypanosoma cruzi strain CL Brener
Q4DTJ0	Tc001047053507053150	Putative uncharacterized protein Trypanosoma cruzi strain CL Brener
Q4DGV5	Tc00104705350709110	Putative uncharacterized protein Trypanosoma cruzi strain CL Brener
Q4D157	Tc00104705350720930	Putative uncharacterized protein Trypanosoma cruzi strain CL Brener
Q4D3V3	Tc00104705350722170	Putative uncharacterized protein Trypanosoma cruzi strain CL Brener
Q4DJG8	Tc00104705350725790	Putative uncharacterized protein Trypanosoma cruzi strain CL Brener
Q4D3H6	Tc00104705350751140	Putative uncharacterized protein Trypanosoma cruzi strain CL Brener
Q4DF52	Tc001047053507623120	Putative uncharacterized protein Trypanosoma cruzi strain CL Brener
Q4DPL8	Tc00104705350780160	Putative uncharacterized protein Trypanosoma cruzi strain CL Brener
Q4CY32	Tc00104705350780720	Putative uncharacterized protein Trypanosoma cruzi strain CL Brener
Q4DSS6	Tc00104705350780960	Putative uncharacterized protein Trypanosoma cruzi strain CL Brener
Q4DJE4	Tc001047053507991130	Putative uncharacterized protein Trypanosoma cruzi strain CL Brener
Q4DIN6	Tc001047053508045100	Putative uncharacterized protein Trypanosoma cruzi strain CL Brener
Q4D840	Tc00104705350808180	Putative uncharacterized protein Trypanosoma cruzi strain CL Brener
Q4DW53	Tc001047053508231210	Putative uncharacterized protein Trypanosoma cruzi strain CL Brener
Q4E0W6	Tc001047053508277320	Putative uncharacterized protein Trypanosoma cruzi strain CL Brener
Q4DFM2	Tc00104705350832320	Putative uncharacterized protein Trypanosoma cruzi strain CL Brener
Q4D3V9	Tc00104705350837580	Putative uncharacterized protein Trypanosoma cruzi strain CL Brener
Q4DQ85	Tc001047053508387140	Putative uncharacterized protein Trypanosoma cruzi strain CL Brener
Q4D4G8	Tc00104705350844330	Putative uncharacterized protein Trypanosoma cruzi strain CL Brener
Q4D4I8	Tc00104705351171590	Putative uncharacterized protein Trypanosoma cruzi strain CL Brener
Q4E4S4	Tc001047053508461350	Putative uncharacterized protein Trypanosoma cruzi strain CL Brener
Q4DLI5	Tc001047053508637120	Putative uncharacterized protein Trypanosoma cruzi strain CL Brener
Q4DV52	Tc001047053508647110	Putative uncharacterized protein Trypanosoma cruzi strain CL Brener
Q4DS70	Tc00104705350877730	Putative uncharacterized protein Trypanosoma cruzi strain CL Brener
Q4CNH5	Tc00104705350878510	Putative uncharacterized protein Trypanosoma cruzi strain CL Brener
Q4DMJ9	Tc00104705350881550	Putative uncharacterized protein Trypanosoma cruzi strain CL Brener
Q4D5L4	Tc00104705350883920	Putative uncharacterized protein Trypanosoma cruzi strain CL Brener
Q4DMI1	Tc00104705350888150	Putative uncharacterized protein Trypanosoma cruzi strain CL Brener
Q4D0N9	Tc00104705350896140	Putative uncharacterized protein Trypanosoma cruzi strain CL Brener
Q4DRP5	Tc00104705350902310	Putative uncharacterized protein Trypanosoma cruzi strain CL Brener
Q4DRN7	Tc00104705350902390	Putative uncharacterized protein Trypanosoma cruzi strain CL Brener
Q4D9F7	Tc00104705350903380	Putative uncharacterized protein Trypanosoma cruzi strain CL Brener
Q4DG17	Tc00104705350905330	Putative uncharacterized protein Trypanosoma cruzi strain CL Brener
Q4CV58	Tc00104705350910310	Putative uncharacterized protein Trypanosoma cruzi strain CL Brener
Q4DTD1	Tc001047053509157220	Putative uncharacterized protein Trypanosoma cruzi strain CL Brener
Q4DQR1	Tc00104705350916760	Putative uncharacterized protein Trypanosoma cruzi strain CL Brener
Q4DH63	Tc00104705350920750	Putative uncharacterized protein Trypanosoma cruzi strain CL Brener
Q4D0S1	Tc00104705350971969	Putative uncharacterized protein Trypanosoma cruzi strain CL Brener
Q4DP70	Tc00104705350959960	Putative uncharacterized protein Trypanosoma cruzi strain CL Brener
Q4DK70	Tc001047053509601150	Putative uncharacterized protein Trypanosoma cruzi strain CL Brener
Q4DK97	Tc00104705350961189	Putative uncharacterized protein Trypanosoma cruzi strain CL Brener
Q4DSZ8	Tc001047053509631140	Putative uncharacterized protein Trypanosoma cruzi strain CL Brener
Q4CUG0	Tc00104705350971310	Putative uncharacterized protein Trypanosoma cruzi strain CL Brener
Q4DWC8	Tc00104705350973360	Putative uncharacterized protein Trypanosoma cruzi strain CL Brener
Q4DSB9	Tc001047053509767150	Putative uncharacterized protein Trypanosoma cruzi strain CL Brener
Q4DZZ3	Tc001047053509805140	Putative uncharacterized protein Trypanosoma cruzi strain CL Brener
Q4D4Y3	Tc00104705350985910	Putative uncharacterized protein Trypanosoma cruzi strain CL Brener
Q4DSQ5	Tc00104705350993790	Putative uncharacterized protein Trypanosoma cruzi strain CL Brener
Q4E0S8	Tc001047053509965330	Putative uncharacterized protein Trypanosoma cruzi strain CL Brener
Q4DQZ3	Tc001047053510089190	Putative uncharacterized protein Trypanosoma cruzi strain CL Brener
Q4E3P8	Tc00104705351010190	Putative uncharacterized protein Trypanosoma cruzi strain CL Brener
Q4CXH8	Tc00104705351011950	Putative uncharacterized protein Trypanosoma cruzi strain CL Brener
Q4DA68	Tc00104705351033980	Putative uncharacterized protein Trypanosoma cruzi strain CL Brener
Q4DVT6	Tc00104705351036120	Putative uncharacterized protein Trypanosoma cruzi strain CL Brener
Q4D1T5	Tc00104705351040950	Putative uncharacterized protein Trypanosoma cruzi strain CL Brener
Q4DXZ0	Tc00104705351043120	Putative uncharacterized protein Trypanosoma cruzi strain CL Brener
Q4DEX7	Tc00104705351051530	Putative uncharacterized protein Trypanosoma cruzi strain CL Brener
Q4CNQ7	Tc00104705351060510	Putative uncharacterized protein Trypanosoma cruzi strain CL Brener
Q4DXV0	Tc00104705351071974	Putative uncharacterized protein Trypanosoma cruzi strain CL Brener
Q4D3L3	Tc00104705351072540	Putative uncharacterized protein Trypanosoma cruzi strain CL Brener
Q4D7Q2	Tc00104705351073120	Putative uncharacterized protein Trypanosoma cruzi strain CL Brener
Q4DPV8	Tc00104705351087720	Putative uncharacterized protein Trypanosoma cruzi strain CL Brener
Q4DAB3	Tc00104705351102180	Putative uncharacterized protein Trypanosoma cruzi strain CL Brener
Q4E410	Tc00104705351112790	Putative uncharacterized protein Trypanosoma cruzi strain CL Brener
Q4CR32	Tc00104705351114312	Putative uncharacterized protein Trypanosoma cruzi strain CL Brener
Q4DJ42	Tc00104705351123930	Putative uncharacterized protein Trypanosoma cruzi strain CL Brener
Q4DUJ8	Tc001047053511245230	Putative uncharacterized protein Trypanosoma cruzi strain CL Brener
Q4D0I1	Tc00104705351135520	Putative uncharacterized protein Trypanosoma cruzi strain CL Brener
Q4CQG8	Tc00104705351147939	Putative uncharacterized protein Trypanosoma cruzi strain CL Brener
Q4D4V5	Tc00104705351152314	Putative uncharacterized protein Trypanosoma cruzi strain CL Brener
Q4CN47	Tc00104705351163920	Putative uncharacterized protein Trypanosoma cruzi strain CL Brener
Q4D6Q5	Tc001047053511733100	Putative uncharacterized protein Trypanosoma cruzi strain CL Brener
Q4D4X0	Tc00104705351190950	Putative uncharacterized protein Trypanosoma cruzi strain CL Brener
Q4D0H5	Tc00104705351192520	Putative uncharacterized protein Trypanosoma cruzi strain CL Brener
Q4D9J8	Tc00104705350685720	Pyrroline 5 carboxylate reductase Trypanosoma cruzi strain CL Brener
Q4CRN7	Tc00104705351024710	R27 2 protein putative Trypanosoma cruzi strain CL Brener
Q4D6J1	Tc00104705350672120	Radial spoke protein 3 putative Trypanosoma cruzi strain CL Brener
Q4DIZ0	Tc00104705351144520	Radial spoke protein 3 putative Trypanosoma cruzi strain CL Brener
Q4CPV1	Tc0010470535105819	Receptor type adenylate cyclase putative Fragment Trypanosoma cruzi strain CL Brener
Q4CNM6	Tc00104705350627130	Retrotransposon hot spot RHS protein putative Fragment Trypanosoma cruzi strain CL Brener
Q4DI33	Tc00104705351101913	Retrotransposon hot spot RHS protein putative Fragment Trypanosoma cruzi strain CL Brener
Q4CNJ6	Tc00104705350616921	Retrotransposon hot spot RHS protein putative Fragment Trypanosoma cruzi strain CL Brener
Q4CT72	Tc00104705351112111	Retrotransposon hot spot RHS protein putative Fragment Trypanosoma cruzi strain CL Brener
Q4CMJ5	Tc00104705350631310	Retrotransposon hot spot RHS protein putative Fragment Trypanosoma cruzi strain CL Brener
Q4CKQ5	Tc00104705340398510	Retrotransposon hot spot RHS protein putative Fragment Trypanosoma cruzi strain CL Brener
Q4CZV4	Tc0010470535099035	Retrotransposon hot spot RHS protein putative Fragment Trypanosoma cruzi strain CL Brener
Q4CX54	Tc00104705350601751	Retrotransposon hot spot RHS protein putative Fragment Trypanosoma cruzi strain CL Brener
Q4DC14	Tc00104705351000541	Retrotransposon hot spot RHS protein putative Trypanosoma cruzi strain CL Brener
Q4D6P8	Tc00104705350401311	Ribosomal protein L13 putative Fragment Trypanosoma cruzi strain CL Brener
Q4DPV3	Tc00104705351087760	RuvB like DNA helicase putative Trypanosoma cruzi strain CL Brener
Q4CXX4	Tc00104705350804110	S phase kinase associated protein putative Trypanosoma cruzi strain CL Brener
Q4DDT6	Tc00104705350960770	Serine threonine protein kinase putative Trypanosoma cruzi strain CL Brener
Q4DG83	Tc00104705350620170	Serine threonine protein phosphatase Trypanosoma cruzi strain CL Brener
Q4CV19	Tc00104705350963360	Serine threonine protein phosphatase Trypanosoma cruzi strain CL Brener
Q4CV20	Tc00104705350963350	Serine threonine protein phosphatase Trypanosoma cruzi strain CL Brener
Q4D3C6	Tc00104705350829750	Short chain dehydrogenase putative Trypanosoma cruzi strain CL Brener
Q4D5D5	Tc00104705350880580	Short chain dehydrogenase putative Trypanosoma cruzi strain CL Brener
Q4D0P0	Tc00104705350896130	Trafficking protein particle complex subunit 3 putative Trypanosoma cruzi strain CL Brener
Q4D5L3	Tc00104705350883930	Trafficking protein particle complex subunit 3 putative Trypanosoma cruzi strain CL Brener
Q4CKP5	Tc00104705348056110	Trans sialidase putative Fragment Trypanosoma cruzi strain CL Brener
Q4DCQ1	Tc00104705350804711	Trans sialidase putative Fragment Trypanosoma cruzi strain CL Brener
Q4DKM3	Tc001047053506471120	Trans sialidase putative Trypanosoma cruzi strain CL Brener
Q4DD87	Tc00104705350670390	Trans sialidase putative Trypanosoma cruzi strain CL Brener
Q4DF31	Tc001047053508121150	Trans sialidase putative Trypanosoma cruzi strain CL Brener
Q4DJE0	Tc001047053508789120	Trans sialidase putative Trypanosoma cruzi strain CL Brener
Q4D649	Tc00104705350975510	Trans sialidase putative Trypanosoma cruzi strain CL Brener
Q4E1H0	Tc00104705351048360	Trans sialidase putative Trypanosoma cruzi strain CL Brener
Q4DN58	Tc00104705351050350	Trans sialidase putative Trypanosoma cruzi strain CL Brener
Q4E443	Tc00104705351117380	Trans sialidase putative Trypanosoma cruzi strain CL Brener
Q4DAV7	Tc00104705350406970	Vacuolar ATP synthase putative Trypanosoma cruzi strain CL Brener
Q4D1H1	Tc00104705351114550	Vacuolar ATP synthase putative Trypanosoma cruzi strain CL Brener
Q4DKY7	Tc00104705350633710	Vacuolar protein sorting associated protein like putative Trypanosoma cruzi strain CL Brener
Q4CLW6	Tc00104705340146910	Zinc finger protein 2 putative Trypanosoma cruzi strain CL Brener
* Atwood J, Weatherly DB, Minning TA, Bundy B. The Trypanosoma cruzi Proteome. Science. 2005;309(5733):473-6. doi: 10.1126/science.1110289.
