# Supplementary material for: Unveiling the Trypanosoma cruzi Nuclear Proteome
Source: PLoS One. 2015 Sep 18;10(9):e0138667. doi: 10.1371/journal.pone.0138667 (PMC4575177; doi:10.1371/journal.pone.0138667)
Supplement: S4 Table — (XLSX) [file pone.0138667.s005.xlsx]

## Sheet: Plan1
S4 Table. Clusters assigned by DAVID bioinformatics resources.
Annotation Cluster 1	Enrichment Score: 28.91	Count	P_Value	Benjamini
GOTERM_BP_FAT	chromatin assembly	41	3.5E-31	8.6E-29
GOTERM_BP_FAT	protein-DNA complex assembly	41	3.5E-31	8.6E-29
GOTERM_BP_FAT	nucleosome organization	41	3.5E-31	8.6E-29
GOTERM_BP_FAT	DNA packaging	41	3.5E-31	8.6E-29
GOTERM_BP_FAT	nucleosome assembly	41	3.5E-31	8.6E-29
GOTERM_BP_FAT	chromatin assembly or disassembly	41	2.0E-29	2.4E-27
GOTERM_BP_FAT	chromatin organization	41	8.0E-27	6.5E-25
GOTERM_BP_FAT	chromosome organization	41	6.3E-25	3.9E-23
Annotation Cluster 2	Enrichment Score: 22.97	Count	P_Value	Benjamini
INTERPRO	Histone core	38	1.3E-35	3.2E-33
INTERPRO	Histone-fold	38	7.2E-34	1.2E-31
SP_PIR_KEYWORDS	chromosomal protein	38	2.4E-30	2.0E-28
GOTERM_CC_FAT	chromatin	38	6.2E-21	5.7E-19
GOTERM_CC_FAT	nucleosome	38	6.2E-21	5.7E-19
GOTERM_CC_FAT	protein-DNA complex	38	1.2E-19	5.5E-18
GOTERM_CC_FAT	chromosomal part	38	4.1E-17	1.2E-15
GOTERM_CC_FAT	chromosome	38	4.5E-11	6.8E-10
Annotation Cluster 3	Enrichment Score: 9.22	Count	P_Value	Benjamini
GOTERM_MF_FAT	hydrogen ion transmembrane transporter activity	21	2.2E-10	1.7E-8
GOTERM_MF_FAT	monovalent inorganic cation transmembrane transporter activity	21	2.2E-10	1.7E-8
GOTERM_MF_FAT	inorganic cation transmembrane transporter activity	21	4.7E-9	2.2E-7
Annotation Cluster 4	Enrichment Score: 7.92	Count	P_Value	Benjamini
GOTERM_BP_FAT	hexose catabolic process	19	8.2E-9	1.4E-7
GOTERM_BP_FAT	monosaccharide catabolic process	19	8.2E-9	1.4E-7
GOTERM_BP_FAT	glucose catabolic process	19	8.2E-9	1.4E-7
GOTERM_BP_FAT	alcohol catabolic process	19	1.8E-8	2.8E-7
GOTERM_BP_FAT	cellular carbohydrate catabolic process	19	1.8E-8	2.8E-7
GOTERM_BP_FAT	carbohydrate catabolic process	19	1.8E-8	2.8E-7
Annotation Cluster 5	Enrichment Score: 7.43	Count	P_Value	Benjamini
GOTERM_BP_FAT	localization of cell	9	1.5E-8	2.5E-7
GOTERM_BP_FAT	cell motion	9	1.5E-8	2.5E-7
GOTERM_BP_FAT	ciliary or flagellar motility	9	1.5E-8	2.5E-7
GOTERM_BP_FAT	cell motility	9	1.5E-8	2.5E-7
GOTERM_CC_FAT	flagellin-based flagellum	9	1.3E-6	1.2E-5
Annotation Cluster 6	Enrichment Score: 6.63	Count	P_Value	Benjamini
GOTERM_BP_FAT	cellular amino acid biosynthetic process	18	8.0E-9	1.5E-7
GOTERM_BP_FAT	amine biosynthetic process	18	4.1E-8	5.9E-7
GOTERM_BP_FAT	organic acid biosynthetic process	18	3.1E-6	3.3E-5
GOTERM_BP_FAT	carboxylic acid biosynthetic process	18	3.1E-6	3.3E-5
Annotation Cluster 7	Enrichment Score: 4.91	Count	P_Value	Benjamini
GOTERM_BP_FAT	coenzyme catabolic process	8	1.2E-5	1.1E-4
GOTERM_BP_FAT	acetyl-CoA catabolic process	8	1.2E-5	1.1E-4
GOTERM_BP_FAT	acetyl-CoA metabolic process	8	1.2E-5	1.1E-4
GOTERM_BP_FAT	aerobic respiration	8	1.2E-5	1.1E-4
GOTERM_BP_FAT	cofactor catabolic process	8	1.2E-5	1.1E-4
GOTERM_BP_FAT	tricarboxylic acid cycle	8	1.2E-5	1.1E-4
Annotation Cluster 8	Enrichment Score: 4.81	Count	P_Value	Benjamini
GOTERM_MF_FAT	ubiquinol-cytochrome-c reductase activity	6	1.5E-5	3.0E-4
GOTERM_MF_FAT	oxidoreductase activity, acting on diphenols and related substances as donors, cytochrome as acceptor	6	1.5E-5	3.0E-4
GOTERM_MF_FAT	oxidoreductase activity, acting on diphenols and related substances as donors	6	1.5E-5	3.0E-4
Annotation Cluster 9	Enrichment Score: 4.43	Count	P_Value	Benjamini
INTERPRO	Phosphoglycerate kinase, conserved site	6	6.5E-6	2.0E-4
INTERPRO	Phosphoglycerate kinase	6	2.1E-5	5.7E-4
INTERPRO	Phosphoglycerate kinase, C-terminal	6	2.1E-5	5.7E-4
INTERPRO	Phosphoglycerate kinase, N-terminal	6	5.4E-5	1.2E-3
GOTERM_MF_FAT	phosphoglycerate kinase activity	6	1.3E-4	1.5E-3
GOTERM_MF_FAT	phosphotransferase activity, carboxyl group as acceptor	6	1.3E-4	1.5E-3
Annotation Cluster 10	Enrichment Score: 4.39	Count	P_Value	Benjamini
INTERPRO	Cysteine synthase/cystathionine beta-synthase P-phosphate-binding site	8	1.5E-7	7.0E-6
SP_PIR_KEYWORDS	Cysteine biosynthesis	8	1.7E-6	1.5E-5
GOTERM_MF_FAT	cysteine synthase activity	8	4.1E-6	1.0E-4
GOTERM_BP_FAT	cysteine metabolic process	8	5.6E-6	5.7E-5
GOTERM_BP_FAT	cysteine biosynthetic process from serine	8	5.6E-6	5.7E-5
GOTERM_BP_FAT	cysteine biosynthetic process	8	5.6E-6	5.7E-5
GOTERM_BP_FAT	serine family amino acid biosynthetic process	8	2.5E-5	2.1E-4
GOTERM_BP_FAT	L-serine metabolic process	8	2.5E-5	2.1E-4
GOTERM_BP_FAT	sulfur amino acid metabolic process	8	2.1E-4	1.5E-3
GOTERM_BP_FAT	sulfur amino acid biosynthetic process	8	2.1E-4	1.5E-3
GOTERM_BP_FAT	serine family amino acid metabolic process	8	2.3E-3	1.3E-2
GOTERM_BP_FAT	sulfur compound biosynthetic process	8	8.8E-3	4.6E-2
GOTERM_BP_FAT	sulfur metabolic process	8	8.8E-3	4.6E-2
Annotation Cluster 11	Enrichment Score: 4.15	Count	P_Value	Benjamini
INTERPRO	ATPase, F1/V1/A1 complex, alpha/beta subunit, nucleotide-binding domain	7	4.9E-7	1.9E-5
SP_PIR_KEYWORDS	Hydrogen ion transport	7	3.4E-4	2.3E-3
SP_PIR_KEYWORDS	ion transport	7	2.2E-3	1.0E-2
Annotation Cluster 12	Enrichment Score: 4.12	Count	P_Value	Benjamini
INTERPRO	Paraflagellar rod	7	1.2E-5	3.7E-4
GOTERM_MF_FAT	calmodulin binding	7	3.4E-5	5.6E-4
GOTERM_CC_FAT	microtubule-based flagellum	7	1.1E-3	6.9E-3
Annotation Cluster 13	Enrichment Score: 3.88	Count	P_Value	Benjamini
GOTERM_BP_FAT	ATP metabolic process	17	6.3E-5	4.9E-4
GOTERM_BP_FAT	ATP biosynthetic process	17	6.3E-5	4.9E-4
GOTERM_BP_FAT	nucleoside triphosphate metabolic process	17	1.6E-4	1.1E-3
GOTERM_BP_FAT	nucleoside triphosphate biosynthetic process	17	1.6E-4	1.1E-3
GOTERM_BP_FAT	purine ribonucleoside triphosphate biosynthetic process	17	1.6E-4	1.1E-3
GOTERM_BP_FAT	ribonucleoside triphosphate metabolic process	17	1.6E-4	1.1E-3
GOTERM_BP_FAT	ribonucleoside triphosphate biosynthetic process	17	1.6E-4	1.1E-3
GOTERM_BP_FAT	purine ribonucleoside triphosphate metabolic process	17	1.6E-4	1.1E-3
GOTERM_BP_FAT	purine nucleoside triphosphate metabolic process	17	1.6E-4	1.1E-3
GOTERM_BP_FAT	purine nucleoside triphosphate biosynthetic process	17	1.6E-4	1.1E-3
Annotation Cluster 14	Enrichment Score: 3.88	Count	P_Value	Benjamini
GOTERM_MF_FAT	ATPase activity, coupled to transmembrane movement of ions	15	1.6E-5	2.9E-4
GOTERM_MF_FAT	ATPase activity, coupled to movement of substances	15	1.2E-4	1.5E-3
GOTERM_MF_FAT	ATPase activity, coupled to transmembrane movement of substances	15	1.2E-4	1.5E-3
GOTERM_MF_FAT	hydrolase activity, acting on acid anhydrides, catalyzing transmembrane movement of substances	15	1.8E-4	1.9E-3
GOTERM_MF_FAT	P-P-bond-hydrolysis-driven transmembrane transporter activity	15	3.6E-4	3.6E-3
GOTERM_MF_FAT	primary active transmembrane transporter activity	15	3.6E-4	3.6E-3
Annotation Cluster 15	Enrichment Score: 3.52	Count	P_Value	Benjamini
INTERPRO	Kinetoplastid membrane protein 11	5	8.4E-5	1.8E-3
GOTERM_BP_FAT	regulation of cell proliferation	5	2.0E-4	1.4E-3
GOTERM_BP_FAT	positive regulation of cell proliferation	5	2.0E-4	1.4E-3
GOTERM_BP_FAT	defense response	5	2.3E-3	1.3E-2
Annotation Cluster 16	Enrichment Score: 3.52	Count	P_Value	Benjamini
SMART	CysPc	11	2.3E-5	3.5E-4
SMART	calpain_III	11	2.3E-5	3.5E-4
INTERPRO	Peptidase C2, calpain	11	3.9E-5	9.5E-4
GOTERM_MF_FAT	calcium-dependent cysteine-type endopeptidase activity	11	1.7E-4	1.9E-3
GOTERM_MF_FAT	cysteine-type endopeptidase activity	11	5.1E-3	3.8E-2
GOTERM_MF_FAT	cysteine-type peptidase activity	11	4.2E-2	2.1E-1
Annotation Cluster 17	Enrichment Score: 3.48	Count	P_Value	Benjamini
GOTERM_BP_FAT	ATP synthesis coupled proton transport	13	3.7E-5	3.0E-4
GOTERM_BP_FAT	energy coupled proton transport, down electrochemical gradient	13	3.7E-5	3.0E-4
GOTERM_BP_FAT	ion transmembrane transport	13	4.9E-5	3.9E-4
GOTERM_BP_FAT	hydrogen transport	13	1.4E-4	1.0E-3
GOTERM_BP_FAT	proton transport	13	1.4E-4	1.0E-3
GOTERM_BP_FAT	transmembrane transport	13	3.2E-3	1.8E-2
GOTERM_BP_FAT	monovalent inorganic cation transport	13	3.2E-3	1.8E-2
GOTERM_CC_FAT	proton-transporting two-sector ATPase complex	13	1.2E-2	6.7E-2
Annotation Cluster 18	Enrichment Score: 3.39	Count	P_Value	Benjamini
GOTERM_BP_FAT	purine ribonucleotide metabolic process	19	3.0E-4	2.0E-3
GOTERM_BP_FAT	purine ribonucleotide biosynthetic process	19	3.0E-4	2.0E-3
GOTERM_BP_FAT	purine nucleotide biosynthetic process	19	4.0E-4	2.6E-3
GOTERM_BP_FAT	purine nucleotide metabolic process	19	4.6E-4	2.9E-3
GOTERM_BP_FAT	ribonucleotide metabolic process	19	5.2E-4	3.2E-3
GOTERM_BP_FAT	ribonucleotide biosynthetic process	19	5.2E-4	3.2E-3
Annotation Cluster 19	Enrichment Score: 3.33	Count	P_Value	Benjamini
INTERPRO	Peptidase M20, dimerisation	7	8.5E-5	1.7E-3
INTERPRO	Peptidase M20	7	2.2E-4	4.1E-3
GOTERM_MF_FAT	protein dimerization activity	7	5.4E-3	3.9E-2
Annotation Cluster 20	Enrichment Score: 2.89	Count	P_Value	Benjamini
INTERPRO	Acetylornithine deacetylase (ArgE)	5	8.4E-5	1.8E-3
GOTERM_MF_FAT	acetylornithine deacetylase activity	5	1.7E-4	1.9E-3
PIR_SUPERFAMILY	PIRSF006038:succinyl-diaminopimelate desuccinylase	5	9.0E-4	4.4E-2
GOTERM_MF_FAT	deacetylase activity	5	3.3E-3	2.7E-2
GOTERM_MF_FAT	hydrolase activity, acting on carbon-nitrogen (but not peptide) bonds, in linear amides	5	8.6E-2	3.5E-1
Annotation Cluster 21	Enrichment Score: 2.73	Count	P_Value	Benjamini
INTERPRO	Ribosomal protein S7, eukaryotic/archaeal	4	1.0E-3	1.7E-2
INTERPRO	Ribosomal protein S7	4	1.0E-3	1.7E-2
PIR_SUPERFAMILY	PIRSF002122:ribosomal protein, S7p/S7a/S5e/organellar S7 types	4	6.1E-3	2.1E-1
Annotation Cluster 22	Enrichment Score: 2.71	Count	P_Value	Benjamini
INTERPRO	Ribosomal protein S5, N-terminal, conserved site	4	1.0E-3	1.7E-2
INTERPRO	Ribosomal protein S5, N-terminal	4	1.0E-3	1.7E-2
INTERPRO	Ribosomal protein S5, eukaryotic/archaeal	4	1.0E-3	1.7E-2
INTERPRO	Double-stranded RNA-binding-like	4	2.5E-3	3.6E-2
INTERPRO	Ribosomal protein S5, C-terminal	4	2.5E-3	3.6E-2
INTERPRO	Ribosomal protein S5	4	2.5E-3	3.6E-2
PIR_SUPERFAMILY	PIRSF002120:ribosomal protein S5p/S5a/S2e/organellar S5	4	6.1E-3	2.1E-1
Annotation Cluster 23	Enrichment Score: 2.68	Count	P_Value	Benjamini
INTERPRO	Ribosomal protein L6	4	1.0E-3	1.7E-2
INTERPRO	Ribosomal protein L6, conserved site-2	4	1.0E-3	1.7E-2
INTERPRO	Ribosomal protein L6, alpha-beta domain	4	1.0E-3	1.7E-2
PIR_SUPERFAMILY	PIRSF002162:Ribosomal_L6	4	6.1E-3	2.1E-1
PIR_SUPERFAMILY	PIRSF002162:ribosomal protein, L6p/L6a/L9e/organellar L9 types	4	6.1E-3	2.1E-1
Annotation Cluster 24	Enrichment Score: 2.54	Count	P_Value	Benjamini
INTERPRO	Ribosomal protein L10e	4	1.0E-3	1.7E-2
INTERPRO	Ribosomal protein L10e, conserved site	4	1.0E-3	1.7E-2
INTERPRO	Ribosomal protein L10e/L16	4	4.7E-3	6.4E-2
PIR_SUPERFAMILY	PIRSF005590:Ribosomal_L10	4	6.1E-3	2.1E-1
PIR_SUPERFAMILY	PIRSF005590:ribosomal protein L10a/L10e types	4	6.1E-3	2.1E-1
Annotation Cluster 25	Enrichment Score: 2.54	Count	P_Value	Benjamini
INTERPRO	Fructose-bisphosphate aldolase, class-I	4	1.0E-3	1.7E-2
GOTERM_MF_FAT	fructose-bisphosphate aldolase activity	4	1.8E-3	1.5E-2
GOTERM_MF_FAT	aldehyde-lyase activity	4	1.3E-2	8.9E-2
Annotation Cluster 26	Enrichment Score: 2.47	Count	P_Value	Benjamini
INTERPRO	Uncharacterised conserved protein UCP030333, DNA/RNA-binding Alba-related	4	1.0E-3	1.7E-2
PIR_SUPERFAMILY	PIRSF030333:DNA/RNA-binding protein related to Alba	4	6.1E-3	2.1E-1
PIR_SUPERFAMILY	PIRSF030333:UCP030333_Alba	4	6.1E-3	2.1E-1
Annotation Cluster 27	Enrichment Score: 2.41	Count	P_Value	Benjamini
INTERPRO	Ribosomal protein S23, eukaryotic/archaeal	4	1.0E-3	1.7E-2
INTERPRO	Ribosomal protein S12/S23	4	2.5E-3	3.6E-2
PIR_SUPERFAMILY	PIRSF002133:ribosomal protein, S12p/S12a/S23e/organellar S12 types	4	6.1E-3	2.1E-1
PIR_SUPERFAMILY	PIRSF002133:Ribosomal_S12/S23	4	1.4E-2	2.6E-1
Annotation Cluster 28	Enrichment Score: 2.38	Count	P_Value	Benjamini
GOTERM_MF_FAT	S-acyltransferase activity	5	1.7E-4	1.9E-3
INTERPRO	Biotin/lipoyl attachment	5	1.0E-3	1.7E-2
SP_PIR_KEYWORDS	Acyltransferase	5	4.3E-1	7.3E-1
Annotation Cluster 29	Enrichment Score: 2.17	Count	P_Value	Benjamini
GOTERM_BP_FAT	nucleotide biosynthetic process	22	3.2E-3	1.7E-2
GOTERM_BP_FAT	nucleobase, nucleoside, nucleotide and nucleic acid biosynthetic process	22	1.0E-2	5.1E-2
GOTERM_BP_FAT	nucleobase, nucleoside and nucleotide biosynthetic process	22	1.0E-2	5.1E-2
Annotation Cluster 30	Enrichment Score: 2.04	Count	P_Value	Benjamini
PIR_SUPERFAMILY	PIRSF002179:ribosomal protein, L11p/L11a/L12e/organellar L11 types	4	6.1E-3	2.1E-1
SMART	RL11	4	1.0E-2	7.5E-2
INTERPRO	Ribosomal protein L11	4	1.2E-2	1.3E-1
Annotation Cluster 31	Enrichment Score: 1.79	Count	P_Value	Benjamini
INTERPRO	K Homology, type 2	3	1.2E-2	1.3E-1
INTERPRO	Ribosomal protein S3, C-terminal	3	1.2E-2	1.3E-1
INTERPRO	Ribosomal protein S3, eukaryotic/archaeal	3	1.2E-2	1.3E-1
PIR_SUPERFAMILY	PIRSF002112:ribosomal protein S3	3	3.9E-2	4.9E-1
Annotation Cluster 32	Enrichment Score: 1.75	Count	P_Value	Benjamini
INTERPRO	Ribosomal protein L5, eukaryotic	3	1.2E-2	1.3E-1
INTERPRO	Ribosomal protein L18/L5	3	1.2E-2	1.3E-1
GOTERM_MF_FAT	5S rRNA binding	3	1.7E-2	1.1E-1
PIR_SUPERFAMILY	PIRSF002169:ribosomal protein L5/L18p	3	3.9E-2	4.9E-1
Annotation Cluster 33	Enrichment Score: 1.67	Count	P_Value	Benjamini
INTERPRO	NADH	5	7.9E-3	9.9E-2
INTERPRO	Oxidoreductase FAD-binding region	5	1.0E-2	1.2E-1
INTERPRO	Ferredoxin reductase-type FAD-binding domain	5	3.7E-2	3.1E-1
INTERPRO	Oxidoreductase FAD/NAD(P)-binding	5	6.7E-2	4.5E-1
Annotation Cluster 34	Enrichment Score: 1.66	Count	P_Value	Benjamini
INTERPRO	Ribosomal S11, conserved site	3	1.2E-2	1.3E-1
INTERPRO	Ribosomal protein S11	3	1.2E-2	1.3E-1
PIR_SUPERFAMILY	PIRSF002131:ribosomal protein, S11p/S11a/S14e/organellar S11 types	3	3.9E-2	4.9E-1
PIR_SUPERFAMILY	PIRSF002131:Ribosomal_S11	3	3.9E-2	4.9E-1
Annotation Cluster 35	Enrichment Score: 1.54	Count	P_Value	Benjamini
GOTERM_MF_FAT	guanyl nucleotide binding	22	2.9E-2	1.5E-1
GOTERM_MF_FAT	GTP binding	22	2.9E-2	1.5E-1
GOTERM_MF_FAT	guanyl ribonucleotide binding	22	2.9E-2	1.5E-1
Annotation Cluster 36	Enrichment Score: 1.54	Count	P_Value	Benjamini
GOTERM_MF_FAT	vitamin B6 binding	11	2.2E-2	1.2E-1
GOTERM_MF_FAT	pyridoxal phosphate binding	11	2.2E-2	1.2E-1
GOTERM_MF_FAT	vitamin binding	11	5.0E-2	2.4E-1
Annotation Cluster 37	Enrichment Score: 1.52	Count	P_Value	Benjamini
INTERPRO	2-oxoacid dehydrogenase acyltransferase, catalytic domain	4	4.7E-3	6.4E-2
GOTERM_MF_FAT	lipoic acid binding	4	1.9E-2	1.2E-1
PIR_SUPERFAMILY	PIRSF000432:dihydrolipoamide acetyltransferase	4	2.5E-2	3.8E-1
SP_PIR_KEYWORDS	lipoyl	4	3.1E-2	1.0E-1
GOTERM_MF_FAT	carboxylic acid binding	4	3.5E-1	8.0E-1
Annotation Cluster 38	Enrichment Score: 1.38	Count	P_Value	Benjamini
GOTERM_MF_FAT	dihydrolipoamide S-acyltransferase activity	3	1.7E-2	1.1E-1
GOTERM_MF_FAT	S-acetyltransferase activity	3	1.7E-2	1.1E-1
GOTERM_MF_FAT	dihydrolipoyllysine-residue acetyltransferase activity	3	1.7E-2	1.1E-1
GOTERM_MF_FAT	acetyltransferase activity	3	6.1E-1	9.6E-1
Annotation Cluster 39	Enrichment Score: 1.22	Count	P_Value	Benjamini
INTERPRO	Sterol methyltransferase C-terminal	3	1.2E-2	1.3E-1
GOTERM_MF_FAT	sterol 24-C-methyltransferase activity	3	1.7E-2	1.1E-1
GOTERM_BP_FAT	steroid biosynthetic process	3	3.6E-2	1.7E-1
GOTERM_MF_FAT	C-methyltransferase activity	3	5.1E-2	2.3E-1
GOTERM_BP_FAT	steroid metabolic process	3	1.9E-1	6.0E-1
KEGG_PATHWAY	Steroid biosynthesis	3	6.8E-1	8.9E-1
Annotation Cluster 40	Enrichment Score: 1.15	Count	P_Value	Benjamini
INTERPRO	Glyceraldehyde-3-phosphate dehydrogenase, type I	4	7.8E-3	1.0E-1
PIR_SUPERFAMILY	PIRSF000149:glyceraldehyde-3-phosphate dehydrogenase	4	5.9E-2	6.0E-1
INTERPRO	Glyceraldehyde 3-phosphate dehydrogenase	4	8.1E-2	5.0E-1
GOTERM_MF_FAT	glyceraldehyde-3-phosphate dehydrogenase (phosphorylating) activity	4	1.1E-1	3.9E-1
GOTERM_MF_FAT	glyceraldehyde-3-phosphate dehydrogenase activity	4	1.1E-1	3.9E-1
PIR_SUPERFAMILY	PIRSF000149:GAP_DH	4	3.0E-1	9.6E-1
Annotation Cluster 41	Enrichment Score: 1.11	Count	P_Value	Benjamini
SMART	LRR_TYP	3	6.5E-2	3.3E-1
INTERPRO	Leucine-rich repeat, typical subtype	3	7.1E-2	4.6E-1
SP_PIR_KEYWORDS	leucine-rich repeat	3	1.0E-1	2.8E-1
Annotation Cluster 42	Enrichment Score: 1.02	Count	P_Value	Benjamini
GOTERM_MF_FAT	pyruvate dehydrogenase activity	3	3.2E-2	1.7E-1
GOTERM_MF_FAT	pyruvate dehydrogenase (acetyl-transferring) activity	3	3.2E-2	1.7E-1
GOTERM_MF_FAT	oxidoreductase activity, acting on the aldehyde or oxo group of donors, disulfide as acceptor	3	1.8E-1	5.6E-1
KEGG_PATHWAY	Valine, leucine and isoleucine biosynthesis	3	4.3E-1	8.2E-1
Annotation Cluster 43	Enrichment Score: 0.98	Count	P_Value	Benjamini
INTERPRO	Malate dehydrogenase, NAD-dependent, eukaryotes and gamma proteobacteria	3	3.7E-2	3.1E-1
INTERPRO	L-lactate/malate dehydrogenase	3	5.3E-2	3.9E-1
INTERPRO	Lactate dehydrogenase/glycoside hydrolase, family 4, C-terminal	3	7.1E-2	4.6E-1
INTERPRO	Lactate/malate dehydrogenase	3	7.1E-2	4.6E-1
GOTERM_MF_FAT	L-malate dehydrogenase activity	3	9.7E-2	3.8E-1
PIR_SUPERFAMILY	PIRSF000102:Lac_mal_DH	3	1.5E-1	8.8E-1
GOTERM_MF_FAT	malate dehydrogenase activity	3	2.1E-1	6.2E-1
GOTERM_BP_FAT	malate metabolic process	3	2.2E-1	6.5E-1
GOTERM_BP_FAT	dicarboxylic acid metabolic process	3	2.2E-1	6.5E-1
Annotation Cluster 44	Enrichment Score: 0.94	Count	P_Value	Benjamini
GOTERM_BP_FAT	cell redox homeostasis	9	9.6E-2	3.7E-1
GOTERM_BP_FAT	cellular homeostasis	9	1.1E-1	4.1E-1
GOTERM_BP_FAT	homeostatic process	9	1.4E-1	4.7E-1
Annotation Cluster 45	Enrichment Score: 0.92	Count	P_Value	Benjamini
INTERPRO	Orotidine 5'-phosphate decarboxylase, core	3	1.2E-2	1.3E-1
INTERPRO	Orotidine 5'-phosphate decarboxylase, subfamily 2, core	3	1.2E-2	1.3E-1
GOTERM_MF_FAT	orotidine-5'-phosphate decarboxylase activity	3	1.7E-2	1.1E-1
GOTERM_BP_FAT	nucleobase metabolic process	3	1.9E-1	6.0E-1
GOTERM_BP_FAT	'de novo' pyrimidine base biosynthetic process	3	1.9E-1	6.0E-1
GOTERM_BP_FAT	pyrimidine base biosynthetic process	3	1.9E-1	6.0E-1
GOTERM_BP_FAT	pyrimidine base metabolic process	3	1.9E-1	6.0E-1
GOTERM_BP_FAT	nucleobase biosynthetic process	3	1.9E-1	6.0E-1
GOTERM_BP_FAT	pyrimidine nucleotide biosynthetic process	3	4.7E-1	9.2E-1
GOTERM_BP_FAT	pyrimidine nucleotide metabolic process	3	4.7E-1	9.2E-1
GOTERM_MF_FAT	carboxy-lyase activity	3	4.7E-1	8.9E-1
Annotation Cluster 46	Enrichment Score: 0.9	Count	P_Value	Benjamini
INTERPRO	3-hydroxyacyl-CoA dehydrogenase, NAD binding	3	2.3E-2	2.3E-1
INTERPRO	3-hydroxyacyl-CoA dehydrogenase, C-terminal	3	9.1E-2	5.4E-1
KEGG_PATHWAY	Fatty acid elongation in mitochondria	3	1.2E-1	4.4E-1
INTERPRO	Dehydrogenase, multihelical	3	2.1E-1	8.0E-1
GOTERM_BP_FAT	fatty acid metabolic process	3	5.9E-1	9.7E-1
Annotation Cluster 47	Enrichment Score: 0.86	Count	P_Value	Benjamini
INTERPRO	IMP dehydrogenase/GMP reductase	3	3.7E-2	3.1E-1
PIR_SUPERFAMILY	PIRSF000130:inosine-5'-monophosphate dehydrogenase	3	1.1E-1	8.0E-1
SMART	CBS	3	2.8E-1	7.1E-1
INTERPRO	Cystathionine beta-synthase, core	3	3.0E-1	9.1E-1
Annotation Cluster 48	Enrichment Score: 0.84	Count	P_Value	Benjamini
GOTERM_BP_FAT	proline biosynthetic process	3	5.6E-2	2.4E-1
GOTERM_BP_FAT	proline metabolic process	3	8.0E-2	3.2E-1
GOTERM_BP_FAT	heterocycle biosynthetic process	3	6.6E-1	9.8E-1
Annotation Cluster 49	Enrichment Score: 0.68	Count	P_Value	Benjamini
INTERPRO	DNA/RNA helicase, DEAD/DEAH box type, N-terminal	10	2.6E-2	2.4E-1
SMART	DEXDc	10	2.7E-1	7.2E-1
INTERPRO	Helicase, superfamily 1 and 2, ATP-binding	10	3.0E-1	9.1E-1
INTERPRO	DEAD-like helicase, N-terminal	10	3.2E-1	9.2E-1
GOTERM_MF_FAT	purine NTP-dependent helicase activity	10	3.4E-1	8.0E-1
GOTERM_MF_FAT	ATP-dependent helicase activity	10	3.4E-1	8.0E-1
Annotation Cluster 50	Enrichment Score: 0.64	Count	P_Value	Benjamini
INTERPRO	Peroxiredoxin, C-terminal	3	5.3E-2	3.9E-1
INTERPRO	Alkyl hydroperoxide reductase/ Thiol specific antioxidant/ Mal allergen	3	9.1E-2	5.4E-1
PIR_SUPERFAMILY	PIRSF000239:alkyl hydroperoxide reductase C22 protein	3	1.1E-1	8.0E-1
GOTERM_MF_FAT	peroxidase activity	3	4.4E-1	8.8E-1
GOTERM_MF_FAT	oxidoreductase activity, acting on peroxide as acceptor	3	4.4E-1	8.8E-1
SP_PIR_KEYWORDS	peroxidase	3	4.4E-1	7.4E-1
GOTERM_MF_FAT	antioxidant activity	3	7.5E-1	9.9E-1
Annotation Cluster 51	Enrichment Score: 0.6	Count	P_Value	Benjamini
SMART	ARM	3	1.2E-1	4.8E-1
INTERPRO	Armadillo	3	1.3E-1	6.7E-1
INTERPRO	Armadillo-like helical	3	9.9E-1	1.0E0
Annotation Cluster 52	Enrichment Score: 0.43	Count	P_Value	Benjamini
PIR_SUPERFAMILY	PIRSF002585:heat shock protein DnaJ	3	2.0E-1	9.2E-1
INTERPRO	Chaperone DnaJ, C-terminal	3	3.0E-1	9.1E-1
INTERPRO	Heat shock protein DnaJ	3	8.6E-1	1.0E0
Annotation Cluster 53	Enrichment Score: 0.36	Count	P_Value	Benjamini
INTERPRO	Nucleotide-binding, alpha-beta plait	10	4.1E-1	9.6E-1
SMART	RRM	10	4.3E-1	8.5E-1
INTERPRO	RNA recognition motif, RNP-1	10	4.9E-1	9.8E-1
Annotation Cluster 54	Enrichment Score: 0.17	Count	P_Value	Benjamini
SMART	PP2Ac	4	5.2E-1	9.0E-1
INTERPRO	Serine/threonine-specific protein phosphatase and bis(5-nucleosyl)-tetraphosphatase	4	5.5E-1	9.9E-1
INTERPRO	Metallophosphoesterase	4	7.5E-1	1.0E0
GOTERM_MF_FAT	phosphoprotein phosphatase activity	4	9.8E-1	1.0E0
Annotation Cluster 55	Enrichment Score: 0.09	Count	P_Value	Benjamini
SMART	WW	3	6.8E-1	9.6E-1
INTERPRO	WW/Rsp5/WWP	3	7.0E-1	1.0E0
SMART	ZnF_C3H1	3	9.6E-1	1.0E0
INTERPRO	Zinc finger, CCCH-type	3	9.6E-1	1.0E0
Annotation Cluster 56	Enrichment Score: 0.02	Count	P_Value	Benjamini
GOTERM_CC_FAT	mitochondrial membrane	4	9.0E-1	1.0E0
GOTERM_CC_FAT	mitochondrial envelope	4	9.4E-1	1.0E0
GOTERM_CC_FAT	envelope	4	9.9E-1	1.0E0
GOTERM_CC_FAT	organelle envelope	4	9.9E-1	1.0E0
Annotation Cluster 57	Enrichment Score: 0.02	Count	P_Value	Benjamini
SMART	DnaJ	6	9.3E-1	1.0E0
INTERPRO	Heat shock protein DnaJ, N-terminal	6	9.5E-1	1.0E0
GOTERM_MF_FAT	heat shock protein binding	6	9.9E-1	1.0E0
Annotation Cluster 58	Enrichment Score: 0.02	Count	P_Value	Benjamini
INTERPRO	WD40 repeat, subgroup	10	8.9E-1	1.0E0
SMART	WD40	10	9.7E-1	1.0E0
INTERPRO	WD40 repeat	10	9.8E-1	1.0E0
INTERPRO	WD40/YVTN repeat-like	10	9.9E-1	1.0E0
Annotation Cluster 59	Enrichment Score: 0.01	Count	P_Value	Benjamini
GOTERM_BP_FAT	intracellular protein transport	5	9.7E-1	1.0E0
GOTERM_BP_FAT	cellular macromolecule localization	5	9.7E-1	1.0E0
GOTERM_BP_FAT	cellular protein localization	5	9.7E-1	1.0E0
GOTERM_BP_FAT	protein transport	5	1.0E0	1.0E0
GOTERM_BP_FAT	establishment of protein localization	5	1.0E0	1.0E0
GOTERM_BP_FAT	protein localization	5	1.0E0	1.0E0
Annotation Cluster 60	Enrichment Score: 0.01	Count	P_Value	Benjamini
SMART	TPR	3	9.9E-1	1.0E0
INTERPRO	Tetratricopeptide region	3	9.9E-1	1.0E0
INTERPRO	Tetratricopeptide repeat	3	9.9E-1	1.0E0
Annotation Cluster 61	Enrichment Score: 0	Count	P_Value	Benjamini
GOTERM_BP_FAT	ubiquitin-dependent protein catabolic process	4	9.5E-1	1.0E0
GOTERM_BP_FAT	modification-dependent protein catabolic process	4	1.0E0	1.0E0
GOTERM_BP_FAT	modification-dependent macromolecule catabolic process	4	1.0E0	1.0E0
GOTERM_BP_FAT	proteolysis involved in cellular protein catabolic process	4	1.0E0	1.0E0
GOTERM_BP_FAT	cellular protein catabolic process	4	1.0E0	1.0E0
GOTERM_BP_FAT	cellular macromolecule catabolic process	4	1.0E0	1.0E0
Annotation Cluster 62	Enrichment Score: 0	Count	P_Value	Benjamini
GOTERM_BP_FAT	microtubule-based process	6	9.9E-1	1.0E0
GOTERM_CC_FAT	microtubule cytoskeleton	6	1.0E0	1.0E0
GOTERM_CC_FAT	cytoskeletal part	6	1.0E0	1.0E0
Annotation Cluster 63	Enrichment Score: 0	Count	P_Value	Benjamini
GOTERM_MF_FAT	metal ion binding	65	1.0E0	1.0E0
GOTERM_MF_FAT	cation binding	65	1.0E0	1.0E0
GOTERM_MF_FAT	ion binding	65	1.0E0	1.0E0
Annotation Cluster 64	Enrichment Score: 0	Count	P_Value	Benjamini
GOTERM_MF_FAT	adenyl nucleotide binding	69	1.0E0	1.0E0
GOTERM_MF_FAT	purine nucleoside binding	69	1.0E0	1.0E0
GOTERM_MF_FAT	nucleoside binding	69	1.0E0	1.0E0
Annotation Cluster 65	Enrichment Score: 0	Count	P_Value	Benjamini
INTERPRO	Trypanosome sialidase	10	1.0E0	1.0E0
GOTERM_MF_FAT	exo-alpha-sialidase activity	10	1.0E0	1.0E0
GOTERM_MF_FAT	alpha-sialidase activity	10	1.0E0	1.0E0
GOTERM_BP_FAT	pathogenesis	10	1.0E0	1.0E0
